# Supplementary material for: REGene: a literature-based knowledgebase of animal regeneration that bridge tissue regeneration and cancer
Source: Sci Rep. 2016 Mar 15;6:23167. doi: 10.1038/srep23167 (PMC4791596; doi:10.1038/srep23167)
Supplement: Supplementary Dataset 1 [file srep23167-s2.xls]

## Sheet: regene.hsa
GeneID	GeneSymbol	Cytoband	FullName	GeneType	Description
1000	CDH2	18q11.2	cadherin 2, type 1, N-cadherin (neuronal)	protein-coding	N-cadherin 1|cadherin 2, N-cadherin (neuronal)|cadherin-2|calcium-dependent adhesion protein, neuronal|neural cadherin|neural-cadherin
10013	HDAC6	Xp11.23	histone deacetylase 6	protein-coding	protein phosphatase 1, regulatory subunit 90
10014	HDAC5	17q21	histone deacetylase 5	protein-coding	antigen NY-CO-9
10018	BCL2L11	2q13	BCL2-like 11 (apoptosis facilitator)	protein-coding	bcl-2 interacting mediator of cell death|bcl-2 interacting protein Bim|bcl-2-like protein 11|bcl-2-related ovarian death agonist
10019	SH2B3	12q24	SH2B adaptor protein 3	protein-coding	SH2B adapter protein 3|lymphocyte-specific adapter protein Lnk|signal transduction protein Lnk
1002	CDH4	20q13.3	cadherin 4, type 1, R-cadherin (retinal)	protein-coding	R-cadherin|cadherin 4, type 1, preproprotein|cadherin-4|retinal cadherin
10020	GNE	9p13.3	glucosamine (UDP-N-acetyl)-2-epimerase/N-acetylmannosamine kinase	protein-coding	N-acylmannosamine kinase|UDP-GlcNAc-2-epimerase/ManAc kinase|UDP-N-acetylglucosamine 2-epimerase/N-acetylmannosamine kinase|UDP-N-acetylglucosamine-2-epimerase/N-acetylmannosamine kinase|bifunctional UDP-N-acetylglucosamine 2-epimerase/N-acetylmannosamine kinase
10052	GJC1	17q21.31	gap junction protein, gamma 1, 45kDa	protein-coding	connexin 45|connexin-45|gap junction alpha-7 protein|gap junction gamma-1 protein
100532731	COMMD3-BMI1	-	COMMD3-BMI1 readthrough	protein-coding	COMMD3-BMI1 read-through protein
10076	PTPRU	1p35.3	protein tyrosine phosphatase, receptor type, U	protein-coding	PTP pi|Receptor protein tyrosine phosphatase hPTP-J|pancreatic carcinoma phosphatase 2|pi R-PTP-Psi|protein-tyrosine phosphatase J|protein-tyrosine phosphatase pi|protein-tyrosine phosphatase receptor omicron|receptor-type protein-tyrosine phosphatase psi|receptor-type tyrosine-protein phosphatase U
10110	SGK2	20q13.2	serum/glucocorticoid regulated kinase 2	protein-coding	serine/threonine-protein kinase Sgk2
1013	CDH15	16q24.3	cadherin 15, type 1, M-cadherin (myotubule)	protein-coding	cadherin-14|cadherin-15|cadherin-3|muscle-cadherin
10135	NAMPT	7q22.3	nicotinamide phosphoribosyltransferase	protein-coding	NAmPRTase|pre-B cell-enhancing factor|pre-B-cell colony enhancing factor 1|pre-B-cell colony-enhancing factor 1
1017	CDK2	12q13	cyclin-dependent kinase 2	protein-coding	cdc2-related protein kinase|cell division protein kinase 2|p33 protein kinase
1019	CDK4	12q14	cyclin-dependent kinase 4	protein-coding	cell division protein kinase 4
102	ADAM10	15q22	ADAM metallopeptidase domain 10	protein-coding	CDw156|a disintegrin and metalloprotease domain 10|disintegrin and metalloproteinase domain-containing protein 10|kuzbanian protein homolog|mammalian disintegrin-metalloprotease
10247	HRSP12	8q22	heat-responsive protein 12	protein-coding	14.5 kDa translational inhibitor protein|UK114 antigen homolog|perchloric acid-soluble protein|ribonuclease UK114|translational inhibitor p14.5|translational inhibitor protein p14.5
1025	CDK9	9q34.1	cyclin-dependent kinase 9	protein-coding	CDC2-related kinase|cell division cycle 2-like protein kinase 4|cell division protein kinase 9|serine/threonine protein kinase PITALRE|tat-associated kinase complex catalytic subunit
1026	CDKN1A	6p21.2	cyclin-dependent kinase inhibitor 1A (p21, Cip1)	protein-coding	CDK-interacting protein 1|CDK-interaction protein 1|DNA synthesis inhibitor|cyclin-dependent kinase inhibitor 1|melanoma differentiation associated protein 6|wild-type p53-activated fragment 1
1027	CDKN1B	12p13.1-p12	cyclin-dependent kinase inhibitor 1B (p27, Kip1)	protein-coding	cyclin-dependent kinase inhibitor 1B
1029	CDKN2A	9p21	cyclin-dependent kinase inhibitor 2A	protein-coding	CDK4 inhibitor p16-INK4|cell cycle negative regulator beta|cyclin-dependent kinase 4 inhibitor A|cyclin-dependent kinase inhibitor 2A (melanoma, p16, inhibits CDK4)|multiple tumor suppressor 1
10313	RTN3	11q13	reticulon 3	protein-coding	ASY interacting protein|NSP-like protein 2|NSP-like protein II|homolog of ASY protein|neuroendocrine-specific protein-like 2|neuroendocrine-specific protein-like II|reticulon-3
10316	NMUR1	2q37.1	neuromedin U receptor 1	protein-coding	G protein-coupled receptor 66|G-protein coupled receptor 66|G-protein coupled receptor FM-3|NMU-R1|neuromedin-U receptor 1
10371	SEMA3A	7p12.1	sema domain, immunoglobulin domain (Ig), short basic domain, secreted, (semaphorin) 3A	protein-coding	collapsin 1|semaphorin D|semaphorin III|semaphorin L|semaphorin-3A
10397	NDRG1	8q24.3	N-myc downstream regulated 1	protein-coding	N-myc downstream-regulated gene 1 protein|differentiation-related gene 1 protein|nickel-specific induction protein Cap43|protein NDRG1|protein regulated by oxygen-1|reducing agents and tunicamycin-responsive protein
10404	CPQ	8q22.2	carboxypeptidase Q	protein-coding	Ser-Met dipeptidase|aminopeptidase|blood plasma glutamate carboxypeptidase|lysosomal dipeptidase
10411	RAPGEF3	12q13.1	Rap guanine nucleotide exchange factor (GEF) 3	protein-coding	9330170P05Rik|EPAC 1|Rap1 guanine-nucleotide-exchange factor directly activated by cAMP|cAMP-regulated guanine nucleotide exchange factor I|exchange factor directly activated by cAMP 1|exchange protein directly activated by cAMP 1|rap guanine nucleotide exchange factor 3
10413	YAP1	11q13	Yes-associated protein 1	protein-coding	65 kDa Yes-associated protein|yes-associated protein 2|yorkie homolog
10419	PRMT5	14q11.2	protein arginine methyltransferase 5	protein-coding	72 kDa ICln-binding protein|HMT1 hnRNP methyltransferase-like 5|SKB1 homolog|histone-arginine N-methyltransferase PRMT5|jak-binding protein 1|protein arginine N-methyltransferase 5|shk1 kinase-binding protein 1 homolog
10451	VAV3	1p13.3	vav 3 guanine nucleotide exchange factor	protein-coding	VAV-3|guanine nucleotide exchange factor VAV3|vav 3 oncogene
10457	GPNMB	7p15	glycoprotein (transmembrane) nmb	protein-coding	glycoprotein NMB|glycoprotein nmb-like protein|osteoactivin|transmembrane glycoprotein HGFIN|transmembrane glycoprotein NMB
10468	FST	5q11.2	follistatin	protein-coding	activin-binding protein|follistatin isoform FST317
10481	HOXB13	17q21.2	homeobox B13	protein-coding	homeobox protein Hox-B13
10494	STK25	2q37.3	serine/threonine kinase 25	protein-coding	Ste20, yeast homolog|serine/threonine-protein kinase 25|ste20-like kinase|ste20/oxidant stress response kinase 1|sterile 20/oxidant stress-response kinase 1
1050	CEBPA	19q13.1	CCAAT/enhancer binding protein (C/EBP), alpha	protein-coding	CCAAT/enhancer-binding protein alpha
10507	SEMA4D	9q22.2	sema domain, immunoglobulin domain (Ig), transmembrane domain (TM) and short cytoplasmic domain, (semaphorin) 4D	protein-coding	A8|BB18|GR3|sema domain, immunoglobulin domain (Ig), transmembrane domain (TM) and short cytoplasmic domain, 4D|semaphorin-4D
1051	CEBPB	20q13.1	CCAAT/enhancer binding protein (C/EBP), beta	protein-coding	CCAAT/enhancer-binding protein beta|interleukin 6-dependent DNA-binding protein|nuclear factor NF-IL6|nuclear factor of interleukin 6|transcription factor 5
1052	CEBPD	8p11.2-p11.1	CCAAT/enhancer binding protein (C/EBP), delta	protein-coding	CCAAT/enhancer-binding protein delta|c/EBP delta|nuclear factor NF-IL6-beta
10614	HEXIM1	17q21.31	hexamethylene bis-acetamide inducible 1	protein-coding	HMBA-inducible|cardiac lineage protein 1|estrogen down-regulated gene 1 protein|hexamethylene bis-acetamide-inducible protein 1|hexamethylene bisacetamide-inducible protein|hexamethylene-bis-acetamide-inducible transcript 1|hexamthylene bis-acetamide inducible 1|menage a quatre 1|menage a quatre protein 1|protein HEXIM1
10628	TXNIP	1q21.1	thioredoxin interacting protein	protein-coding	thioredoxin binding protein 2|thioredoxin-binding protein 2|thioredoxin-interacting protein|upregulated by 1,25-dihydroxyvitamin D-3|vitamin D3 up-regulated protein 1
10631	POSTN	13q13.3	periostin, osteoblast specific factor	protein-coding	osteoblast specific factor 2 (fasciclin I-like)|periodontal ligament-specific periostin|periostin
10675	CSPG5	3p21.3	chondroitin sulfate proteoglycan 5 (neuroglycan C)	protein-coding	acidic leucine-rich EGF-like domain-containing brain protein|chondroitin sulfate proteoglycan 5
10752	CHL1	3p26.1	cell adhesion molecule L1-like	protein-coding	L1 cell adhesion molecule 2|cell adhesion molecule with homology to L1CAM (close homolog of L1)|cell adhesion molecule with homology to L1CAM (close homologue of L1)|close homolog of L1|neural cell adhesion molecule L1-like protein
10755	GIPC1	19p13.1	GIPC PDZ domain containing family, member 1	protein-coding	GAIP C-terminus-interacting protein|GLUT1 C-terminal binding protein|IGF-1 receptor interacting protein 1|PDZ domain-containing protein GIPC1|RGS-GAIP-interacting protein|RGS19-interacting protein 1|regulator of G-protein signalling 19 interacting protein 1|tax interaction protein 2
10763	NES	1q23.1	nestin	protein-coding	-
1080	CFTR	7q31.2	cystic fibrosis transmembrane conductance regulator (ATP-binding cassette sub-family C, member 7)	protein-coding	cAMP-dependent chloride channel|channel conductance-controlling ATPase|cystic fibrosis transmembrane conductance regulator
10825	NEU3	11q13.5	sialidase 3 (membrane sialidase)	protein-coding	N-acetyl-alpha-neuraminidase 3|ganglioside sialidase|membrane sialidase|neuraminidase 3|sialidase-3
10891	PPARGC1A	4p15.1	peroxisome proliferator-activated receptor gamma, coactivator 1 alpha	protein-coding	L-PGC-1alpha|PGC-1-alpha|PPAR gamma coactivator variant form|PPARGC-1-alpha|ligand effect modulator-6|peroxisome proliferator-activated receptor gamma coactivator 1 alpha transcript variant B4|peroxisome proliferator-activated receptor gamma coactivator 1 alpha transcript variant B4-3ext|peroxisome proliferator-activated receptor gamma coactivator 1 alpha transcript variant B4-8a|peroxisome proli…
10930	APOBEC2	6p21	apolipoprotein B mRNA editing enzyme, catalytic polypeptide-like 2	protein-coding	apolipoprotein B mRNA editing enzyme, catalytic polypeptide 2|probable C->U-editing enzyme APOBEC-2
10978	CLP1	11q12	cleavage and polyadenylation factor I subunit 1	protein-coding	ATP/GTP-binding protein|CLP1, cleavage and polyadenylation factor I subunit, homolog|homolog of yeast CFIA subunit Clp1p|polyadenylation factor Clp1|polynucleotide kinase Clp1|polyribonucleotide 5'-hydroxyl-kinase Clp1|pre-mRNA cleavage complex II protein Clp1
10979	FERMT2	14q22.1	fermitin family member 2	protein-coding	PH domain-containing family C member 1|fermitin family homolog 2|kindlin 2|kindlin-2|mitogen inducible gene 2 protein|mitogen-inducible gene 2 protein|pleckstrin homology domain containing, family C (with FERM domain) member 1|pleckstrin homology domain containing, family C member 1|pleckstrin homology domain-containing family C member 1
11025	LILRB3	19q13.4	leukocyte immunoglobulin-like receptor, subfamily B (with TM and ITIM domains), member 3	protein-coding	CD85 antigen-like family member A|immunoglobulin-like transcript 5|leukocyte immunoglobulin-like receptor 3|leukocyte immunoglobulin-like receptor subfamily B member 3|leukocyte immunoglobulin-like receptor, subfamily A (with TM domain), member 6|monocyte inhibitory receptor HL9
11075	STMN2	8q21.13	stathmin 2	protein-coding	neuron-specific growth-associated protein|neuronal growth-associated protein (silencer element)|stathmin-2|stathmin-like 2|superior cervical ganglia, neural specific 10|superior cervical ganglion-10 protein
11113	CIT	12q24	citron rho-interacting serine/threonine kinase	protein-coding	citron (rho-interacting, serine/threonine kinase 21)|citron Rho-interacting kinase|serine/threonine kinase 21|serine/threonine-protein kinase 21
11251	PTGDR2	11q12-q13.3	prostaglandin D2 receptor 2	protein-coding	G protein-coupled receptor 44|G-protein coupled receptor 44|chemoattractant receptor homologous molecule expressed on T helper type 2 cells|chemoattractant receptor-homologous molecule expressed on TH2 cells|putative G-protein coupled receptor 44
112752	IFT43	14q24.3	intraflagellar transport 43 homolog (Chlamydomonas)	protein-coding	IFT complex A subunit|intraflagellar transport protein 43 homolog
11342	RNF13	3q25.1	ring finger protein 13	protein-coding	E3 ubiquitin-protein ligase RNF13|RING zinc finger protein
114757	CYGB	17q25	cytoglobin	protein-coding	histoglobin|stellate cell activation-associated protein
114907	FBXO32	8q24.13	F-box protein 32	protein-coding	F-box only protein 32|atrogin 1|atrogin-1|muscle atrophy F-box protein
116	ADCYAP1	18p11	adenylate cyclase activating polypeptide 1 (pituitary)	protein-coding	pituitary adenylate cyclase-activating polypeptide|prepro-PACAP
116519	APOA5	11q23	apolipoprotein A-V	protein-coding	apo-AV|apolipoprotein A5|regeneration-associated protein 3
1191	CLU	8p21-p12	clusterin	protein-coding	aging-associated protein 4|apolipoprotein J|complement cytolysis inhibitor|complement lysis inhibitor|complement-associated protein SP-40,40|ku70-binding protein 1|sulfated glycoprotein 2|testosterone-repressed prostate message 2
121340	SP7	12q13.13	Sp7 transcription factor	protein-coding	transcription factor Sp7|zinc finger protein osterix
123	PLIN2	9p22.1	perilipin 2	protein-coding	adipophilin|adipose differentiation-related protein|perilipin-2
1236	CCR7	17q12-q21.2	chemokine (C-C motif) receptor 7	protein-coding	C-C CKR-7|C-C chemokine receptor type 7|CC chemokine receptor 7|CC-CKR-7|CCR-7|EBV-induced G protein-coupled receptor 1|EBV-induced G-protein coupled receptor 1|Epstein-Barr virus induced G-protein coupled receptor|Epstein-Barr virus induced gene 1|MIP-3 beta receptor|chemokine (C-C) receptor 7|epstein-Barr virus-induced G-protein coupled receptor 1|lymphocyte-specific G protein-coupled peptide r…
1244	ABCC2	10q24	ATP-binding cassette, sub-family C (CFTR/MRP), member 2	protein-coding	canalicular multidrug resistance protein|canalicular multispecific organic anion transporter 1|multidrug resistance-associated protein 2
126	ADH1C	4q23	alcohol dehydrogenase 1C (class I), gamma polypeptide	protein-coding	ADH, gamma subunit|alcohol dehydrogenase 1C|alcohol dehydrogenase 3 (class I), gamma polypeptide|aldehyde reductase
1268	CNR1	6q14-q15	cannabinoid receptor 1 (brain)	protein-coding	cannabinoid receptor 1|central cannabinoid receptor
1270	CNTF	11q12.2	ciliary neurotrophic factor	protein-coding	-
1272	CNTN1	12q11-q12	contactin 1	protein-coding	contactin-1|glycoprotein gP135|neural cell surface protein F3
127385	OR10J5	1q23.2	olfactory receptor, family 10, subfamily J, member 5	protein-coding	olfactory receptor 10J5|olfactory receptor OR1-28
1280	COL2A1	12q13.11	collagen, type II, alpha 1	protein-coding	alpha-1 type II collagen|arthroophthalmopathy, progressive (Stickler syndrome)|cartilage collagen|chondrocalcin|collagen II, alpha-1 polypeptide|collagen alpha-1(II) chain
128239	IQGAP3	1q21.3	IQ motif containing GTPase activating protein 3	protein-coding	ras GTPase-activating-like protein IQGAP3
1291	COL6A1	21q22.3	collagen, type VI, alpha 1	protein-coding	alpha 1 (VI) chain (61 AA)|collagen VI, alpha-1 polypeptide|collagen alpha-1(VI) chain
1300	COL10A1	6q21-q22	collagen, type X, alpha 1	protein-coding	Schmid metaphyseal chondrodysplasia|collagen X, alpha-1 polypeptide|collagen alpha-1(X) chain
130074	FAM168B	2q21.1	family with sequence similarity 168, member B	protein-coding	myelin-associated neurite-outgrowth inhibitor|p20|protein FAM168B
130120	REG3G	2p12	regenerating islet-derived 3 gamma	protein-coding	REG-3-gamma|pancreatitis-associated protein 1B|pancreatitis-associated protein IB|reg III-gamma|regenerating gene III|regenerating islet-derived protein 3-gamma|regenerating islet-derived protein III-gamma
131405	TRIM71	3p22.3	tripartite motif containing 71, E3 ubiquitin protein ligase	protein-coding	E3 ubiquitin-protein ligase TRIM71|abnormal cell LINeage LIN-41|homolog of C. elegans Lin-41|protein lin-41 homolog|tripartite motif-containing 71|tripartite motif-containing protein 71
133	ADM	11p15.4	adrenomedullin	protein-coding	preproadrenomedullin
1361	CPB2	13q14.11	carboxypeptidase B2 (plasma)	protein-coding	carboxypeptidase B-like protein|carboxypeptidase B2|carboxypeptidase B2 (plasma, carboxypeptidase U)|carboxypeptidase R|thrombin-activable fibrinolysis inhibitor|thrombin-activatable fibrinolysis inhibitor
136319	MTPN	7q33	myotrophin	protein-coding	granule cell differentiation protein|protein V-1
1382	CRABP2	1q21.3	cellular retinoic acid binding protein 2	protein-coding	cellular retinoic acid-binding protein 2|cellular retinoic acid-binding protein II
1385	CREB1	2q34	cAMP responsive element binding protein 1	protein-coding	CREB-1|active transcription factor CREB|cAMP-response element-binding protein-1|cAMP-responsive element-binding protein 1|cyclic AMP-responsive element-binding protein 1|transactivator protein
1387	CREBBP	16p13.3	CREB binding protein	protein-coding	CREB-binding protein
1392	CRH	8q13	corticotropin releasing hormone	protein-coding	corticoliberin|corticotropin-releasing factor
1395	CRHR2	7p14.3	corticotropin releasing hormone receptor 2	protein-coding	CRF2 receptor, beta isoform|CRH receptor 2 variant B|CRH-R2|corticotropin-releasing factor receptor 2
139760	GPR119	Xq26.1	G protein-coupled receptor 119	protein-coding	G-protein coupled receptor 2|glucose-dependent insulinotropic receptor
1401	CRP	1q23.2	C-reactive protein, pentraxin-related	protein-coding	C-reactive protein|pentraxin 1
140767	NRSN1	6p22.3	neurensin 1	protein-coding	neurensin-1|neuro-p24|vesicular membrain protein p24|vesicular membrane protein of 24 kDa|vesicular membrane protein p24
140885	SIRPA	20p13	signal-regulatory protein alpha	protein-coding	CD172 antigen-like family member A|brain-immunoglobulin-like molecule with tyrosine-based activation motifs|inhibitory receptor SHPS-1|macrophage fusion receptor|myd-1 antigen|tyrosine phosphatase SHP substrate 1|tyrosine-protein phosphatase non-receptor type substrate 1
1414	CRYBB1	22q12.1	crystallin, beta B1	protein-coding	beta-B1 crystallin|beta-crystallin B1|eye lens structural protein
1415	CRYBB2	22q11.23	crystallin, beta B2	protein-coding	beta-B2 crystallin|beta-crystallin B2|beta-crystallin Bp|eye lens structural protein
142	PARP1	1q41-q42	poly (ADP-ribose) polymerase 1	protein-coding	ADP-ribosyltransferase (NAD+; poly (ADP-ribose) polymerase)|ADP-ribosyltransferase NAD(+)|ADP-ribosyltransferase diphtheria toxin-like 1|NAD(+) ADP-ribosyltransferase 1|poly (ADP-ribose) polymerase family, member 1|poly [ADP-ribose] polymerase 1|poly(ADP-ribose) polymerase|poly(ADP-ribose) synthetase|poly(ADP-ribosyl)transferase|poly[ADP-ribose] synthase 1
1432	MAPK14	6p21.3-p21.2	mitogen-activated protein kinase 14	protein-coding	CSAID-binding protein|Csaids binding protein|MAP kinase 14|MAP kinase Mxi2|MAP kinase p38 alpha|MAX-interacting protein 2|cytokine suppressive anti-inflammatory drug binding protein|cytokine suppressive anti-inflammatory drug-binding protein|mitogen-activated protein kinase p38 alpha|p38 MAP kinase|p38 mitogen activated protein kinase|p38alpha Exip|stress-activated protein kinase 2A
1435	CSF1	1p13.3	colony stimulating factor 1 (macrophage)	protein-coding	lanimostim|macrophage colony-stimulating factor 1
1440	CSF3	17q11.2-q12	colony stimulating factor 3 (granulocyte)	protein-coding	filgrastim|granulocyte colony-stimulating factor|lenograstim|pluripoietin
1444	CSHL1	17q24.2	chorionic somatomammotropin hormone-like 1	protein-coding	chorionic somatomammotropin CS-5|growth hormone cluster
144455	E2F7	12q21.2	E2F transcription factor 7	protein-coding	E2F-7|transcription factor E2F7
1462	VCAN	5q14.3	versican	protein-coding	chondroitin sulfate proteoglycan 2|chondroitin sulfate proteoglycan core protein 2|glial hyaluronate-binding protein|large fibroblast proteoglycan|versican core protein|versican proteoglycan
1463	NCAN	19p12	neurocan	protein-coding	chondroitin sulfate proteoglycan 3 (neurocan)|neurocan core protein|neurocan proteoglycan
1464	CSPG4	15q24.2	chondroitin sulfate proteoglycan 4	protein-coding	chondroitin sulfate proteoglycan 4 (melanoma-associated)|chondroitin sulfate proteoglycan NG2|melanoma chondroitin sulfate proteoglycan|melanoma-associated chondroitin sulfate proteoglycan
1465	CSRP1	1q32	cysteine and glycine-rich protein 1	protein-coding	LIM-domain protein|cysteine-rich protein 1|epididymis luminal protein 141
146760	RTN4RL1	17p13.3	reticulon 4 receptor-like 1	protein-coding	Nogo-66 receptor homolog 2|Nogo-66 receptor-related protein 3|nogo receptor-like 2|reticulon-4 receptor-like 1
1490	CTGF	6q23.1	connective tissue growth factor	protein-coding	CCN family member 2|IBP-8|IGF-binding protein 8|IGFBP-8|hypertrophic chondrocyte-specific protein 24|insulin-like growth factor-binding protein 8
1495	CTNNA1	5q31.2	catenin (cadherin-associated protein), alpha 1, 102kDa	protein-coding	alpha E-catenin|alpha-E-catenin|alpha-catenin|alphaE-catenin|cadherin-associated protein,102kDa|catenin alpha-1|renal carcinoma antigen NY-REN-13
1499	CTNNB1	3p21	catenin (cadherin-associated protein), beta 1, 88kDa	protein-coding	catenin beta-1
151306	GPBAR1	2q35	G protein-coupled bile acid receptor 1	protein-coding	G-protein coupled bile acid receptor 1|G-protein coupled bile acid receptor BG37|G-protein coupled receptor GPCR19|hBG37|hGPCR19|membrane bile acid receptor|membrane-type receptor for bile acids
151516	ASPRV1	2p13.3	aspartic peptidase, retroviral-like 1	protein-coding	TPA-inducible aspartic proteinase-like protein|retroviral-like aspartic protease 1|skin aspartic protease|skin-specific retroviral-like aspartic protease
1525	CXADR	21q21.1	coxsackie virus and adenovirus receptor	protein-coding	46 kD coxsackievirus and adenovirus receptor (CAR) protein|CVB3-binding protein|HCVADR|coxsackievirus B-adenovirus receptor|coxsackievirus and adenovirus receptor
1536	CYBB	Xp21.1	cytochrome b-245, beta polypeptide	protein-coding	CGD91-phox|NADPH oxidase 2|cytochrome b(558) subunit beta|cytochrome b-245 heavy chain|cytochrome b558 subunit beta|heme-binding membrane glycoprotein gp91phox|neutrophil cytochrome b 91 kDa polypeptide|p22 phagocyte B-cytochrome|superoxide-generating NADPH oxidase heavy chain subunit
154	ADRB2	5q31-q32	adrenoceptor beta 2, surface	protein-coding	adrenergic, beta-2-, receptor, surface|adrenoceptor beta 2 surface|beta-2 adrenergic receptor|beta-2 adrenoceptor|beta-2 adrenoreceptor|catecholamine receptor
1576	CYP3A4	7q21.1	cytochrome P450, family 3, subfamily A, polypeptide 4	protein-coding	1,8-cineole 2-exo-monooxygenase|P450-III, steroid inducible|albendazole monooxygenase|albendazole sulfoxidase|cytochrome P450 3A3|cytochrome P450 3A4|cytochrome P450 HLp|cytochrome P450 NF-25|cytochrome P450, subfamily IIIA (niphedipine oxidase), polypeptide 3|cytochrome P450, subfamily IIIA (niphedipine oxidase), polypeptide 4|cytochrome P450-PCN1|glucocorticoid-inducible P450|nifedipine oxidase…
1581	CYP7A1	8q11-q12	cytochrome P450, family 7, subfamily A, polypeptide 1	protein-coding	cholesterol 7-alpha-hydroxylase|cholesterol 7-alpha-monooxygenase|cytochrome P450 7A1|cytochrome P450, subfamily VIIA polypeptide 1
1592	CYP26A1	10q23-q24	cytochrome P450, family 26, subfamily A, polypeptide 1	protein-coding	P450, retinoic acid-inactivating, 1|cytochrome P450 26A1|cytochrome P450 retinoic acid-inactivating 1|cytochrome P450, subfamily XXVIA, polypeptide 1|cytochrome P450RAI|hP450RAI|retinoic acid 4-hydroxylase|retinoic acid-metabolizing cytochrome
1593	CYP27A1	2q35	cytochrome P450, family 27, subfamily A, polypeptide 1	protein-coding	5-beta-cholestane-3-alpha, 7-alpha, 12-alpha-triol 26-hydroxylase|5-beta-cholestane-3-alpha, 7-alpha, 12-alpha-triol 27-hydroxylase|5-beta-cholestane-3-alpha,7-alpha,12-alpha-triol 27-hydroxylase|cholestanetriol 26-monooxygenase|cytochrome P-450C27/25|cytochrome P450 27|cytochrome P450, subfamily XXVIIA (steroid 27-hydroxylase, cerebrotendinous xanthomatosis), polypeptide 1|sterol 26-hydroxylase,…
1594	CYP27B1	12q14.1	cytochrome P450, family 27, subfamily B, polypeptide 1	protein-coding	1alpha(OH)ase|25 hydroxyvitamin D3-1-alpha hydroxylase|25-OHD-1 alpha-hydroxylase|25-hydroxyvitamin D-1 alpha hydroxylase, mitochondrial|VD3 1A hydroxylase|calcidiol 1-monooxygenase|cytochrome P450 subfamily XXVIIB polypeptide 1|cytochrome P450C1 alpha|cytochrome P450VD1-alpha|cytochrome p450 27B1
1605	DAG1	3p21	dystroglycan 1 (dystrophin-associated glycoprotein 1)	protein-coding	dystroglycan
1611	DAP	5p15.2	death-associated protein	protein-coding	DAP-1|death-associated protein 1
1634	DCN	12q21.33	decorin	protein-coding	PG-S2|bone proteoglycan II|decorin proteoglycan|dermatan sulphate proteoglycans II|proteoglycan core protein|small leucine-rich protein 1B
1636	ACE	17q23.3	angiotensin I converting enzyme	protein-coding	CD143 antigen|angiotensin I converting enzyme (peptidyl-dipeptidase A) 1|angiotensin I converting enzyme peptidyl-dipeptidase A 1 transcript|angiotensin converting enzyme, somatic isoform|angiotensin-converting enzyme|carboxycathepsin|dipeptidyl carboxypeptidase 1|dipeptidyl carboxypeptidase I|kininase II|peptidase P|testicular ECA
1642	DDB1	11q12-q13	damage-specific DNA binding protein 1, 127kDa	protein-coding	DDB p127 subunit|DNA damage-binding protein 1|DNA damage-binding protein a|HBV X-associated protein 1|UV-DDB 1|UV-damaged DNA-binding factor|UV-damaged DNA-binding protein 1|XAP-1|XPE-binding factor|xeroderma pigmentosum group E-complementing protein
1649	DDIT3	12q13.1-q13.2	DNA-damage-inducible transcript 3	protein-coding	C/EBP zeta|CCAAT/enhancer-binding protein homologous protein|DDIT-3|DNA damage-inducible transcript 3 protein|c/EBP-homologous protein 10|growth arrest and DNA damage-inducible protein GADD153
165904	XIRP1	3p22.2	xin actin-binding repeat containing 1	protein-coding	cardiomyopathy associated 1|cardiomyopathy-associated protein 1|xin actin-binding repeat-containing protein 1
1719	DHFR	5q11.2-q13.2	dihydrofolate reductase	protein-coding	-
1734	DIO2	14q24.2-q24.3	deiodinase, iodothyronine, type II	protein-coding	deiodinase-2|deiodonase-2|thyroxine deiodinase, type II|type 2 DI|type 2 iodothyronine deiodinase|type II iodothyronine deiodinase|type-II 5'-deiodinase|type-II 5'deiodinase
174	AFP	4q13.3	alpha-fetoprotein	protein-coding	alpha-1-fetoprotein|alpha-fetoglobulin
1755	DMBT1	10q26.13	deleted in malignant brain tumors 1	protein-coding	SAG|deleted in malignant brain tumors 1 protein|glycoprotein 340|gp-340|hensin|salivary agglutinin|surfactant pulmonary-associated D-binding protein
1756	DMD	Xp21.2	dystrophin	protein-coding	mental retardation, X-linked 85
177	AGER	6p21.3	advanced glycosylation end product-specific receptor	protein-coding	RAGE isoform NtRAGE-delta|RAGE isoform sRAGE-delta|receptor for advanced glycation end-products variant 20
1795	DOCK3	3p21.2	dedicator of cytokinesis 3	protein-coding	dedicator of cytokinesis protein 3|modifier of cell adhesion|presenilin-binding protein
1803	DPP4	2q24.3	dipeptidyl-peptidase 4	protein-coding	ADCP-2|DPP IV|T-cell activation antigen CD26|adenosine deaminase complexing protein 2|dipeptidyl peptidase 4|dipeptidyl peptidase IV|dipeptidylpeptidase 4|dipeptidylpeptidase IV (CD26, adenosine deaminase complexing protein 2)
1808	DPYSL2	8p22-p21	dihydropyrimidinase-like 2	protein-coding	collapsin response mediator protein hCRMP-2|dihydropyrimidinase-related protein 2|unc-33-like phosphoprotein 2
182	JAG1	20p12.1-p11.23	jagged 1	protein-coding	protein jagged-1
183	AGT	1q42.2	angiotensinogen (serpin peptidase inhibitor, clade A, member 8)	protein-coding	alpha-1 antiproteinase, antitrypsin|angiotensin I|angiotensin II|angiotensinogen|pre-angiotensinogen|serine (or cysteine) proteinase inhibitor|serpin A8
1837	DTNA	18q12	dystrobrevin, alpha	protein-coding	dystrobrevin alpha|dystrophin-related protein 3
1839	HBEGF	5q23	heparin-binding EGF-like growth factor	protein-coding	diphtheria toxin receptor (heparin-binding EGF-like growth factor)|diphtheria toxin receptor (heparin-binding epidermal growth factor-like growth factor)|heparin-binding epidermal growth factor|proheparin-binding EGF-like growth factor
1843	DUSP1	5q34	dual specificity phosphatase 1	protein-coding	MAP kinase phosphatase 1|dual specificity protein phosphatase 1|dual specificity protein phosphatase hVH1|mitogen-activated protein kinase phosphatase 1|protein-tyrosine phosphatase CL100|serine/threonine specific protein phosphatase
1869	E2F1	20q11.2	E2F transcription factor 1	protein-coding	PBR3|PRB-binding protein E2F-1|RBAP-1|RBBP-3|retinoblastoma-associated protein 1|retinoblastoma-binding protein 3|transcription factor E2F1
1870	E2F2	1p36	E2F transcription factor 2	protein-coding	transcription factor E2F2
1871	E2F3	6p22	E2F transcription factor 3	protein-coding	transcription factor E2F3
1875	E2F5	8q21.2	E2F transcription factor 5, p130-binding	protein-coding	transcription factor E2F5
1876	E2F6	2p25.1	E2F transcription factor 6	protein-coding	transcription factor E2F6
1949	EFNB3	17p13.1	ephrin-B3	protein-coding	EPH-related receptor transmembrane ligand ELK-L3|Ephrin B3|eph-related receptor tyrosine kinase ligand 8
1950	EGF	4q25	epidermal growth factor	protein-coding	beta-urogastrone|pro-epidermal growth factor
1956	EGFR	7p12	epidermal growth factor receptor	protein-coding	avian erythroblastic leukemia viral (v-erb-b) oncogene homolog|cell growth inhibiting protein 40|cell proliferation-inducing protein 61|proto-oncogene c-ErbB-1|receptor tyrosine-protein kinase erbB-1
1958	EGR1	5q31.1	early growth response 1	protein-coding	EGR-1|early growth response protein 1|nerve growth factor-induced protein A|transcription factor ETR103|transcription factor Zif268|zinc finger protein 225|zinc finger protein Krox-24
197	AHSG	3q27	alpha-2-HS-glycoprotein	protein-coding	alpha-2-Z-globulin|ba-alpha-2-glycoprotein|fetuin-A
1973	EIF4A1	17p13	eukaryotic translation initiation factor 4A1	protein-coding	ATP-dependent RNA helicase eIF4A-1|eukaryotic initiation factor 4A-I|eukaryotic initiation factor 4AI|eukaryotic translation initiation factor 4A
1984	EIF5A	17p13-p12	eukaryotic translation initiation factor 5A	protein-coding	eIF-4D|eIF-5A-1|eIF-5A1|eukaryotic initiation factor 5A|eukaryotic translation initiation factor 5A-1|rev-binding factor
1996	ELAVL4	1p34	ELAV like neuron-specific RNA binding protein 4	protein-coding	ELAV (embryonic lethal, abnormal vision, Drosophila)-like 4 (Hu antigen D)|ELAV-like protein 4|Embryonic lethal, abnormal vision, Drosophila, homolog of, like-4|Hu antigen D|hu-antigen D|paraneoplastic encephalomyelitis antigen HuD
2000	ELF4	Xq26	E74-like factor 4 (ets domain transcription factor)	protein-coding	ETS-related transcription factor Elf-4|myeloid Elf-1-like factor
2017	CTTN	11q13	cortactin	protein-coding	1110020L01Rik|amplaxin|ems1 sequence (mammary tumor and squamous cell carcinoma-associated (p80/85 src substrate)|oncogene EMS1|src substrate cortactin
2027	ENO3	17p13.2	enolase 3 (beta, muscle)	protein-coding	2-phospho-D-glycerate hydrolyase|beta-enolase|muscle-specific enolase|skeletal muscle enolase
2033	EP300	22q13.2	E1A binding protein p300	protein-coding	E1A-associated protein p300|E1A-binding protein, 300kD|histone acetyltransferase p300|p300 HAT
2043	EPHA4	2q36.1	EPH receptor A4	protein-coding	EK8|EPH-like kinase 8|TYRO1 protein tyrosine kinase|ephrin type-A receptor 4|receptor protein-tyrosine kinase HEK8|tyrosine-protein kinase TYRO1|tyrosine-protein kinase receptor SEK
2049	EPHB3	3q27.1	EPH receptor B3	protein-coding	EK2|EPH-like kinase 2|EPH-like tyrosine kinase 2|EPH-like tyrosine kinase-2|embryonic kinase 2|ephrin type-B receptor 3|human embryo kinase 2|tyrosine-protein kinase TYRO6
2056	EPO	7q22	erythropoietin	protein-coding	epoetin
2057	EPOR	19p13.3-p13.2	erythropoietin receptor	protein-coding	-
2064	ERBB2	17q12	v-erb-b2 avian erythroblastic leukemia viral oncogene homolog 2	protein-coding	c-erb B2/neu protein|herstatin|metastatic lymph node gene 19 protein|neuro/glioblastoma derived oncogene homolog|neuroblastoma/glioblastoma derived oncogene homolog|p185erbB2|proto-oncogene Neu|proto-oncogene c-ErbB-2|receptor tyrosine-protein kinase erbB-2|tyrosine kinase-type cell surface receptor HER2|v-erb-b2 avian erythroblastic leukemia viral oncoprotein 2|v-erb-b2 erythroblastic leukemia v…
2065	ERBB3	12q13	v-erb-b2 avian erythroblastic leukemia viral oncogene homolog 3	protein-coding	proto-oncogene-like protein c-ErbB-3|receptor tyrosine-protein kinase erbB-3|tyrosine kinase-type cell surface receptor HER3
2066	ERBB4	2q33.3-q34	v-erb-b2 avian erythroblastic leukemia viral oncogene homolog 4	protein-coding	avian erythroblastic leukemia viral (v-erb-b2) oncogene homolog 4|proto-oncogene-like protein c-ErbB-4|receptor tyrosine-protein kinase erbB-4|tyrosine kinase-type cell surface receptor HER4|v-erb-a erythroblastic leukemia viral oncogene homolog 4
2069	EREG	4q13.3	epiregulin	protein-coding	proepiregulin
207	AKT1	14q32.32	v-akt murine thymoma viral oncogene homolog 1	protein-coding	AKT1m|PKB alpha|RAC-PK-alpha|RAC-alpha serine/threonine-protein kinase|protein kinase B alpha|proto-oncogene c-Akt|rac protein kinase alpha
208	AKT2	19q13.1-q13.2	v-akt murine thymoma viral oncogene homolog 2	protein-coding	PKB beta|RAC-PK-beta|RAC-beta serine/threonine-protein kinase|murine thymoma viral (v-akt) homolog-2|protein kinase Akt-2|protein kinase B beta|rac protein kinase beta
2081	ERN1	17q24.2	endoplasmic reticulum to nucleus signaling 1	protein-coding	ER to nucleus signalling 1|endoplasmic reticulum-to-nucleus signaling 1|inositol-requiring 1|inositol-requiring enzyme 1|inositol-requiring protein 1|ire1-alpha|protein kinase/endoribonuclease|serine/threonine-protein kinase/endoribonuclease IRE1
2100	ESR2	14q23.2	estrogen receptor 2 (ER beta)	protein-coding	estrogen receptor beta|estrogen receptor beta 4|nuclear receptor subfamily 3 group A member 2
2113	ETS1	11q23.3	v-ets avian erythroblastosis virus E26 oncogene homolog 1	protein-coding	Avian erythroblastosis virus E26 (v-ets) oncogene homolog-1|protein C-ets-1|v-ets avian erythroblastosis virus E2 oncogene homolog 1
2135	EXTL2	1p21	exostosin-like glycosyltransferase 2	protein-coding	EXT-related protein 2|alpha-1,4-N-acetylhexosaminyltransferase EXTL2|alpha-GalNAcT EXTL2|exostoses (multiple)-like 2|exostosin-like 2|glucuronyl-galactosyl-proteoglycan 4-alpha-N-acetylglucosaminyltransferase|processed exostosin-like 2
2146	EZH2	7q35-q36	enhancer of zeste 2 polycomb repressive complex 2 subunit	protein-coding	enhancer of zeste homolog 2|histone-lysine N-methyltransferase EZH2|lysine N-methyltransferase 6
2155	F7	13q34	coagulation factor VII (serum prothrombin conversion accelerator)	protein-coding	FVII coagulation protein|coagulation factor VII|eptacog alfa|proconvertin
2162	F13A1	6p25.3-p24.3	coagulation factor XIII, A1 polypeptide	protein-coding	FSF, A subunit|TGase|bA525O21.1 (coagulation factor XIII, A1 polypeptide)|coagulation factor XIII A chain|coagulation factor XIII, A polypeptide|coagulation factor XIIIa|factor XIIIa|fibrin stabilizing factor, A subunit|fibrinoligase|protein-glutamine gamma-glutamyltransferase A chain|transglutaminase A chain|transglutaminase. plasma
2168	FABP1	2p11	fatty acid binding protein 1, liver	protein-coding	fatty acid-binding protein 1|fatty acid-binding protein, liver|liver-type fatty acid-binding protein
2171	FABP5	8q21.13	fatty acid binding protein 5 (psoriasis-associated)	protein-coding	epidermal-type fatty acid-binding protein|fatty acid-binding protein, epidermal|psoriasis-associated fatty acid-binding protein homolog
218	ALDH3A1	17p11.2	aldehyde dehydrogenase 3 family, member A1	protein-coding	aldehyde dehydrogenase isozyme 3|aldehyde dehydrogenase type III|aldehyde dehydrogenase, dimeric NADP-preferring|stomach aldehyde dehydrogenase
219770	GJD4	10p11.21	gap junction protein, delta 4, 40.1kDa	protein-coding	connexin 40.1|connexin-40.1|connexin40.1|gap junction delta-4 protein
2202	EFEMP1	2p16	EGF containing fibulin-like extracellular matrix protein 1	protein-coding	EGF-containing fibulin-like extracellular matrix protein 1|extracellular protein S1-5|fibulin-3
2214	FCGR3A	1q23	Fc fragment of IgG, low affinity IIIa, receptor (CD16a)	protein-coding	CD16a antigen|Fc fragment of IgG, low affinity III, receptor for (CD16)|Fc gamma receptor III-A|Fc-gamma RIII-alpha|Fc-gamma RIIIa|Fc-gamma receptor III-2 (CD 16)|Fc-gamma receptor IIIb (CD16)|FcgammaRIIIA|fc-gamma RIII|igG Fc receptor III-2|immunoglobulin G Fc receptor III|low affinity immunoglobulin gamma Fc region receptor III-A|neutrophil-specific antigen NA
2215	FCGR3B	1q23	Fc fragment of IgG, low affinity IIIb, receptor (CD16b)	protein-coding	Fc-gamma receptor IIIb (CD 16)|fc-gamma RIII-beta|fc-gamma RIIIb|igG Fc receptor III-1|low affinity immunoglobulin gamma Fc region receptor III-B
221937	FOXK1	7p22.1	forkhead box K1	protein-coding	MNF|forkhead box protein K1|myocyte nuclear factor
2243	FGA	4q28	fibrinogen alpha chain	protein-coding	fibrinogen, A alpha polypeptide
2246	FGF1	5q31	fibroblast growth factor 1 (acidic)	protein-coding	beta-endothelial cell growth factor|endothelial cell growth factor, alpha|endothelial cell growth factor, beta|fibroblast growth factor 1|heparin-binding growth factor 1
2247	FGF2	4q26	fibroblast growth factor 2 (basic)	protein-coding	basic fibroblast growth factor bFGF|fibroblast growth factor 2|heparin-binding growth factor 2|prostatropin
2252	FGF7	15q21.2	fibroblast growth factor 7	protein-coding	FGF-7|heparin-binding growth factor 7|keratinocyte growth factor
2254	FGF9	13q11-q12	fibroblast growth factor 9	protein-coding	fibroblast growth factor 9 (glia-activating factor)|heparin-binding growth factor 9
2255	FGF10	5p13-p12	fibroblast growth factor 10	protein-coding	FGF-10|keratinocyte growth factor 2|produced by fibroblasts of urinary bladder lamina propria
2260	FGFR1	8p11.23-p11.22	fibroblast growth factor receptor 1	protein-coding	FGFR1/PLAG1 fusion|FMS-like tyrosine kinase 2|basic fibroblast growth factor receptor 1|fms-related tyrosine kinase 2|heparin-binding growth factor receptor|hydroxyaryl-protein kinase|proto-oncogene c-Fgr
2263	FGFR2	10q26	fibroblast growth factor receptor 2	protein-coding	BEK fibroblast growth factor receptor|FGF receptor|FGFR-2|FGFR2-AHCYL1 fusion kinase protein|bacteria-expressed kinase|hydroxyaryl-protein kinase|keratinocyte growth factor receptor|protein tyrosine kinase, receptor like 14|soluble FGFR4 variant 4
2264	FGFR4	5q35.2	fibroblast growth factor receptor 4	protein-coding	hydroxyaryl-protein kinase|protein-tyrosine kinase|tyrosine kinase related to fibroblast growth factor receptor|tyrosylprotein kinase
2267	FGL1	8p22	fibrinogen-like 1	protein-coding	fibrinogen-like protein 1|hepassocin|hepatocellular carcinoma-related sequence|hepatocyte-derived fibrinogen-related protein 1|liver fibrinogen-related protein 1
2274	FHL2	2q12.2	four and a half LIM domains 2	protein-coding	LIM domain protein DRAL|aging-associated gene 11|down-regulated in rhabdomyosarcoma LIM protein|four and a half LIM domains protein 2|skeletal muscle LIM-protein 3
2275	FHL3	1p34	four and a half LIM domains 3	protein-coding	FHL-3|LIM-only protein FHL3|SLIM-2|four and a half LIM domains protein 3|skeletal muscle LIM-protein 2
2277	FIGF	Xp22.31	c-fos induced growth factor (vascular endothelial growth factor D)	protein-coding	vascular endothelial growth factor D
22887	FOXJ3	1p34.2	forkhead box J3	protein-coding	forkhead box protein J3
22953	P2RX2	12q24.33	purinergic receptor P2X, ligand-gated ion channel, 2	protein-coding	ATP receptor|P2X Receptor, subunit 2|P2X purinoceptor 2
22954	TRIM32	9q33.1	tripartite motif containing 32	protein-coding	72 kDa Tat-interacting protein|E3 ubiquitin-protein ligase TRIM32|TAT-interactive protein, 72-KD|tripartite motif-containing 32|tripartite motif-containing protein 32|zinc finger protein HT2A|zinc-finger protein HT2A
230	ALDOC	17cen-q12	aldolase C, fructose-bisphosphate	protein-coding	aldolase 3|brain-type aldolase|fructoaldolase C|fructose-1,6-biphosphate triosephosphate lyase|fructose-bisphosphate aldolase C
23022	PALLD	4q32.3	palladin, cytoskeletal associated protein	protein-coding	myoneurin|palladin|sarcoma antigen NY-SAR-77
2303	FOXC2	16q24.1	forkhead box C2 (MFH-1, mesenchyme forkhead 1)	protein-coding	MFH-1,mesenchyme forkhead 1|forkhead box protein C2|forkhead, Drosophila, homolog-like 14|forkhead-related protein FKHL14|mesenchyme fork head protein 1|transcription factor FKH-14
2305	FOXM1	12p13	forkhead box M1	protein-coding	Forkhead, drosophila, homolog-like 16|HNF-3/fork-head homolog 11|M-phase phosphoprotein 2|MPM-2 reactive phosphoprotein 2|forkhead box protein M1|forkhead-related protein FKHL16|hepatocyte nuclear factor 3 forkhead homolog 11|transcription factor Trident|winged-helix factor from INS-1 cells
23077	MYCBP2	13q22	MYC binding protein 2, E3 ubiquitin protein ligase	protein-coding	E3 ubiquitin-protein ligase MYCBP2|myc-binding protein 2|pam/highwire/rpm-1 protein|probable E3 ubiquitin-protein ligase MYCBP2|protein associated with Myc
23089	PEG10	7q21	paternally expressed 10	protein-coding	MEF3 like 1|MEF3-like protein 1|embryonal carcinoma differentiation regulated|embryonal carcinoma differentiation-regulated protein|mammalian retrotransposon-derived protein 2|myelin expression factor 3-like protein 1|paternally expressed gene 10 protein|retrotransposon gag domain containing 3|retrotransposon gag domain-containing protein 3|retrotransposon-derived gag-like polyprotein|retrotransp…
2309	FOXO3	6q21	forkhead box O3	protein-coding	forkhead box O3A|forkhead box protein O3|forkhead homolog (rhabdomyosarcoma) like 1|forkhead in rhabdomyosarcoma-like 1|forkhead, Drosophila, homolog of, in rhabdomyosarcoma-like 1
231	AKR1B1	7q35	aldo-keto reductase family 1, member B1 (aldose reductase)	protein-coding	Lii5-2 CTCL tumor antigen|aldehyde reductase 1|aldo-keto reductase family 1 member B1|aldose reductase|low Km aldose reductase
23135	KDM6B	17p13.1	lysine (K)-specific demethylase 6B	protein-coding	jmjC domain-containing protein 3|jumonji domain containing 3, histone lysine demethylase|jumonji domain-containing protein 3|lysine demethylase 6B|lysine-specific demethylase 6B
2314	FLII	17p11.2	flightless I homolog (Drosophila)	protein-coding	protein flightless-1 homolog
23175	LPIN1	2p25.1	lipin 1	protein-coding	lipin-1|phosphatidate phosphatase LPIN1
2319	FLOT2	17q11-q12	flotillin 2	protein-coding	Flotillin 2 (epidermal surface antigen 1)|epidermal surface antigen|flotillin-2|membrane component chromosome 17 surface marker 1|membrane component, chromosome 17, surface marker 1 (35kD protein identified by monoclonal antibody ECS-1)
2321	FLT1	13q12	fms-related tyrosine kinase 1	protein-coding	fms-like tyrosine kinase 1|fms-related tyrosine kinase 1 (vascular endothelial growth factor/vascular permeability factor receptor)|tyrosine-protein kinase FRT|tyrosine-protein kinase receptor FLT|vascular endothelial growth factor receptor 1|vascular permeability factor receptor
2322	FLT3	13q12	fms-related tyrosine kinase 3	protein-coding	CD135 antigen|FL cytokine receptor|STK-1|fetal liver kinase 2|fms-like tyrosine kinase 3|growth factor receptor tyrosine kinase type III|receptor-type tyrosine-protein kinase FLT3|stem cell tyrosine kinase 1
2323	FLT3LG	19q13.3	fms-related tyrosine kinase 3 ligand	protein-coding	flt3 ligand
23256	SCFD1	14q12	sec1 family domain containing 1	protein-coding	sec1 family domain-containing protein 1|syntaxin-binding protein 1-like 2|vesicle transport-related protein
2331	FMOD	1q32	fibromodulin	protein-coding	KSPG fibromodulin|collagen-binding 59 kDa protein|keratan sulfate proteoglycan fibromodulin
23314	SATB2	2q33	SATB homeobox 2	protein-coding	DNA-binding protein SATB2|SATB family member 2|special AT-rich sequence-binding protein 2
2335	FN1	2q34	fibronectin 1	protein-coding	cold-insoluble globulin|fibronectin|migration-stimulating factor
23378	RRP8	11p15.4	ribosomal RNA processing 8, methyltransferase, homolog (yeast)	protein-coding	RRP8 methyltransferase homolog|cerebral protein 1|nucleomethylin|ribosomal RNA-processing protein 8
23405	DICER1	14q32.13	dicer 1, ribonuclease type III	protein-coding	Dicer1, Dcr-1 homolog|K12H4.8-LIKE|dicer 1, double-stranded RNA-specific endoribonuclease|endoribonuclease Dicer|helicase MOI|helicase with RNAse motif|helicase-moi|multinodular goitre 1
23411	SIRT1	10q21.3	sirtuin 1	protein-coding	NAD-dependent deacetylase sirtuin-1|NAD-dependent protein deacetylase sirtuin-1|SIR2-like protein 1|SIR2alpha|hSIR2|hSIRT1|regulatory protein SIR2 homolog 1|sir2-like 1|sirtuin type 1
23517	SKIV2L2	5q11.2	superkiller viralicidic activity 2-like 2 (S. cerevisiae)	protein-coding	ATP-dependent RNA helicase SKIV2L2|ATP-dependent helicase SKIV2L2|TRAMP-like complex helicase|functional spliceosome-associated protein 118|superkiller viralicidic activity 2-like 2
2356	FPGS	9q34.1	folylpolyglutamate synthase	protein-coding	folylpoly-gamma-glutamate synthetase|folylpolyglutamate synthase, mitochondrial|tetrahydrofolate synthase|tetrahydrofolylpolyglutamate synthase
23673	STX12	1p35.3	syntaxin 12	protein-coding	syntaxin-12
23705	CADM1	11q23.2	cell adhesion molecule 1	protein-coding	TSLC-1|TSLC1/Nectin-like 2/IGSF4|immunoglobulin superfamily member 4|immunoglobulin superfamily, member 4|immunoglobulin superfamily, member 4D variant 1|immunoglobulin superfamily, member 4D variant 2|nectin-like 2|nectin-like protein 2|spermatogenic immunoglobulin superfamily|synaptic cell adhesion molecule|truncated CADM1 protein|tumor suppressor in lung cancer 1
23767	FLRT3	20p11	fibronectin leucine rich transmembrane protein 3	protein-coding	fibronectin-like domain-containing leucine-rich transmembrane protein 3|leucine-rich repeat transmembrane protein FLRT3
245711	SPDYA	2p23.2	speedy/RINGO cell cycle regulator family member A	protein-coding	RINGO A|hSpy/Ringo A|rapid inducer of G2/M progression in oocytes A|speedy homolog A|speedy protein A|speedy-1
2475	MTOR	1p36.2	mechanistic target of rapamycin (serine/threonine kinase)	protein-coding	FK506 binding protein 12-rapamycin associated protein 2|FK506-binding protein 12-rapamycin complex-associated protein 1|FKBP-rapamycin associated protein|FKBP12-rapamycin complex-associated protein 1|mammalian target of rapamycin|rapamycin and FKBP12 target 1|rapamycin associated protein FRAP2|rapamycin target protein 1|serine/threonine-protein kinase mTOR
2483	FRG1	4q35	FSHD region gene 1	protein-coding	FSHD region gene 1 protein|facioscapulohumeral muscular dystrophy region gene-1|protein FRG1
2520	GAST	17q21	gastrin	protein-coding	preprogastrin
2534	FYN	6q21	FYN oncogene related to SRC, FGR, YES	protein-coding	OKT3-induced calcium influx regulator|c-syn protooncogene|proto-oncogene Syn|proto-oncogene c-Fyn|src-like kinase|src/yes-related novel|tyrosine kinase p59fyn(T)|tyrosine-protein kinase Fyn
254887	ZDHHC23	3q13.31	zinc finger, DHHC-type containing 23	protein-coding	DHHC-23|palmitoyltransferase ZDHHC23|probable palmitoyltransferase ZDHHC23|zinc finger DHHC domain-containing protein 23|zinc finger, DHHC domain containing 23
2549	GAB1	4q31.21	GRB2-associated binding protein 1	protein-coding	GRB2-associated binder 1|GRB2-associated-binding protein 1|growth factor receptor bound protein 2-associated protein 1
25805	BAMBI	10p12.3-p11.2	BMP and activin membrane-bound inhibitor	protein-coding	BMP and activin membrane-bound inhibitor homolog|non-metastatic gene A protein|putative transmembrane protein NMA
25891	PAMR1	11p13	peptidase domain containing associated with muscle regeneration 1	protein-coding	inactive serine protease PAMR1|peptidase domain-containing protein associated with muscle regeneration 1|regeneration associated muscle protease|regeneration-associated muscle protease homolog
2596	GAP43	3q13.31	growth associated protein 43	protein-coding	axonal membrane protein GAP-43|calmodulin-binding protein P-57|growth-associated protein 43|nerve growth-related peptide GAP43|neural phosphoprotein B-50|neuromodulin|neuron growth-associated protein 43|protein F1
26019	UPF2	10p14-p13	UPF2 regulator of nonsense transcripts homolog (yeast)	protein-coding	nonsense mRNA reducing factor 2|regulator of nonsense transcripts 2|smg-3 homolog, nonsense mediated mRNA decay factor|up-frameshift suppressor 2 homolog|yeast Upf2p homolog
26086	GPSM1	9q34.3	G-protein signaling modulator 1	protein-coding	G-protein signalling modulator 1 (AGS3-like, C. elegans)|G-protein-signaling modulator 1|activator of G-protein signaling 3
2621	GAS6	13q34	growth arrest-specific 6	protein-coding	AXL receptor tyrosine kinase ligand|AXL stimulatory factor|growth arrest-specific protein 6
2623	GATA1	Xp11.23	GATA binding protein 1 (globin transcription factor 1)	protein-coding	GATA-binding factor 1|NF-E1 DNA-binding protein|erythroid transcription factor|erythroid transcription factor 1|globin transcription factor 1|nuclear factor, erythroid 1|transcription factor GATA1
2625	GATA3	10p15	GATA binding protein 3	protein-coding	GATA-binding factor 3|trans-acting T-cell-specific transcription factor GATA-3
2626	GATA4	8p23.1-p22	GATA binding protein 4	protein-coding	GATA-binding factor 4|transcription factor GATA-4
2627	GATA6	18q11.1-q11.2	GATA binding protein 6	protein-coding	GATA-binding factor 6|transcription factor GATA-6
2628	GATM	15q21.1	glycine amidinotransferase (L-arginine:glycine amidinotransferase)	protein-coding	glycine amidinotransferase, mitochondrial|transamidinase
26281	FGF20	8p22	fibroblast growth factor 20	protein-coding	-
26354	GNL3	3p21.1	guanine nucleotide binding protein-like 3 (nucleolar)	protein-coding	E2-induced gene 3 protein|estradiol-induced nucleotide binding protein|guanine nucleotide-binding protein-like 3|novel nucleolar protein 47|nucleolar GTP-binding protein 3|nucleostemin
2641	GCG	2q36-q37	glucagon	protein-coding	glicentin-related polypeptide|glucagon-like peptide 1|glucagon-like peptide 2|preproglucagon
26584	DUX1	-	double homeobox 1	protein-coding	double homeobox protein 1|double homeobox, 1
2660	MSTN	2q32.2	myostatin	protein-coding	GDF-8|growth differentiation factor 8|growth/differentiation factor 8
2668	GDNF	5p13.1-p12	glial cell derived neurotrophic factor	protein-coding	ATF|astrocyte-derived trophic factor|glial cell line-derived neurotrophic factor
2670	GFAP	17q21	glial fibrillary acidic protein	protein-coding	-
2671	GFER	16p13.3-p13.12	growth factor, augmenter of liver regeneration	protein-coding	ERV1 homolog|FAD-linked sulfhydryl oxidase ALR|erv1-like growth factor|hepatic regenerative stimulation substance|hepatopoietin protein
2673	GFPT1	2p13	glutamine--fructose-6-phosphate transaminase 1	protein-coding	D-fructose-6-phosphate amidotransferase 1|glucosamine--fructose-6-phosphate aminotransferase [isomerizing] 1|glutamine--fructose-6-phosphate aminotransferase [isomerizing] 1|glutamine:fructose-6-phosphate amidotransferase 1|hexosephosphate aminotransferase 1
2676	GFRA3	5q31.1-q31.3	GDNF family receptor alpha 3	protein-coding	GDNF family receptor alpha-3|GDNF receptor alpha-3|GDNFR-alpha-3|GFR-alpha-3|GPI-linked receptor|glial cell line-derived neurotrophic factor receptor alpha-3
268	AMH	19p13.3	anti-Mullerian hormone	protein-coding	Mullerian inhibiting factor|Mullerian inhibiting substance|anti-Muellerian hormone|muellerian-inhibiting factor|muellerian-inhibiting substance
2683	B4GALT1	9p13	UDP-Gal:betaGlcNAc beta 1,4- galactosyltransferase, polypeptide 1	protein-coding	UDP-Gal:beta-GlcNAc beta-1,4-galactosyltransferase 1|UDP-galactose:beta-N-acetylglucosamine beta-1,4-galactosyltransferase 1|beta-1,4-GalTase 1|beta-1,4-galactosyltransferase 1|glycoprotein-4-beta-galactosyltransferase 2|lactose synthase
2690	GHR	5p13-p12	growth hormone receptor	protein-coding	GH receptor|growth hormone binding protein|serum binding protein|somatotropin receptor
2695	GIP	17q21.3-q22	gastric inhibitory polypeptide	protein-coding	glucose-dependent insulinotropic polypeptide|incretin hormone
26959	HBP1	7q22-q31	HMG-box transcription factor 1	protein-coding	HMG box transcription factor 1|HMG box-containing protein 1|high mobility group box transcription factor 1
2696	GIPR	19q13.3	gastric inhibitory polypeptide receptor	protein-coding	GIP-R|glucose-dependent insulinotropic polypeptide receptor
2697	GJA1	6q22.31	gap junction protein, alpha 1, 43kDa	protein-coding	connexin 43|connexin-43|gap junction 43 kDa heart protein|gap junction alpha-1 protein
2701	GJA4	1p35.1	gap junction protein, alpha 4, 37kDa	protein-coding	connexin 37|connexin-37|gap junction alpha-4 protein
2702	GJA5	1q21.1	gap junction protein, alpha 5, 40kDa	protein-coding	connexin 40|gap junction alpha-5 protein|gap junction protein alpha 5 40kDa
2705	GJB1	Xq13.1	gap junction protein, beta 1, 32kDa	protein-coding	GAP junction 28 kDa liver protein|connexin 32|connexin-32|gap junction beta-1 protein
27113	BBC3	19q13.3-q13.4	BCL2 binding component 3	protein-coding	bcl-2-binding component 3|p53 up-regulated modulator of apoptosis
2719	GPC3	Xq26.1	glypican 3	protein-coding	glypican proteoglycan 3|glypican-3|heparan sulphate proteoglycan|intestinal protein OCI-5|secreted glypican-3
27232	GNMT	6p12	glycine N-methyltransferase	protein-coding	HEL-S-182mP|epididymis secretory sperm binding protein Li 182mP
27314	RAB30	11q12-q14	RAB30, member RAS oncogene family	protein-coding	ras-related protein Rab-30
2735	GLI1	12q13.2-q13.3	GLI family zinc finger 1	protein-coding	GLI-Kruppel family member GLI1|glioma-associated oncogene 1|glioma-associated oncogene homolog 1 (zinc finger protein)|oncogene GLI|zinc finger protein GLI1
2740	GLP1R	6p21	glucagon-like peptide 1 receptor	protein-coding	GLP-1 receptor|GLP-1-R|GLP-1R
2752	GLUL	1q31	glutamate-ammonia ligase	protein-coding	cell proliferation-inducing protein 59|glutamate decarboxylase|glutamate--ammonia ligase|glutamine synthase|glutamine synthetase|proliferation-inducing protein 43
2778	GNAS	20q13.3	GNAS complex locus	protein-coding	adenylate cyclase-stimulating G alpha protein|alternative gene product encoded by XL-exon|extra large alphas protein|guanine nucleotide binding protein (G protein), alpha stimulating activity polypeptide 1|guanine nucleotide regulatory protein|guanine nucleotide-binding protein G(s) subunit alpha isoforms XLas|neuroendocrine secretory protein|protein ALEX|secretogranin VI
2817	GPC1	2q35-q37	glypican 1	protein-coding	glypican proteoglycan 1|glypican-1
283120	H19	11p15.5	H19, imprinted maternally expressed transcript (non-protein coding)	ncRNA	-
2833	CXCR3	Xq13	chemokine (C-X-C motif) receptor 3	protein-coding	C-X-C chemokine receptor type 3|CXC-R3|CXCR-3|G protein-coupled receptor 9|IP-10 receptor|IP10 receptor|Mig receptor|chemokine (C-X-C) receptor 3|interferon-inducible protein 10 receptor
284	ANGPT1	8q23.1	angiopoietin 1	protein-coding	ANG-1|angiopoietin-1
284217	LAMA1	18p11.3	laminin, alpha 1	protein-coding	S-LAM alpha|S-laminin subunit alpha|laminin A chain|laminin subunit alpha-1|laminin-3 subunit alpha
284654	RSPO1	1p34.3	R-spondin 1	protein-coding	R-spondin homolog|R-spondin-1|roof plate-specific spondin-1
285	ANGPT2	8p23.1	angiopoietin 2	protein-coding	ANG-2|Tie2-ligand|angiopoietin-2|angiopoietin-2B|angiopoietin-2a
28514	DLL1	6q27	delta-like 1 (Drosophila)	protein-coding	H-Delta-1|delta-like protein 1|drosophila Delta homolog 1
285313	IGSF10	3q25.1	immunoglobulin superfamily, member 10	protein-coding	calvaria mechanical force protein 608|immunoglobulin superfamily member 10
2876	GPX1	3p21.3	glutathione peroxidase 1	protein-coding	GPx-1|GSHPx-1|cellular glutathione peroxidase
2892	GRIA3	Xq25	glutamate receptor, ionotropic, AMPA 3	protein-coding	AMPA-selective glutamate receptor 3|dJ1171F9.1|gluR-3|glutamate receptor 3|glutamate receptor C|glutamate receptor subunit 3|glutamate receptor, ionotrophic, AMPA 3
29128	UHRF1	19p13.3	ubiquitin-like with PHD and ring finger domains 1	protein-coding	E3 ubiquitin-protein ligase UHRF1|RING finger protein 106|inverted CCAAT box-binding protein of 90 kDa|nuclear phosphoprotein 95|nuclear protein 95|nuclear zinc finger protein Np95|transcription factor ICBP90|ubiquitin-like PHD and RING finger domain-containing protein 1
2920	CXCL2	4q21	chemokine (C-X-C motif) ligand 2	protein-coding	C-X-C motif chemokine 2|GRO2 oncogene|MGSA beta|MIP2-alpha|gro-beta|growth-regulated protein beta|macrophage inflammatory protein 2-alpha|melanoma growth stimulatory activity beta
2921	CXCL3	4q21	chemokine (C-X-C motif) ligand 3	protein-coding	C-X-C motif chemokine 3|GRO-gamma|GRO-gamma(1-73)|GRO3 oncogene|MGSA gamma|MIP2-beta|growth-regulated protein gamma|macrophage inflammatory protein 2-beta|melanoma growth stimulatory activity gamma
2932	GSK3B	3q13.3	glycogen synthase kinase 3 beta	protein-coding	GSK-3 beta|GSK3beta isoform|glycogen synthase kinase-3 beta|serine/threonine-protein kinase GSK3B
2934	GSN	9q33	gelsolin	protein-coding	actin-depolymerizing factor|brevin
2950	GSTP1	11q13	glutathione S-transferase pi 1	protein-coding	GST class-pi|GSTP1-1|deafness, X-linked 7|epididymis secretory protein Li 22|fatty acid ethyl ester synthase III|glutathione S-transferase P
29974	A1CF	10q11.23	APOBEC1 complementation factor	protein-coding	APOBEC-1 stimulating protein|apo-B RNA editing protein|apobec-1 complementation factor (ACF) (ASP)
30062	RAX	18q21.32	retina and anterior neural fold homeobox	protein-coding	retina and anterior neural fold homeobox protein|retinal homeobox protein Rx
301	ANXA1	9q21.13	annexin A1	protein-coding	annexin I (lipocortin I)|annexin-1|calpactin II|calpactin-2|chromobindin-9|lipocortin I|p35|phospholipase A2 inhibitory protein
306	ANXA3	4q21.21	annexin A3	protein-coding	35-alpha calcimedin|Annexin III (lipocortin III)|PAP-III|annexin III (lipocortin III, 1,2-cyclic-inositol-phosphate phosphodiesterase, placental anticoagulant protein III, calcimedin 35-alpha)|annexin-3|calcimedin 35-alpha|inositol 1,2-cyclic phosphate 2-phosphohydrolase|lipocortin III|placental anticoagulant protein III
3065	HDAC1	1p34	histone deacetylase 1	protein-coding	reduced potassium dependency, yeast homolog-like 1
3066	HDAC2	6q21	histone deacetylase 2	protein-coding	YY1-associated factor 1|transcriptional regulator homolog RPD3
3077	HFE	6p21.3	hemochromatosis	protein-coding	MHC class I-like protein HFE|hereditary hemochromatosis protein|hereditary hemochromatosis protein HLA-H|high Fe
3082	HGF	7q21.1	hepatocyte growth factor (hepapoietin A; scatter factor)	protein-coding	fibroblast-derived tumor cytotoxic factor|hepatocyte growth factor|hepatopoeitin-A|hepatopoietin-A|lung fibroblast-derived mitogen
3084	NRG1	8p12	neuregulin 1	protein-coding	glial growth factor|heregulin, alpha (45kD, ERBB2 p185-activator)|neu differentiation factor|pro-NRG1|pro-neuregulin-1, membrane-bound isoform|sensory and motor neuron derived factor
3091	HIF1A	14q23.2	hypoxia inducible factor 1, alpha subunit (basic helix-loop-helix transcription factor)	protein-coding	ARNT interacting protein|ARNT-interacting protein|HIF-1-alpha|PAS domain-containing protein 8|basic-helix-loop-helix-PAS protein MOP1|class E basic helix-loop-helix protein 78|hypoxia-inducible factor 1 alpha isoform I.3|hypoxia-inducible factor 1, alpha subunit (basic helix-loop-helix transcription factor)|hypoxia-inducible factor 1-alpha|hypoxia-inducible factor1alpha|member of PAS protein 1|me…
3145	HMBS	11q23.3	hydroxymethylbilane synthase	protein-coding	porphobilinogen deaminase|porphyria, acute; Chester type|pre-uroporphyrinogen synthase|uroporphyrinogen I synthase|uroporphyrinogen I synthetase
3146	HMGB1	13q12	high mobility group box 1	protein-coding	Amphoterin|HMG-1|Sulfoglucuronyl carbohydrate binding protein|high mobility group protein 1|high mobility group protein B1|high-mobility group (nonhistone chromosomal) protein 1|high-mobility group box 1
3148	HMGB2	4q31	high mobility group box 2	protein-coding	HMG-2|high mobility group protein 2|high mobility group protein B2|high-mobility group (nonhistone chromosomal) protein 2|high-mobility group box 2
3162	HMOX1	22q13.1	heme oxygenase (decycling) 1	protein-coding	heat shock protein, 32-kD|heme oxygenase 1
317	APAF1	12q23	apoptotic peptidase activating factor 1	protein-coding	apoptotic protease-activating factor 1
3172	HNF4A	20q13.12	hepatocyte nuclear factor 4, alpha	protein-coding	HNF4alpha10/11/12|TCF-14|hepatic nuclear factor 4 alpha|hepatocyte nuclear factor 4-alpha|nuclear receptor subfamily 2 group A member 1|transcription factor 14|transcription factor HNF-4
3175	ONECUT1	15q21.3	one cut homeobox 1	protein-coding	hepatocyte nuclear factor 6|hepatocyte nuclear factor 6, alpha|one cut domain family member 1
3190	HNRNPK	9q21.32-q21.33	heterogeneous nuclear ribonucleoprotein K	protein-coding	dC-stretch binding protein|transformation upregulated nuclear protein
3209	HOXA13	7p15.2	homeobox A13	protein-coding	homeo box 1J|homeo box A13|homeobox protein HOXA13|homeobox protein Hox-1J|homeobox protein Hox-A13|transcription factor HOXA13
3213	HOXB3	17q21.3	homeobox B3	protein-coding	homeo box 2G|homeo box B3|homeobox protein Hox-2.7|homeobox protein Hox-2G|homeobox protein Hox-B3
3214	HOXB4	17q21.32	homeobox B4	protein-coding	homeo box 2F|homeo box B4|homeobox protein Hox-2.6|homeobox protein Hox-2F|homeobox protein Hox-B4
3229	HOXC13	12q13.3	homeobox C13	protein-coding	NUP98/HOXC13|homeo box 3G|homeobox protein Hox-3G|homeobox protein Hox-C13
324	APC	5q21-q22	adenomatous polyposis coli	protein-coding	adenomatosis polyposis coli tumor suppressor|adenomatous polyposis coli protein|deleted in polyposis 2.5|protein phosphatase 1, regulatory subunit 46
3240	HP	16q22.2	haptoglobin	protein-coding	binding peptide|haptoglobin alpha(1S)-beta|haptoglobin alpha(2FS)-beta|haptoglobin, alpha polypeptide|haptoglobin, beta polypeptide|zonulin
3269	HRH1	3p25	histamine receptor H1	protein-coding	H1R|HH1R|histamine H(1) receptor|histamine H1 receptor|histamine receptor, subclass H1
3274	HRH2	5q35.2	histamine receptor H2	protein-coding	HH2R|gastric receptor 1|gastric receptor I|histamine H2 receptor
3276	PRMT1	19q13.3	protein arginine methyltransferase 1	protein-coding	HMT1 (hnRNP methyltransferase, S. cerevisiae)-like 2|heterogeneous nuclear ribonucleoprotein methyltransferase 1-like 2|histone-arginine N-methyltransferase PRMT1|interferon receptor 1-bound protein 4|protein arginine N-methyltransferase 1
3280	HES1	3q28-q29	hes family bHLH transcription factor 1	protein-coding	class B basic helix-loop-helix protein 39|hairy homolog|hairy-like protein|transcription factor HES-1
3290	HSD11B1	1q32-q41	hydroxysteroid (11-beta) dehydrogenase 1	protein-coding	corticosteroid 11-beta-dehydrogenase isozyme 1|short chain dehydrogenase/reductase family 26C, member 1
3305	HSPA1L	6p21.3	heat shock 70kDa protein 1-like	protein-coding	heat shock 10kDa protein 1-like|heat shock 70 kDa protein 1-Hom|heat shock 70 kDa protein 1-like|heat shock 70 kDa protein 1L|heat shock 70kD protein-like 1
3312	HSPA8	11q24.1	heat shock 70kDa protein 8	protein-coding	LPS-associated protein 1|N-myristoyltransferase inhibitor protein 71|constitutive heat shock protein 70|epididymis luminal protein 33|epididymis secretory sperm binding protein Li 72p|heat shock 70kd protein 10|heat shock cognate 71 kDa protein|heat shock cognate protein 54|lipopolysaccharide-associated protein 1
3315	HSPB1	7q11.23	heat shock 27kDa protein 1	protein-coding	28 kDa heat shock protein|HSP 27|epididymis secretory protein Li 102|estrogen-regulated 24 kDa protein|heat shock 27 kDa protein|heat shock 27kD protein 1|heat shock protein beta-1|stress-responsive protein 27
332	BIRC5	17q25	baculoviral IAP repeat containing 5	protein-coding	apoptosis inhibitor 4|apoptosis inhibitor survivin|baculoviral IAP repeat-containing protein 5|survivin variant 3 alpha
3329	HSPD1	2q33.1	heat shock 60kDa protein 1 (chaperonin)	protein-coding	60 kDa chaperonin|60 kDa heat shock protein, mitochondrial|P60 lymphocyte protein|chaperonin 60|heat shock protein 65|mitochondrial matrix protein P1|short heat shock protein 60 Hsp60s1
3340	NDST1	5q33.1	N-deacetylase/N-sulfotransferase (heparan glucosaminyl) 1	protein-coding	HSNST 1|N-HSST 1|N-heparan sulfate sulfotransferase 1|NDST-1|[Heparan sulfate]-glucosamine N-sulfotransferase 1|bifunctional heparan sulfate N-deacetylase/N-sulfotransferase 1|glucosaminyl N-deacetylase/N-sulfotransferase 1|heparan sulfate-N-deacetylase/N-sulfotransferase
335	APOA1	11q23-q24	apolipoprotein A-I	protein-coding	apo-AI
3350	HTR1A	5q11.2-q13	5-hydroxytryptamine (serotonin) receptor 1A, G protein-coupled	protein-coding	5-HT1a receptor|5-hydroxytryptamine receptor 1A|guanine nucleotide-binding regulatory protein-coupled receptor
3357	HTR2B	2q36.3-q37.1	5-hydroxytryptamine (serotonin) receptor 2B, G protein-coupled	protein-coding	5-HT 2B receptor|5-HT-2B|5-hydroxytryptamine 2B receptor|5-hydroxytryptamine receptor 2B|5-hydroxytryptamine receptor 2B variant b|serotonin receptor 2B
3358	HTR2C	Xq24	5-hydroxytryptamine (serotonin) receptor 2C, G protein-coupled	protein-coding	5-HT-1C|5-HT-2C|5-HT1C|5-hydroxytryptamine receptor 1C|5-hydroxytryptamine receptor 2C|5-hydroxytryptamine receptor-1c|serotonin 5-HT-2C receptor|serotonin receptor 2C
336	APOA2	1q23.3	apolipoprotein A-II	protein-coding	apolipoprotein A2
337	APOA4	11q23	apolipoprotein A-IV	protein-coding	apo-AIV|apoA-IV|apolipoprotein A4
3371	TNC	9q33	tenascin C	protein-coding	GP 150-225|cytotactin|deafness, autosomal dominant 56|glioma-associated-extracellular matrix antigen|hexabrachion (tenascin)|myotendinous antigen|neuronectin|tenascin|tenascin-C additional domain 1|tenascin-C isoform 14/AD1/16
3373	HYAL1	3p21.3-p21.2	hyaluronoglucosaminidase 1	protein-coding	hyaluronidase-1|luCa-1|lung carcinoma protein 1|plasma hyaluronidase|tumor suppressor LUCA-1
3383	ICAM1	19p13.3-p13.2	intercellular adhesion molecule 1	protein-coding	ICAM-1|cell surface glycoprotein P3.58|intercellular adhesion molecule 1 (CD54), human rhinovirus receptor|major group rhinovirus receptor
3397	ID1	20q11	inhibitor of DNA binding 1, dominant negative helix-loop-helix protein	protein-coding	DNA-binding protein inhibitor ID-1|class B basic helix-loop-helix protein 24|dJ857M17.1.2 (inhibitor of DNA binding 1, dominant negative helix-loop-helix protein)|inhibitor of differentiation 1
3398	ID2	2p25	inhibitor of DNA binding 2, dominant negative helix-loop-helix protein	protein-coding	DNA-binding protein inhibitor ID-2|DNA-binding protein inhibitor ID2|cell growth-inhibiting gene 8|class B basic helix-loop-helix protein 26|helix-loop-helix protein ID2|inhibitor of differentiation 2
3428	IFI16	1q22	interferon, gamma-inducible protein 16	protein-coding	gamma-interferon-inducible protein 16|interferon-gamma induced protein IFI 16|interferon-inducible myeloid differentiation transcriptional activator
3458	IFNG	12q14	interferon, gamma	protein-coding	IFN-gamma|immune interferon|interferon gamma
3459	IFNGR1	6q23.3	interferon gamma receptor 1	protein-coding	AVP, type 2|CD119 antigen|CDw119|IFN-gamma receptor 1|IFN-gamma-R1|antiviral protein, type 2|immune interferon receptor 1|interferon-gamma receptor alpha chain
346007	EYS	6q12	eyes shut homolog (Drosophila)	protein-coding	EGF-like-domain, multiple 10|EGF-like-domain, multiple 11|epidermal growth factor-like protein 10|epidermal growth factor-like protein 11|protein eyes shut homolog|protein spacemaker homolog
347	APOD	3q29	apolipoprotein D	protein-coding	apo-D
3475	IFRD1	7q31.1	interferon-related developmental regulator 1	protein-coding	12-O-tetradecanoylphorbol-13-acetate-induced sequence 7|TPA induced sequence 7|nerve growth factor-inducible protein PC4|pheochromocytoma cell-4
3479	IGF1	12q23.2	insulin-like growth factor 1 (somatomedin C)	protein-coding	IGF-IA|IGF-IB|MGF|insulin-like growth factor I|insulin-like growth factor IA|insulin-like growth factor IB|mechano growth factor|somatomedin-C
348	APOE	19q13.2	apolipoprotein E	protein-coding	apo-E|apolipoprotein E3
3480	IGF1R	15q26.3	insulin-like growth factor 1 receptor	protein-coding	IGF-I receptor|insulin-like growth factor I receptor|soluble IGF1R variant 1|soluble IGF1R variant 2
3481	IGF2	11p15.5	insulin-like growth factor 2 (somatomedin A)	protein-coding	insulin-like growth factor II|insulin-like growth factor type 2
3482	IGF2R	6q26	insulin-like growth factor 2 receptor	protein-coding	300 kDa mannose 6-phosphate receptor|CI Man-6-P receptor|CI-MPR|IGF-II receptor|M6P/IGF2 receptor|M6P/IGF2R|M6PR|MPR 300|cation-independent mannose-6 phosphate receptor|cation-independent mannose-6-phosphate receptor|insulin-like growth factor II receptor
3484	IGFBP1	7p13-p12	insulin-like growth factor binding protein 1	protein-coding	IBP-1|IGF-binding protein 1|IGFBP-1|alpha-pregnancy-associated endometrial globulin|amniotic fluid binding protein|binding protein-25|binding protein-26|binding protein-28|growth hormone independent-binding protein|insulin-like growth factor-binding protein 1|placental protein 12
3488	IGFBP5	2q33-q36	insulin-like growth factor binding protein 5	protein-coding	IBP-5|IGF-binding protein 5|IGFBP-5|insulin-like growth factor-binding protein 5
3491	CYR61	1p22.3	cysteine-rich, angiogenic inducer, 61	protein-coding	CCN family member 1|IBP-10|IGF-binding protein 10|IGFBP-10|cysteine-rich heparin-binding protein 61|cysteine-rich, anigogenic inducer, 61|insulin-like growth factor-binding protein 10|protein CYR61
349149	GJC3	7q22.1	gap junction protein, gamma 3, 30.2kDa	protein-coding	connexin 29|connexin-30.2|connexin-31.3|gap junction epsilon-1 protein|gap junction gamma-3 protein
349667	RTN4RL2	11q12.1	reticulon 4 receptor-like 2	protein-coding	Nogo-66 receptor homolog 1|nogo receptor-like 3|nogo-66 receptor-related protein 2|reticulon-4 receptor-like 2
350	APOH	17q24.2	apolipoprotein H (beta-2-glycoprotein I)	protein-coding	APC inhibitor|B2GPI|activated protein C-binding protein|anticardiolipin cofactor|apo-H|beta(2)GPI|beta-2-glycoprotein 1
353376	TICAM2	5q23.1	toll-like receptor adaptor molecule 2	protein-coding	NF-kappa-B-activating protein 502|TIR domain-containing adapter molecule 2|TRIF-related adaptor molecule|cytoplasmic adaptor|putative NF-kappa-B-activating protein 502|toll-like receptor adaptor protein 3|toll/interleukin-1 receptor (TIR) domain-containing adapter protein
3549	IHH	2q33-q35	indian hedgehog	protein-coding	HHG-2|Indian hedgehog homolog|indian hedgehog protein
355	FAS	10q24.1	Fas cell surface death receptor	protein-coding	APO-1 cell surface antigen|CD95 antigen|Delta Fas/APO-1/CD95|FAS 827dupA|FAS receptor variant 9|FASLG receptor|Fas (TNF receptor superfamily, member 6)|Fas AMA|TNF receptor superfamily member 6|apoptosis antigen 1|apoptosis-mediating surface antigen FAS|tumor necrosis factor receptor superfamily member 6|tumor necrosis factor receptor superfamily, member 6
3553	IL1B	2q14	interleukin 1, beta	protein-coding	IL-1 beta|catabolin|interleukin-1 beta|preinterleukin 1 beta|pro-interleukin-1-beta
3557	IL1RN	2q14.2	interleukin 1 receptor antagonist	protein-coding	IL1 inhibitor|IL1RN (IL1F3)|interleukin-1 receptor antagonist protein|intracellular IL-1 receptor antagonist type II|intracellular interleukin-1 receptor antagonist (icIL-1ra)|type II interleukin-1 receptor antagonist
3558	IL2	4q26-q27	interleukin 2	protein-coding	T cell growth factor|aldesleukin|interleukin-2|involved in regulation of T-cell clonal expansion
3565	IL4	5q31.1	interleukin 4	protein-coding	B cell growth factor 1|B_cell stimulatory factor 1|binetrakin|interleukin 4 variant 2|interleukin-4|lymphocyte stimulatory factor 1|pitrakinra
3569	IL6	7p21	interleukin 6	protein-coding	B-cell differentiation factor|B-cell stimulatory factor 2|BSF-2|CDF|CTL differentiation factor|IFN-beta-2|hybridoma growth factor|interferon beta-2|interferon, beta 2|interleukin BSF-2|interleukin-6
3572	IL6ST	5q11.2	interleukin 6 signal transducer	protein-coding	CD130 antigen|IL-6 receptor subunit beta|IL-6R subunit beta|gp130 of the rheumatoid arthritis antigenic peptide-bearing soluble form|gp130, oncostatin M receptor|interleukin receptor beta chain|interleukin-6 receptor subunit beta|membrane glycoprotein 130|membrane glycoprotein gp130|oncostatin-M receptor subunit alpha
3574	IL7	8q12-q13	interleukin 7	protein-coding	interleukin-7
3576	CXCL8	4q13-q21	chemokine (C-X-C motif) ligand 8	protein-coding	T-cell chemotactic factor|alveolar macrophage chemotactic factor I|beta endothelial cell-derived neutrophil activating peptide|beta-thromboglobulin-like protein|emoctakin|granulocyte chemotactic protein 1|interleukin 8|interleukin-8|lung giant cell carcinoma-derived chemotactic protein|lymphocyte derived neutrophil activating peptide|monocyte-derived neutrophil chemotactic factor|monocyte-derived…
3577	CXCR1	2q35	chemokine (C-X-C motif) receptor 1	protein-coding	C-X-C chemokine receptor type 1|CXC-R1|CXCR-1|IL-8 receptor type 1|IL-8R A|high affinity interleukin-8 receptor A|interleukin 8 receptor, alpha|interleukin-8 receptor type 1|interleukin-8 receptor type A
3579	CXCR2	2q35	chemokine (C-X-C motif) receptor 2	protein-coding	C-X-C chemokine receptor type 2|CXC-R2|CXCR-2|CXCR2 gene for IL8 receptor type B|GRO/MGSA receptor|IL-8 receptor type 2|IL-8R B|chemokine (CXC) receptor 2|high affinity interleukin-8 receptor B|interleukin 8 receptor B|interleukin 8 receptor type 2|interleukin 8 receptor, beta|interleukin-8 receptor type B
358	AQP1	7p14	aquaporin 1 (Colton blood group)	protein-coding	aquaporin 1 (channel-forming integral protein, 28kDa, CO blood group)|aquaporin-1|aquaporin-CHIP|channel-like integral membrane protein, 28-kDa|urine water channel|water channel protein for red blood cells and kidney proximal tubule
3586	IL10	1q31-q32	interleukin 10	protein-coding	T-cell growth inhibitory factor|cytokine synthesis inhibitory factor|interleukin-10
3605	IL17A	6p12	interleukin 17A	protein-coding	CTLA-8|cytotoxic T-lymphocyte-associated antigen 8|cytotoxic T-lymphocyte-associated protein 8|interleukin 17 (cytotoxic T-lymphocyte-associated serine esterase 8)|interleukin-17A
3611	ILK	11p15.4	integrin-linked kinase	protein-coding	59 kDa serine/threonine-protein kinase|epididymis secretory protein Li 28|integrin-linked kinase-2|integrin-linked protein kinase
362	AQP5	12q13	aquaporin 5	protein-coding	aquaporin-5
3624	INHBA	7p15-p13	inhibin, beta A	protein-coding	FSH-releasing protein|Inhibin, beta-1|activin beta-A chain|erythroid differentiation factor|erythroid differentiation protein|follicle-stimulating hormone-releasing protein|inhibin beta A chain|inhibin, beta A (activin A, activin AB alpha polypeptide)
3626	INHBC	12q13.1	inhibin, beta C	protein-coding	activin beta-C chain|inhibin beta C chain
3627	CXCL10	4q21	chemokine (C-X-C motif) ligand 10	protein-coding	10 kDa interferon gamma-induced protein|C-X-C motif chemokine 10|gamma IP10|gamma-IP10|interferon-inducible cytokine IP-10|protein 10 from interferon (gamma)-induced cell line|small inducible cytokine subfamily B (Cys-X-Cys), member 10|small-inducible cytokine B10
3635	INPP5D	2q37.1	inositol polyphosphate-5-phosphatase, 145kDa	protein-coding	SH2 domain-containing inositol 5'-phosphatase 1|inositol polyphosphate-5-phosphatase, 145kD|phosphatidylinositol 3,4,5-trisphosphate 5-phosphatase 1|signaling inositol polyphosphate 5 phosphatase SIP-145|signaling inositol polyphosphate phosphatase SHIP II
3642	INSM1	20p11.2	insulinoma-associated 1	protein-coding	insulinoma-associated protein 1|zinc finger protein IA-1
3651	PDX1	13q12.1	pancreatic and duodenal homeobox 1	protein-coding	IPF-1|IUF-1|glucose-sensitive factor|insulin promoter factor 1, homeodomain transcription factor|insulin upstream factor 1|islet/duodenum homeobox-1|pancreas/duodenum homeobox protein 1|pancreatic-duodenal homeobox factor 1|somatostatin transcription factor 1|somatostatin-transactivating factor 1
3655	ITGA6	2q31.1	integrin, alpha 6	protein-coding	CD49 antigen-like family member F|integrin alpha-6|integrin alpha6B
367	AR	Xq12	androgen receptor	protein-coding	androgen nuclear receptor variant 2|dihydrotestosterone receptor|nuclear receptor subfamily 3 group C member 4
3670	ISL1	5q11.1	ISL LIM homeobox 1	protein-coding	ISL1 transcription factor, LIM/homeodomain|insulin gene enhancer protein ISL-1|islet-1
3676	ITGA4	2q31.3	integrin, alpha 4 (antigen CD49D, alpha 4 subunit of VLA-4 receptor)	protein-coding	269C wild type|CD49 antigen-like family member D|VLA-4 subunit alpha|antigen CD49D, alpha-4 subunit of VLA-4 receptor|integrin alpha 4|integrin alpha-4|integrin alpha-4 subunit|integrin alpha-IV|very late activation protein 4 receptor, alpha 4 subunit
3679	ITGA7	12q13	integrin, alpha 7	protein-coding	integrin alpha 7 chain|integrin alpha-7
3685	ITGAV	2q31-q32	integrin, alpha V	protein-coding	antigen identified by monoclonal antibody L230|integrin alpha-V|integrin alphaVbeta3|integrin, alpha V (vitronectin receptor, alpha polypeptide, antigen CD51)|vitronectin receptor subunit alpha
3688	ITGB1	10p11.2	integrin, beta 1 (fibronectin receptor, beta polypeptide, antigen CD29 includes MDF2, MSK12)	protein-coding	glycoprotein IIa|integrin VLA-4 beta subunit|integrin beta-1|very late activation protein, beta polypeptide
3690	ITGB3	17q21.32	integrin, beta 3 (platelet glycoprotein IIIa, antigen CD61)	protein-coding	integrin beta-3|platelet membrane glycoprotein IIIa
3691	ITGB4	17q25	integrin, beta 4	protein-coding	CD104 antigen|GP150|integrin beta-4|integrin beta-4 subunit
3700	ITIH4	3p21.1	inter-alpha-trypsin inhibitor heavy chain family, member 4	protein-coding	ITI heavy chain H4|inter-alpha (globulin) inhibitor H4 (plasma Kallikrein-sensitive glycoprotein)|inter-alpha-inhibitor heavy chain 4|inter-alpha-trypsin inhibitor family heavy chain-related protein|inter-alpha-trypsin inhibitor heavy chain H4|inter-alpha-trypsin inhibitor, heavy chain-like, 1|plasma kallikrein-sensitive glycoprotein 120
3714	JAG2	14q32	jagged 2	protein-coding	protein jagged-2
3717	JAK2	9p24	Janus kinase 2	protein-coding	JAK-2|Janus kinase 2 (a protein tyrosine kinase)|tyrosine-protein kinase JAK2
3725	JUN	1p32-p31	jun proto-oncogene	protein-coding	Jun activation domain binding protein|activator protein 1|enhancer-binding protein AP1|jun oncogene|p39|proto-oncogene c-Jun|transcription factor AP-1|v-jun avian sarcoma virus 17 oncogene homolog|v-jun sarcoma virus 17 oncogene homolog
3727	JUND	19p13.2	jun D proto-oncogene	protein-coding	JunD-FL isoform|activator protein 1|transcription factor jun-D
374	AREG	4q13.3	amphiregulin	protein-coding	amphiregulin B|colorectum cell-derived growth factor|schwannoma-derived growth factor
3741	KCNA5	12p13	potassium voltage-gated channel, shaker-related subfamily, member 5	protein-coding	cardiac potassium channel|insulinoma and islet potassium channel|potassium channel 1|potassium voltage-gated channel subfamily A member 5|voltage-gated potassium channel HK2|voltage-gated potassium channel protein Kv1.5|voltage-gated potassium channel subunit Kv1.5
3745	KCNB1	20q13.2	potassium voltage-gated channel, Shab-related subfamily, member 1	protein-coding	delayed rectifier potassium channel 1|delayed rectifier potassium channel Kv2.1|h-DRK1 K(+) channel|potassium channel protein DRK1|potassium voltage-gated channel subfamily B member 1|voltage-gated potassium channel subunit Kv2.1
3777	KCNK3	2p23	potassium channel, subfamily K, member 3	protein-coding	TWIK-related acid-sensitive K(+) channel 1|TWIK-related acid-sensitive K+ channel|acid-sensitive potassium channel protein TASK|acid-sensitive potassium channel protein TASK-1|cardiac potassium channel|potassium channel subfamily K member 3|potassium inwardly-rectifying channel, subfamily K, member 3|two P domain potassium channel|two pore K(+) channel KT3.1|two pore potassium channel KT3.1
3791	KDR	4q11-q12	kinase insert domain receptor (a type III receptor tyrosine kinase)	protein-coding	fetal liver kinase 1|fetal liver kinase-1|protein-tyrosine kinase receptor Flk-1|soluble VEGFR2|tyrosine kinase growth factor receptor|vascular endothelial growth factor receptor 2
3797	KIF3C	2p23	kinesin family member 3C	protein-coding	KIF3C variant protein|kinesin-like protein KIF3C
3815	KIT	4q12	v-kit Hardy-Zuckerman 4 feline sarcoma viral oncogene homolog	protein-coding	mast/stem cell growth factor receptor Kit|p145 c-kit|piebald trait protein|proto-oncogene c-Kit|proto-oncogene tyrosine-protein kinase Kit|soluble KIT variant 1|tyrosine-protein kinase Kit|v-kit Hardy-Zuckerman 4 feline sarcoma viral oncogene-like protein
3818	KLKB1	4q35	kallikrein B, plasma (Fletcher factor) 1	protein-coding	Fletcher factor|kininogenin|plasma kallikrein|plasma kallikrein heavy chain|plasma kallikrein light chain|plasma prekallikrein
383	ARG1	6q23	arginase 1	protein-coding	arginase, liver|arginase-1|liver-type arginase|type I arginase
387	RHOA	3p21.3	ras homolog family member A	protein-coding	Aplysia ras-related homolog 12|h12|oncogene RHO H12|ras homolog gene family, member A|rho cDNA clone 12|small GTP binding protein RhoA|transforming protein RhoA
3875	KRT18	12q13	keratin 18	protein-coding	CK-18|cell proliferation-inducing gene 46 protein|cell proliferation-inducing protein 46|cytokeratin 18|cytokeratin-18|keratin, type I cytoskeletal 18|keratin-18
388585	HES5	1p36.32	hes family bHLH transcription factor 5	protein-coding	class B basic helix-loop-helix protein 38|hairy and enhancer of split 5|transcription factor HES-5
389125	MUSTN1	3p21.1	musculoskeletal, embryonic nuclear protein 1	protein-coding	musculoskeletal embryonic nuclear protein 1|musculoskeletal temporally activated novel
3897	L1CAM	Xq28	L1 cell adhesion molecule	protein-coding	antigen identified by monoclonal antibody R1|neural cell adhesion molecule L1
389827	TMEM8C	9q34.2	transmembrane protein 8C	protein-coding	protein myomaker|transmembrane protein 226
3909	LAMA3	18q11.2	laminin, alpha 3	protein-coding	BM600 150kD subunit|epiligrin 170 kda subunit|epiligrin alpha 3 subunit|epiligrin subunit alpha|kalinin 165kD subunit|kalinin subunit alpha|laminin subunit alpha-3|laminin, alpha 3 (nicein (150kD), kalinin (165kD), BM600 (150kD), epilegrin)|laminin-5 alpha 3 chain|laminin-5 subunit alpha|laminin-6 subunit alpha|laminin-7 subunit alpha|nicein 150kD subunit|nicein subunit alpha
3911	LAMA5	20q13.2-q13.3	laminin, alpha 5	protein-coding	laminin alpha-5 chain|laminin subunit alpha-5|laminin-10 subunit alpha|laminin-11 subunit alpha|laminin-15 subunit alpha
3913	LAMB2	3p21	laminin, beta 2 (laminin S)	protein-coding	S-LAM beta|S-laminin subunit beta|laminin B1s chain|laminin S|laminin subunit beta-2
3925	STMN1	1p36.11	stathmin 1	protein-coding	leukemia-associated phosphoprotein p18|metablastin|oncoprotein 18|phosphoprotein 19|phosphoprotein p19|prosolin|stathmin|stathmin 1/oncoprotein 18|transmembrane protein C1orf215
3934	LCN2	9q34	lipocalin 2	protein-coding	25 kDa alpha-2-microglobulin-related subunit of MMP-9|lipocalin-2|migration-stimulating factor inhibitor|neutrophil gelatinase-associated lipocalin|oncogene 24p3|p25|siderocalin LCN2
3936	LCP1	13q14.3	lymphocyte cytosolic protein 1 (L-plastin)	protein-coding	L-plastin (Lymphocyte cytosolic protein 1) (LCP-1) (LC64P)|LCP-1|Lymphocyte cytosolic protein-1 (plasmin)|bA139H14.1 (lymphocyte cytosolic protein 1 (L-plastin))|epididymis secretory protein Li 37|plastin 2|plastin-2
3949	LDLR	19p13.2	low density lipoprotein receptor	protein-coding	LDL receptor|low-density lipoprotein receptor|low-density lipoprotein receptor class A domain-containing protein 3
3950	LECT2	5q31.1	leukocyte cell-derived chemotaxin 2	protein-coding	chondromodulin-II|leukocyte cell-derived chemotaxin-2
3952	LEP	7q31.3	leptin	protein-coding	leptin (murine obesity homolog)|leptin (obesity homolog, mouse)|obese protein|obese, mouse, homolog of|obesity factor
3956	LGALS1	22q13.1	lectin, galactoside-binding, soluble, 1	protein-coding	14 kDa laminin-binding protein|14 kDa lectin|HBL|HLBP14|HPL|S-Lac lectin 1|beta-galactoside-binding lectin L-14-I|beta-galactoside-binding protein 14kDa|gal-1|galaptin|galectin 1|galectin-1|lactose-binding lectin 1|putative MAPK-activating protein PM12
3958	LGALS3	14q22.3	lectin, galactoside-binding, soluble, 3	protein-coding	35 kDa lectin|IgE-binding protein|MAC-2 antigen|carbohydrate-binding protein 35|galactose-specific lectin 3|galectin-3|laminin-binding protein|lectin L-29
3976	LIF	22q12.2	leukemia inhibitory factor	protein-coding	D factor|cholinergic differentiation factor|differentiation inhibitory activity|differentiation-inducing factor|differentiation-stimulating factor|hepatocyte-stimulating factor III|human interleukin in DA cells|melanoma-derived LPL inhibitor
3977	LIFR	5p13-p12	leukemia inhibitory factor receptor alpha	protein-coding	CD118 antigen|LIF receptor|leukemia inhibitory factor receptor
401138	AMTN	4q13.3	amelotin	protein-coding	RSTI689
4018	LPA	6q26	lipoprotein, Lp(a)	protein-coding	antiangiogenic AK38 protein|apo(a)|apolipoprotein(a)|lp(a)
4023	LPL	8p22	lipoprotein lipase	protein-coding	-
4035	LRP1	12q13.3	low density lipoprotein receptor-related protein 1	protein-coding	LRP-1|TbetaR-V/LRP-1/IGFBP-3 receptor|alpha-2-macroglobulin receptor|apolipoprotein E receptor|prolow-density lipoprotein receptor-related protein 1|type V tgf-beta receptor
4036	LRP2	2q31.1	low density lipoprotein receptor-related protein 2	protein-coding	Heymann nephritis antigen homolog|LRP-2|calcium sensor protein|glycoprotein 330|low-density lipoprotein receptor-related protein 2|megalin
4049	LTA	6p21.3	lymphotoxin alpha	protein-coding	LT-alpha|TNF superfamily, member 1|TNF-beta|lymphotoxin-alpha|tumor necrosis factor beta|tumor necrosis factor ligand superfamily member 1
4050	LTB	6p21.3	lymphotoxin beta (TNF superfamily, member 3)	protein-coding	LT-beta|TNF-C|lymphotoxin-beta|tumor necrosis factor C|tumor necrosis factor ligand superfamily member 3
4055	LTBR	12p13	lymphotoxin beta receptor (TNFR superfamily, member 3)	protein-coding	lymphotoxin B receptor|tumor necrosis factor C receptor|tumor necrosis factor receptor 2-related protein|tumor necrosis factor receptor superfamily member 3|tumor necrosis factor receptor type III
4060	LUM	12q21.33	lumican	protein-coding	KSPG lumican|keratan sulfate proteoglycan lumican|lumican proteoglycan
4067	LYN	8q13	v-yes-1 Yamaguchi sarcoma viral related oncogene homolog	protein-coding	lck/Yes-related novel protein tyrosine kinase|tyrosine-protein kinase Lyn
406881	MIRLET7A1	9q22.32	microRNA let-7a-1	ncRNA	-
406904	MIR1-1	20q13.33	microRNA 1-1	ncRNA	-
406907	MIR124-1	8p23.1	microRNA 124-1	ncRNA	-
406922	MIR133A1	18q11.2	microRNA 133a-1	ncRNA	-
406929	MIR138-1	3p21.32	microRNA 138-1	ncRNA	-
406935	MIR143	5q32	microRNA 143	ncRNA	-
406937	MIR145	5q32	microRNA 145	ncRNA	-
406942	MIR150	19q13.33	microRNA 150	ncRNA	-
406987	MIR204	9q21.12	microRNA 204	ncRNA	-
406989	MIR206	6p12.2	microRNA 206	ncRNA	-
406991	MIR21	17q23.1	microRNA 21	ncRNA	-
407006	MIR221	Xp11.3	microRNA 221	ncRNA	-
407007	MIR222	Xp11.3	microRNA 222	ncRNA	-
407015	MIR26A1	3p22.2	microRNA 26a-1	ncRNA	-
407046	MIR9-1	1q22	microRNA 9-1	ncRNA	-
4086	SMAD1	4q31	SMAD family member 1	protein-coding	MAD homolog 1|MAD, mothers against decapentaplegic homolog 1|Mad-related protein 1|SMAD, mothers against DPP homolog 1|TGF-beta signaling protein 1|mothers against DPP homolog 1|mothers against decapentaplegic homolog 1|transforming growth factor-beta signaling protein 1|transforming growth factor-beta-signaling protein 1
4087	SMAD2	18q21.1	SMAD family member 2	protein-coding	MAD homolog 2|SMAD, mothers against DPP homolog 2|Sma- and Mad-related protein 2|mother against DPP homolog 2|mothers against decapentaplegic homolog 2
4088	SMAD3	15q22.33	SMAD family member 3	protein-coding	MAD homolog 3|MAD, mothers against decapentaplegic homolog 3|SMA- and MAD-related protein 3|SMAD, mothers against DPP homolog 3|hMAD-3|hSMAD3|mad homolog JV15-2|mad protein homolog|mad3|mothers against DPP homolog 3|mothers against decapentaplegic homolog 3
4089	SMAD4	18q21.1	SMAD family member 4	protein-coding	MAD homolog 4|SMAD, mothers against DPP homolog 4|deleted in pancreatic carcinoma locus 4|deletion target in pancreatic carcinoma 4|mothers against decapentaplegic homolog 4|mothers against decapentaplegic, Drosophila, homolog of, 4
4099	MAG	19q13.1	myelin associated glycoprotein	protein-coding	myelin-associated glycoprotein|sialic acid binding Ig-like lectin 4A|sialic acid-binding immunoglobulin-like lectin 4A
4131	MAP1B	5q13	microtubule-associated protein 1B	protein-coding	MAP-1B|protein phosphatase 1, regulatory subunit 102
4143	MAT1A	10q22	methionine adenosyltransferase I, alpha	protein-coding	MAT 1|MAT-I/III|S-adenosylmethionine synthase isoform type-1|S-adenosylmethionine synthetase isoform type-1|adoMet synthase 1|adoMet synthetase 1|methionine adenosyltransferase 1|methionine adenosyltransferase I/III
4144	MAT2A	2p11.2	methionine adenosyltransferase II, alpha	protein-coding	MAT 2|MAT-II|S-adenosylmethionine synthase isoform type-2|adoMet synthase 2|adoMet synthetase 2|methionine adenosyltransferase 2
4147	MATN2	8q22	matrilin 2	protein-coding	matrilin-2
4155	MBP	18q23	myelin basic protein	protein-coding	myelin A1 protein|myelin membrane encephalitogenic protein
4162	MCAM	11q23.3	melanoma cell adhesion molecule	protein-coding	Gicerin|S-endo 1 endothelial-associated antigen|cell surface glycoprotein MUC18|cell surface glycoprotein P1H12|melanoma adhesion molecule|melanoma-associated antigen A32|melanoma-associated antigen MUC18
4170	MCL1	1q21	myeloid cell leukemia 1	protein-coding	bcl-2-like protein 3|bcl-2-related protein EAT/mcl1|induced myeloid leukemia cell differentiation protein Mcl-1|myeloid cell leukemia ES|myeloid cell leukemia sequence 1 (BCL2-related)
4192	MDK	11p11.2	midkine (neurite growth-promoting factor 2)	protein-coding	amphiregulin-associated protein|midgestation and kidney protein|midkine|neurite outgrowth-promoting factor 2|retinoic acid inducible factor
4193	MDM2	12q14.3-q15	MDM2 oncogene, E3 ubiquitin protein ligase	protein-coding	E3 ubiquitin-protein ligase Mdm2|Mdm2, p53 E3 ubiquitin protein ligase homolog|Mdm2, transformed 3T3 cell double minute 2, p53 binding protein|double minute 2, human homolog of; p53-binding protein|oncoprotein Mdm2
4205	MEF2A	15q26	myocyte enhancer factor 2A	protein-coding	MADS box transcription enhancer factor 2, polypeptide A (myocyte enhancer factor 2A)|myocyte-specific enhancer factor 2A|serum response factor-like protein 1
4208	MEF2C	5q14.3	myocyte enhancer factor 2C	protein-coding	MADS box transcription enhancer factor 2, polypeptide C|myocyte-specific enhancer factor 2C
4209	MEF2D	1q12-q23	myocyte enhancer factor 2D	protein-coding	MADS box transcription enhancer factor 2, polypeptide D|myocyte-specific enhancer factor 2D
4233	MET	7q31	met proto-oncogene	protein-coding	HGF receptor|HGF/SF receptor|SF receptor|hepatocyte growth factor receptor|met proto-oncogene tyrosine kinase|proto-oncogene c-Met|scatter factor receptor|tyrosine-protein kinase Met
4288	MKI67	10q26.2	marker of proliferation Ki-67	protein-coding	antigen KI-67|antigen identified by monoclonal antibody Ki-67|proliferation-related Ki-67 antigen|protein phosphatase 1, regulatory subunit 105
429	ASCL1	12q23.2	achaete-scute family bHLH transcription factor 1	protein-coding	ASH-1|achaete scute protein|achaete-scute complex homolog 1|achaete-scute complex-like 1|achaete-scute homolog 1|class A basic helix-loop-helix protein 46
4313	MMP2	16q13-q21	matrix metallopeptidase 2 (gelatinase A, 72kDa gelatinase, 72kDa type IV collagenase)	protein-coding	72 kDa gelatinase|72 kDa type IV collagenase|MMP-2|collagenase type IV-A|gelatinase A|matrix metalloproteinase-2|matrix metalloproteinase-II|neutrophil gelatinase
4314	MMP3	11q22.3	matrix metallopeptidase 3 (stromelysin 1, progelatinase)	protein-coding	matrix metalloproteinase 3 (stromelysin 1, progelatinase)|matrix metalloproteinase-3|proteoglycanase|stromelysin-1|transin-1
4318	MMP9	20q11.2-q13.1	matrix metallopeptidase 9 (gelatinase B, 92kDa gelatinase, 92kDa type IV collagenase)	protein-coding	92 kDa gelatinase|92 kDa type IV collagenase|macrophage gelatinase|matrix metalloproteinase 9 (gelatinase B, 92kDa gelatinase, 92kDa type IV collagenase)|matrix metalloproteinase-9|type V collagenase
4319	MMP10	11q22.3	matrix metallopeptidase 10 (stromelysin 2)	protein-coding	MMP-10|matrix metalloprotease 10|matrix metalloproteinase 10 (stromelysin 2)|matrix metalloproteinase-10|stromelysin 2|stromelysin-2|transin 2|transin-2
4322	MMP13	11q22.3	matrix metallopeptidase 13 (collagenase 3)	protein-coding	collagenase 3|matrix metalloproteinase 13 (collagenase 3)
4323	MMP14	14q11.2	matrix metallopeptidase 14 (membrane-inserted)	protein-coding	matrix metalloproteinase-14|membrane type 1 metalloprotease|membrane-type-1 matrix metalloproteinase
4340	MOG	6p22.1	myelin oligodendrocyte glycoprotein	protein-coding	MOG Ig-AluB|MOG alpha-5|myelin-oligodendrocyte glycoprotein
4359	MPZ	1q23.3	myelin protein zero	protein-coding	Charcot-Marie-Tooth neuropathy 1B|myelin peripheral protein|myelin protein P0
4440	MSI1	12q24	musashi RNA-binding protein 1	protein-coding	RNA-binding protein Musashi homolog 1|musashi-1|musashi1
4487	MSX1	4p16.2	msh homeobox 1	protein-coding	homeobox 7|homeobox protein Hox-7|homeobox protein MSX-1|msh homeo box 1|msh homeobox 1-like protein|msh homeobox homolog 1
4489	MT1A	16q13	metallothionein 1A	protein-coding	MT-1A|MT-IA|metallothionein 1A (functional)|metallothionein 1S|metallothionein-1A|metallothionein-IA
4504	MT3	16q13	metallothionein 3	protein-coding	MT-3|MT-III|growth inhibitory factor|metallothionein 3 (growth inhibitory factor (neurotrophic))|metallothionein-3|metallothionein-III
4567	TRNL1	-	tRNA	tRNA	-
4609	MYC	8q24.21	v-myc avian myelocytomatosis viral oncogene homolog	protein-coding	avian myelocytomatosis viral oncogene homolog|class E basic helix-loop-helix protein 39|myc proto-oncogene protein|myc-related translation/localization regulatory factor|proto-oncogene c-Myc|transcription factor p64|v-myc myelocytomatosis viral oncogene homolog
4616	GADD45B	19p13.3	growth arrest and DNA-damage-inducible, beta	protein-coding	growth arrest and DNA damage-inducible protein GADD45 beta|myeloid differentiation primary response protein MyD118|negative growth regulatory protein MyD118
4617	MYF5	12q21	myogenic factor 5	protein-coding	class C basic helix-loop-helix protein 2|myf-5
4618	MYF6	12q21	myogenic factor 6 (herculin)	protein-coding	class C basic helix-loop-helix protein 4|muscle-specific regulatory factor 4|myogenic factor 6
4644	MYO5A	15q21	myosin VA (heavy chain 12, myoxin)	protein-coding	dilute myosin heavy chain, non-muscle|myosin V|myosin, heavy polypeptide kinase|myosin-12|myosin-Va|myoxin|unconventional myosin-Va
4654	MYOD1	11p15.4	myogenic differentiation 1	protein-coding	class C basic helix-loop-helix protein 1|myf-3|myoblast determination protein 1|myogenic factor 3
4656	MYOG	1q31-q41	myogenin (myogenic factor 4)	protein-coding	class C basic helix-loop-helix protein 3|myogenic factor 4|myogenin
4661	MYT1	20q13.33	myelin transcription factor 1	protein-coding	myelin transcription factor I|neural zinc finger transcription factor 2|proteolipid protein binding protein|proteolipid protein-binding protein
4666	NACA	12q23-q24.1	nascent polypeptide-associated complex alpha subunit	protein-coding	NAC-alpha|alpha-NAC, muscle-specific form|nascent polypeptide-associated complex subunit alpha|nascent-polypeptide-associated complex alpha polypeptide
467	ATF3	1q32.3	activating transcription factor 3	protein-coding	cAMP-dependent transcription factor ATF-3|cyclic AMP-dependent transcription factor ATF-3
4684	NCAM1	11q23.1	neural cell adhesion molecule 1	protein-coding	antigen recognized by monoclonal antibody 5.1H11|neural cell adhesion molecule, NCAM
4692	NDN	15q11.2-q12	necdin, melanoma antigen (MAGE) family member	protein-coding	Prader-Willi syndrome chromosome region|necdin|necdin homolog
471	ATIC	2q35	5-aminoimidazole-4-carboxamide ribonucleotide formyltransferase/IMP cyclohydrolase	protein-coding	5-aminoimidazole-4-carboxamide-1-beta-D-ribonucleotide transformylase/inosinicase|AICAR formyltransferase/IMP cyclohydrolase bifunctional enzyme|AICARFT/IMPCHASE|bifunctional purine biosynthesis protein PURH|epididymis secretory sperm binding protein Li 70p|phosphoribosylaminoimidazolecarboxamide formyltransferase/IMP cyclohydrolase
474	ATOH1	4q22	atonal homolog 1 (Drosophila)	protein-coding	class A basic helix-loop-helix protein 14|helix-loop-helix protein hATH-1|protein atonal homolog 1
4744	NEFH	22q12.2	neurofilament, heavy polypeptide	protein-coding	200 kDa neurofilament protein|NF-H|neurofilament heavy polypeptide|neurofilament triplet H protein|neurofilament, heavy polypeptide 200kDa
4745	NELL1	11p15.1	NEL-like 1 (chicken)	protein-coding	nel-related protein 1|neural epidermal growth factor-like 1|protein kinase C-binding protein NELL1
4747	NEFL	8p21	neurofilament, light polypeptide	protein-coding	light molecular weight neurofilament protein|neurofilament light polypeptide|neurofilament protein, light chain|neurofilament subunit NF-L|neurofilament triplet L protein|neurofilament, light polypeptide 68kDa|protein phosphatase 1, regulatory subunit 110
4760	NEUROD1	2q32	neuronal differentiation 1	protein-coding	basic helix-loop-helix transcription factor|beta-cell E-box transactivator 2|class A basic helix-loop-helix protein 3|neurogenic differentiation factor 1|neurogenic helix-loop-helix protein NEUROD
4762	NEUROG1	5q23-q31	neurogenin 1	protein-coding	NGN-1|class A basic helix-loop-helix protein 6|neurogenic basic-helix-loop-helix protein|neurogenic differentiation 3|neurogenic differentiation factor 3|neurogenin-1
4772	NFATC1	18q23	nuclear factor of activated T-cells, cytoplasmic, calcineurin-dependent 1	protein-coding	NFAT transcription complex cytosolic component|nuclear factor of activated T-cells, cytoplasmic 1
4775	NFATC3	16q22.2	nuclear factor of activated T-cells, cytoplasmic, calcineurin-dependent 3	protein-coding	NF-ATc3|T cell transcription factor NFAT4|nuclear factor of activated T-cells c3 isoform IE-Xa|nuclear factor of activated T-cells, cytoplasmic 3
4780	NFE2L2	2q31	nuclear factor, erythroid 2-like 2	protein-coding	HEBP1|NF-E2-related factor 2|NFE2-related factor 2|nuclear factor (erythroid-derived 2)-like 2|nuclear factor erythroid 2-related factor 2|nuclear factor erythroid-derived 2-like 2|nuclear factor, erythroid derived 2, like 2
4782	NFIC	19p13.3	nuclear factor I/C (CCAAT-binding transcription factor)	protein-coding	CCAAT-box-binding transcription factor|NF-I/C|NF1-C|TGGCA-binding protein|nuclear factor 1 C-type
4783	NFIL3	9q22	nuclear factor, interleukin 3 regulated	protein-coding	E4 promoter-binding protein 4|interleukin-3 promoter transcriptional activator|interleukin-3-binding protein 1|nuclear factor interleukin 3 regulated protein|nuclear factor interleukin-3-regulated protein|transcriptional activator NF-IL3A
4790	NFKB1	4q24	nuclear factor of kappa light polypeptide gene enhancer in B-cells 1	protein-coding	DNA binding factor KBF1|DNA-binding factor KBF1|NF-kappabeta|nuclear factor NF-kappa-B p105 subunit|nuclear factor NF-kappa-B p50 subunit|nuclear factor kappa-B DNA binding subunit
4792	NFKBIA	14q13	nuclear factor of kappa light polypeptide gene enhancer in B-cells inhibitor, alpha	protein-coding	I-kappa-B-alpha|IkappaBalpha|NF-kappa-B inhibitor alpha|ikB-alpha|major histocompatibility complex enhancer-binding protein MAD3|nuclear factor of kappa light chain gene enhancer in B-cells
4803	NGF	1p13.1	nerve growth factor (beta polypeptide)	protein-coding	beta-nerve growth factor|nerve growth factor, beta subunit
4804	NGFR	17q21-q22	nerve growth factor receptor	protein-coding	NGF receptor|TNFR superfamily, member 16|low affinity nerve growth factor receptor|low affinity neurotrophin receptor p75NTR|low-affinity nerve growth factor receptor|p75 ICD|tumor necrosis factor receptor superfamily member 16
4814	NINJ1	9q22	ninjurin 1	protein-coding	nerve injury-induced protein 1|nerve injury-induced protein-1|ninjurin-1
4815	NINJ2	12p13	ninjurin 2	protein-coding	nerve injury-induced protein 2|ninjurin-2
4821	NKX2-2	20p11.22	NK2 homeobox 2	protein-coding	NK-2 homolog B|NK2 transcription factor related, locus 2|NK2 transcription factor-like protein B|homeobox protein NK-2 homolog B|homeobox protein Nkx-2.2
4837	NNMT	11q23.1	nicotinamide N-methyltransferase	protein-coding	-
4842	NOS1	12q24.22	nitric oxide synthase 1 (neuronal)	protein-coding	NOS type I|constitutive NOS|neuronal NOS|nitric oxide synthase, brain|peptidyl-cysteine S-nitrosylase NOS1
4843	NOS2	17q11.2	nitric oxide synthase 2, inducible	protein-coding	NOS type II|NOS, type II|hepatocyte NOS|inducible NO synthase|inducible NOS|nitric oxide synthase 2A (inducible, hepatocytes)|nitric oxide synthase, inducible|nitric oxide synthase, macrophage|peptidyl-cysteine S-nitrosylase NOS2
4846	NOS3	7q36	nitric oxide synthase 3 (endothelial cell)	protein-coding	EC-NOS|NOS type III|NOSIII|cNOS|constitutive NOS|endothelial NOS|nitric oxide synthase 3 transcript variant eNOS-delta20|nitric oxide synthase 3 transcript variant eNOS-delta20-21|nitric oxide synthase 3 transcript variant eNOS-delta21|nitric oxide synthase, endothelial
4851	NOTCH1	9q34.3	notch 1	protein-coding	Notch homolog 1, translocation-associated|neurogenic locus notch homolog protein 1|translocation-associated notch protein TAN-1
4853	NOTCH2	1p13-p11	notch 2	protein-coding	Notch homolog 2|neurogenic locus notch homolog protein 2
4854	NOTCH3	19p13.2-p13.1	notch 3	protein-coding	Notch homolog 3|neurogenic locus notch homolog protein 3
4856	NOV	8q24.1	nephroblastoma overexpressed	protein-coding	CCN family member 3|IGF-binding protein 9|insulin-like growth factor-binding protein 9|nephroblastoma-overexpressed gene protein homolog|protein NOV homolog
4878	NPPA	1p36.21	natriuretic peptide A	protein-coding	atriopeptin|cardionatrin|natriuretic peptide precursor A|natriuretic peptides A|prepronatriodilatin
4899	NRF1	7q32	nuclear respiratory factor 1	protein-coding	alpha palindromic-binding protein
4902	NRTN	19p13.3	neurturin	protein-coding	prepro-neurturin
4908	NTF3	12p13	neurotrophin 3	protein-coding	nerve growth factor 2|neurotrophic factor|neurotrophin-3
4909	NTF4	19q13.3	neurotrophin 4	protein-coding	neurotrophic factor 4|neurotrophic factor 5|neurotrophin 5 (neurotrophin 4/5)|neurotrophin-4|neurotrophin-5|neutrophic factor 4
4915	NTRK2	9q22.1	neurotrophic tyrosine kinase, receptor, type 2	protein-coding	BDNF-tropomyosine receptor kinase B|BDNF/NT-3 growth factors receptor|tropomyosin-related kinase B|tyrosine kinase receptor B
494324	MIR375	2q35	microRNA 375	ncRNA	-
4974	OMG	17q11.2	oligodendrocyte myelin glycoprotein	protein-coding	oligodendrocyte-myelin glycoprotein
5004	ORM1	9q32	orosomucoid 1	protein-coding	AGP 1|OMD 1|alpha-1-acid glycoprotein 1|epididymis secretory sperm binding protein Li 153w|orosomucoid-1
5008	OSM	22q12.2	oncostatin M	protein-coding	oncostatin-M
5026	P2RX5	17p13.3	purinergic receptor P2X, ligand-gated ion channel, 5	protein-coding	ATP receptor subunit|P2X purinoceptor 5|ionotropic ATP receptor P2X5|lymphoid-restricted histocompatibility antigen-1
5028	P2RY1	3q25.2	purinergic receptor P2Y, G-protein coupled, 1	protein-coding	ATP receptor|P2 purinoceptor subtype Y1|P2Y purinoceptor 1|platelet ADP receptor
5029	P2RY2	11q13.5-q14.1	purinergic receptor P2Y, G-protein coupled, 2	protein-coding	ATP receptor|P2U nucleotide receptor|P2U purinoceptor 1|P2U receptor 1|P2Y purinoceptor 2|purinergic receptor P2Y2|purinoceptor P2Y2
50509	COL5A3	19p13.2	collagen, type V, alpha 3	protein-coding	collagen alpha-3(V) chain|pro-(alpha)3(V) collagen
5052	PRDX1	1p34.1	peroxiredoxin 1	protein-coding	natural killer cell-enhancing factor A|natural killer-enhancing factor A|peroxiredoxin-1|proliferation-associated gene A|proliferation-associated gene protein|thioredoxin peroxidase 2|thioredoxin-dependent peroxide reductase 2
5054	SERPINE1	7q22.1	serpin peptidase inhibitor, clade E (nexin, plasminogen activator inhibitor type 1), member 1	protein-coding	endothelial plasminogen activator inhibitor|plasminogen activator inhibitor 1|serine (or cysteine) proteinase inhibitor, clade E (nexin, plasminogen activator inhibitor type 1), member 1|serpin E1
50616	IL22	12q15	interleukin 22	protein-coding	IL-10-related T-cell-derived inducible factor|IL-10-related T-cell-derived-inducible factor|cytokine Zcyto18|interleukin-22
50674	NEUROG3	10q21.3	neurogenin 3	protein-coding	class A basic helix-loop-helix protein 7|neurogenin-3|protein atonal homolog 5
5068	REG3A	2p12	regenerating islet-derived 3 alpha	protein-coding	PAP homologous protein|REG-3-alpha|hepatocarcinoma-intestine-pancreas|hepatointestinal pancreatic protein|human proislet peptide|pancreatic beta cell growth factor|pancreatitis-associated protein 1|proliferation-inducing protein 34|proliferation-inducing protein 42|reg III-alpha|regenerating islet-derived protein 3-alpha|regenerating islet-derived protein III-alpha
5069	PAPPA	9q33.2	pregnancy-associated plasma protein A, pappalysin 1	protein-coding	IGF-dependent IGFBP-4 protease|aspecific BCL2 ARE-binding protein 2|differentially placenta 1 expressed protein|insulin-like growth factor-dependent IGF binding protein-4 protease|insulin-like growth factor-dependent IGF-binding protein 4 protease|pappalysin-1|pregnacy-associated plasma protein A
5076	PAX2	10q24	paired box 2	protein-coding	paired box homeotic gene 2|paired box protein Pax-2
5077	PAX3	2q35	paired box 3	protein-coding	paired box homeotic gene 3|paired box protein Pax-3|paired domain gene 3|paired domain gene HuP2
5080	PAX6	11p13	paired box 6	protein-coding	aniridia type II protein|oculorhombin|paired box homeotic gene-6|paired box protein Pax-6
5081	PAX7	1p36.13	paired box 7	protein-coding	PAX7 transcriptional factor|paired box homeotic gene 7|paired box protein Pax-7|paired domain gene 7
51083	GAL	11q13.3	galanin/GMAP prepropeptide	protein-coding	galanin peptides|galanin prepropeptide|galanin-message-associated peptide|galanin-related peptide
5111	PCNA	20pter-p12	proliferating cell nuclear antigen	protein-coding	DNA polymerase delta auxiliary protein|cyclin
51155	HN1	17q25.1	hematological and neurological expressed 1	protein-coding	androgen-regulated protein 2|hematological and neurological expressed 1 protein
51156	SERPINA10	14q32.13	serpin peptidase inhibitor, clade A (alpha-1 antiproteinase, antitrypsin), member 10	protein-coding	PZ-dependent protease inhibitor|protein Z-dependent protease inhibitor|serine (or cysteine) proteinase inhibitor, clade A (alpha-1 antiproteinase, antitrypsin), member 10|serpin A10
51176	LEF1	4q23-q25	lymphoid enhancer-binding factor 1	protein-coding	T cell-specific transcription factor 1-alpha|TCF1-alpha
5122	PCSK1	5q15-q21	proprotein convertase subtilisin/kexin type 1	protein-coding	neuroendocrine convertase 1|prohormone convertase 1|prohormone convertase 3
51286	CEND1	11p15.5	cell cycle exit and neuronal differentiation 1	protein-coding	BM88 antigen|cell cycle exit and neuronal differentiation protein 1
5130	PCYT1A	3q29	phosphate cytidylyltransferase 1, choline, alpha	protein-coding	CCT A|CCT-alpha|CT A|CTP:phosphocholine cytidylyltransferase A|choline-phosphate cytidylyltransferase A|phosphorylcholine transferase A
51330	TNFRSF12A	16p13.3	tumor necrosis factor receptor superfamily, member 12A	protein-coding	FGF-inducible 14|fibroblast growth factor-inducible immediate-early response protein 14|tumor necrosis factor receptor superfamily member 12A|tweak-receptor|type I transmembrane protein Fn14
5154	PDGFA	7p22	platelet-derived growth factor alpha polypeptide	protein-coding	PDGF A-chain|PDGF subunit A|PDGF-1|platelet-derived growth factor A chain|platelet-derived growth factor alpha chain|platelet-derived growth factor alpha isoform 2 preproprotein|platelet-derived growth factor subunit A
5155	PDGFB	22q13.1	platelet-derived growth factor beta polypeptide	protein-coding	PDGF subunit B|PDGF, B chain|becaplermin|platelet-derived growth factor 2|platelet-derived growth factor B chain|platelet-derived growth factor beta polypeptide (simian sarcoma viral (v-sis) oncogene homolog)|platelet-derived growth factor subunit B|platelet-derived growth factor, beta polypeptide (oncogene SIS)|proto-oncogene c-Sis
5156	PDGFRA	4q12	platelet-derived growth factor receptor, alpha polypeptide	protein-coding	CD140 antigen-like family member A|CD140a antigen|PDGF-R-alpha|PDGFRA/BCR fusion|alpha-type platelet-derived growth factor receptor|platelet-derived growth factor receptor 2|platelet-derived growth factor receptor alpha|rearranged-in-hypereosinophilia-platelet derived growth factor receptor alpha fusion protein
5159	PDGFRB	5q33.1	platelet-derived growth factor receptor, beta polypeptide	protein-coding	CD140 antigen-like family member B|PDGF-R-beta|PDGFR-beta|beta-type platelet-derived growth factor receptor|platelet-derived growth factor receptor 1|platelet-derived growth factor receptor beta
51655	RASD1	17p11.2	RAS, dexamethasone-induced 1	protein-coding	activator of G-protein signaling 1|dexamethasone-induced Ras-related protein 1|ras-related protein
5170	PDPK1	16p13.3	3-phosphoinositide dependent protein kinase 1	protein-coding	3-phosphoinositide dependent protein kinase-1|3-phosphoinositide-dependent protein kinase 1|PkB kinase like gene 1
51738	GHRL	3p26-p25	ghrelin/obestatin prepropeptide	protein-coding	appetite-regulating hormone|ghrelin, growth hormone secretagogue receptor ligand|ghrelin/obestatin preprohormone|growth hormone secretagogue|growth hormone-releasing peptide|motilin-related peptide|prepro-appetite regulatory hormone
5207	PFKFB1	Xp11.21	6-phosphofructo-2-kinase/fructose-2,6-biphosphatase 1	protein-coding	6-phosphofructo-2-kinase/fructose-2,6-bisphosphatase 1|6PF-2-K/Fru-2,6-P2ASE liver isozyme|6PF-2-K/Fru-2,6-P2ase 1|PFK/FBPase 1|fructose-6-phosphate,2-kinase:fructose-2,6-bisphosphatase
5228	PGF	14q24.3	placental growth factor	protein-coding	placenta growth factor|placental growth factor, vascular endothelial growth factor-related protein
5230	PGK1	Xq13.3	phosphoglycerate kinase 1	protein-coding	PRP 2|cell migration-inducing gene 10 protein|epididymis secretory sperm binding protein Li 68p|primer recognition protein 2
5245	PHB	17q21	prohibitin	protein-coding	epididymis luminal protein 215|epididymis secretory sperm binding protein Li 54e
5292	PIM1	6p21.2	pim-1 oncogene	protein-coding	Oncogene PIM1|pim-1 kinase 44 kDa isoform|pim-1 oncogene (proviral integration site 1)|proto-oncogene serine/threonine-protein kinase pim-1|serine/threonine-protein kinase pim-1
5294	PIK3CG	7q22.3	phosphatidylinositol-4,5-bisphosphate 3-kinase, catalytic subunit gamma	protein-coding	1-phosphatidylinositol 3-kinase|PI3-kinase subunit gamma|phosphatidylinositol 3 kinase gamma, p110 gamma|phosphatidylinositol 3-kinase catalytic 110-kD gamma|phosphatidylinositol 4,5-bisphosphate 3-kinase catalytic subunit gamma isoform|phosphatidylinositol-4,5-bisphosphate 3-kinase 110 kDa catalytic subunit gamma|phosphatidylinositol-4,5-bisphosphate 3-kinase catalytic subunit gamma isoform|phos…
5295	PIK3R1	5q13.1	phosphoinositide-3-kinase, regulatory subunit 1 (alpha)	protein-coding	PI3-kinase subunit p85-alpha|PI3K regulatory subunit alpha|phosphatidylinositol 3-kinase 85 kDa regulatory subunit alpha|phosphatidylinositol 3-kinase regulatory subunit alpha|phosphatidylinositol 3-kinase, regulatory subunit, polypeptide 1 (p85 alpha)|phosphatidylinositol 3-kinase-associated p-85 alpha|phosphoinositide-3-kinase regulatory subunit|ptdIns-3-kinase regulatory subunit alpha
5315	PKM	15q22	pyruvate kinase, muscle	protein-coding	OIP-3|OPA-interacting protein 3|PK, muscle type|cytosolic thyroid hormone-binding protein|epididymis secretory protein Li 30|p58|pyruvate kinase 2/3|pyruvate kinase PKM|pyruvate kinase isozymes M1/M2|pyruvate kinase muscle isozyme|thyroid hormone-binding protein 1|thyroid hormone-binding protein, cytosolic|tumor M2-PK
5327	PLAT	8p12	plasminogen activator, tissue	protein-coding	alteplase|plasminogen activator, tissue type|reteplase|t-plasminogen activator|tissue plasminogen activator (t-PA)|tissue-type plasminogen activator
5328	PLAU	10q22.2	plasminogen activator, urokinase	protein-coding	U-plasminogen activator|plasminogen activator, urinary|urokinase-type plasminogen activator
5329	PLAUR	19q13	plasminogen activator, urokinase receptor	protein-coding	monocyte activation antigen Mo3|u-plasminogen activator receptor form 2|urokinase plasminogen activator surface receptor|urokinase-type plasminogen activator (uPA) receptor
5333	PLCD1	3p22-p21.3	phospholipase C, delta 1	protein-coding	1-phosphatidylinositol 4,5-bisphosphate phosphodiesterase delta-1|1-phosphatidylinositol-4,5-bisphosphate phosphodiesterase delta-1|PLC-delta-1|phosphoinositide phospholipase C-delta-1|phospholipase C-III
5335	PLCG1	20q12-q13.1	phospholipase C, gamma 1	protein-coding	1-phosphatidyl-D-myo-inositol-4,5-bisphosphate|1-phosphatidylinositol 4,5-bisphosphate phosphodiesterase gamma-1|1-phosphatidylinositol-4,5-bisphosphate phosphodiesterase gamma 1|1-phosphatidylinositol-4,5-bisphosphate phosphodiesterase gamma-1|PLC-148|PLC-gamma-1|inositoltrisphosphohydrolase|monophosphatidylinositol phosphodiesterase|phosphatidylinositol phospholipase C|phosphoinositidase C|phos…
5340	PLG	6q26	plasminogen	protein-coding	plasmin
5376	PMP22	17p12	peripheral myelin protein 22	protein-coding	growth arrest-specific protein 3
5396	PRRX1	1q24	paired related homeobox 1	protein-coding	homeobox protein PHOX1|paired mesoderm homeobox 1 isoform pmx-1b|paired mesoderm homeobox protein 1
5414	2004-09-01	17q22	septin 4	protein-coding	CE5B3 beta|apoptosis-related protein in the TGF-beta signaling pathway|bradeion beta|brain protein H5|cell division control-related protein 2|cerebral protein 7|peanut-like protein 2|septin-4|septin-M
54361	WNT4	1p36.23-p35.1	wingless-type MMTV integration site family, member 4	protein-coding	protein Wnt-4
545	ATR	3q23	ATR serine/threonine kinase	protein-coding	FRAP-related protein 1|FRAP-related protein-1|MEC1, mitosis entry checkpoint 1, homolog|Rad3 related protein|ataxia telangiectasia and Rad3 related|ataxia telangiectasia and Rad3-related protein|protein kinase ATR|serine/threonine-protein kinase ATR
54579	UGT1A5	2q37	UDP glucuronosyltransferase 1 family, polypeptide A5	protein-coding	UDP glycosyltransferase 1 family, polypeptide A5|UDP-glucuronosyltransferase 1 family polypeptide A5s|UDP-glucuronosyltransferase 1-5|UDP-glucuronosyltransferase 1-E|UDP-glucuronosyltransferase 1A5|UGT-1E|UGT1*5
54583	EGLN1	1q42.1	egl-9 family hypoxia-inducible factor 1	protein-coding	HIF prolyl hydroxylase 2|HIF-prolyl hydroxylase 2|egl nine homolog 1|egl nine-like protein 1|hypoxia-inducible factor prolyl hydroxylase 2|prolyl hydroxylase domain-containing protein 2|zinc finger MYND domain-containing protein 6
54626	HES2	1p36.31	hes family bHLH transcription factor 2	protein-coding	class B basic helix-loop-helix protein 40|hairy and enhancer of split 2|transcription factor HES-2
5465	PPARA	22q13.31	peroxisome proliferator-activated receptor alpha	protein-coding	PPAR-alpha|nuclear receptor subfamily 1 group C member 1|peroxisome proliferative activated receptor, alpha|peroxisome proliferator-activated nuclear receptor alpha variant 3
54658	UGT1A1	2q37	UDP glucuronosyltransferase 1 family, polypeptide A1	protein-coding	UDP glycosyltransferase 1 family, polypeptide A1|UDP-glucuronosyltransferase 1-1|UDP-glucuronosyltransferase 1-A|UDP-glucuronosyltransferase 1A1|UGT-1A|UGT1*1|UGT1-01|UGT1.1|bilirubin UDP-glucuronosyltransferase 1-1|bilirubin UDP-glucuronosyltransferase isozyme 1|bilirubin-specific UDPGT isozyme 1
54659	UGT1A3	2q37	UDP glucuronosyltransferase 1 family, polypeptide A3	protein-coding	UDP glycosyltransferase 1 family, polypeptide A3|UDP-glucuronosyltransferase 1-3|UDP-glucuronosyltransferase 1-C|UDP-glucuronosyltransferase 1A3|UGT1*3
5468	PPARG	3p25	peroxisome proliferator-activated receptor gamma	protein-coding	PPAR gamma|PPAR-gamma|nuclear receptor subfamily 1 group C member 3|peroxisome proliferator-activated nuclear receptor gamma variant 1|peroxisome proliferator-activated receptor gamma 1
5469	MED1	17q12	mediator complex subunit 1	protein-coding	ARC205|PPAR binding protein|PPAR-binding protein|PPARG binding protein|TR-interacting protein 2|TRIP-2|activator-recruited cofactor 205 kDa component|mediator of RNA polymerase II transcription subunit 1|p53 regulatory protein RB18A|peroxisome proliferator-activated receptor-binding protein|thyroid hormone receptor-associated protein complex 220 kDa component|thyroid hormone receptor-associated p…
5471	PPAT	4q12	phosphoribosyl pyrophosphate amidotransferase	protein-coding	amidophosphoribosyltransferase|glutamine PRPP amidotransferase|glutamine phosphoribosylpyrophosphatate amidotransferase|glutamine phosphoribosylpyrophosphate amidotransferase
54756	IL17RD	3p14.3	interleukin 17 receptor D	protein-coding	IL-17 receptor D|IL17Rhom|hSef|interleukin-17 receptor D|interleukin-17 receptor-like protein|sef homolog
54820	NDE1	16p13.11	nudE neurodevelopment protein 1	protein-coding	LIS1-interacting protein NUDE1, rat homolog|nuclear distribution protein nudE homolog 1|nudE nuclear distribution E homolog 1|nudE nuclear distribution gene E homolog 1
54959	ODAM	4q13.3	odontogenic, ameloblast asssociated	protein-coding	odontogenic ameloblast-associated protein
552	AVPR1A	12q14-q15	arginine vasopressin receptor 1A	protein-coding	SCCL vasopressin subtype 1a receptor|V1-vascular vasopressin receptor AVPR1A|V1a vasopressin receptor|antidiuretic hormone receptor 1A|vascular/hepatic-type arginine vasopressin receptor|vasopressin V1a receptor
55504	TNFRSF19	13q12.11-q12.3	tumor necrosis factor receptor superfamily, member 19	protein-coding	toxicity and JNK inducer|tumor necrosis factor receptor superfamily member 19
55612	FERMT1	20p12.3	fermitin family member 1	protein-coding	UNC112 related protein 1|fermitin family homolog 1|kindlerin|kindlin 1|kindlin syndrome protein|unc-112-related protein 1
55624	POMGNT1	1p34.1	protein O-linked mannose N-acetylglucosaminyltransferase 1 (beta 1,2-)	protein-coding	UDP-GlcNAc:alpha-D-mannoside beta-1,2-N-acetylglucosaminyltransferase I.2|protein O-linked-mannose beta-1,2-N-acetylglucosaminyltransferase 1
55737	VPS35	16q12	vacuolar protein sorting 35 homolog (S. cerevisiae)	protein-coding	hVPS35|maternal-embryonic 3|vacuolar protein sorting-associated protein 35
55796	MBNL3	Xq26.2	muscleblind-like splicing regulator 3	protein-coding	Cys3His CCG1-required protein|muscleblind-like 3|muscleblind-like X-linked protein|muscleblind-like protein 3
558	AXL	19q13.1	AXL receptor tyrosine kinase	protein-coding	AXL oncogene|AXL transforming sequence/gene|tyrosine-protein kinase receptor UFO
55806	HR	8p21.2	hair growth associated	protein-coding	hairless homolog|lysine-specific demethylase hairless|protein hairless
55869	HDAC8	Xq13	histone deacetylase 8	protein-coding	Wilson-Turner X-linked mental retardation syndrome|Wilson-Turner syndrome (mental retardation, X-linked, syndromic-6, with gynecomastia and obesity)|histone deacetylase-like 1
5587	PRKD1	14q11	protein kinase D1	protein-coding	nPKC-D1|nPKC-mu|protein kinase C mu type|protein kinase C, mu|protein kinase D|serine/threonine-protein kinase D1
5588	PRKCQ	10p15	protein kinase C, theta	protein-coding	protein kinase C theta type
55897	MESP1	15q26.1	mesoderm posterior 1 homolog (mouse)	protein-coding	class C basic helix-loop-helix protein 5|mesoderm posterior protein 1
55909	BIN3	8p21.3	bridging integrator 3	protein-coding	-
5594	MAPK1	22q11.21	mitogen-activated protein kinase 1	protein-coding	MAP kinase 1|MAP kinase 2|MAP kinase isoform p42|MAPK 2|extracellular signal-regulated kinase 2|mitogen-activated protein kinase 2|protein tyrosine kinase ERK2
5595	MAPK3	16p11.2	mitogen-activated protein kinase 3	protein-coding	MAP kinase isoform p44|MAPK 1|extracellular signal-regulated kinase 1|extracellular signal-related kinase 1|insulin-stimulated MAP2 kinase|microtubule-associated protein 2 kinase
55959	SULF2	20q12-q13.2	sulfatase 2	protein-coding	extracellular sulfatase Sulf-2
5598	MAPK7	17p11.2	mitogen-activated protein kinase 7	protein-coding	BMK-1|BMK1 kinase|ERK-5|MAP kinase 7|MAPK 7|big MAP kinase 1|extracellular signal-regulated kinase 5|extracellular-signal-regulated kinase 5
5599	MAPK8	10q11.22	mitogen-activated protein kinase 8	protein-coding	JUN N-terminal kinase|MAP kinase 8|c-Jun N-terminal kinase 1|mitogen-activated protein kinase 8 isoform JNK1 alpha1|mitogen-activated protein kinase 8 isoform JNK1 beta2|stress-activated protein kinase 1|stress-activated protein kinase 1c
5600	MAPK11	22q13.33	mitogen-activated protein kinase 11	protein-coding	MAP kinase 11|MAP kinase p38 beta|mitogen-activated protein kinase p38 beta|mitogen-activated protein kinase p38-2|stress-activated protein kinase-2|stress-activated protein kinase-2b
5602	MAPK10	4q22.1-q23	mitogen-activated protein kinase 10	protein-coding	JNK3 alpha protein kinase|MAP kinase 10|MAP kinase p49 3F12|MAPK 10|c-Jun N-terminal kinase 3|stress activated protein kinase beta|stress-activated protein kinase 1b|stress-activated protein kinase JNK3
5603	MAPK13	6p21.31	mitogen-activated protein kinase 13	protein-coding	MAP kinase 13|MAP kinase p38 delta|mitogen-activated protein kinase p38 delta|stress-activated protein kinase 4
5604	MAP2K1	15q22.1-q22.33	mitogen-activated protein kinase kinase 1	protein-coding	ERK activator kinase 1|MAPK/ERK kinase 1|MAPKK 1|MEK 1|dual specificity mitogen-activated protein kinase kinase 1|protein kinase, mitogen-activated, kinase 1 (MAP kinase kinase 1)
5605	MAP2K2	19p13.3	mitogen-activated protein kinase kinase 2	protein-coding	ERK activator kinase 2|MAP kinase kinase 2|MAPK/ERK kinase 2|dual specificity mitogen-activated protein kinase kinase 2|mitogen-activated protein kinase kinase 2, p45
56172	ANKH	5p15.1	ANKH inorganic pyrophosphate transport regulator	protein-coding	ankylosis, progressive homolog|progressive ankylosis protein homolog
5621	PRNP	20p13	prion protein	protein-coding	CD230 antigen|major prion protein|prion-related protein
5630	PRPH	12q12-q13	peripherin	protein-coding	neurofilament 4 (57kD)
5631	PRPS1	Xq22.3	phosphoribosyl pyrophosphate synthetase 1	protein-coding	dJ1070B1.2 (phosphoribosyl pyrophosphate synthetase 1)|deafness 2, perceptive, congenital|deafness, X-linked 2, perceptive, congenital|phosphoribosyl pyrophosphate synthase I|ribose-phosphate diphosphokinase 1|ribose-phosphate pyrophosphokinase 1
5634	PRPS2	Xp22.2	phosphoribosyl pyrophosphate synthetase 2	protein-coding	PPRibP synthetase|PRS-II|phosphoribosyl pyrophosphate synthase II|ribose-phosphate diphosphokinase 2|ribose-phosphate pyrophosphokinase 2
5649	RELN	7q22	reelin	protein-coding	-
5653	KLK6	19q13.3	kallikrein-related peptidase 6	protein-coding	kallikrein-6|neurosin|protease M|serine protease 18|serine protease 9|zyme
5660	PSAP	10q21-q22	prosaposin	protein-coding	proactivator polypeptide|sphingolipid activator protein-1
56849	TCEAL7	Xq22.1	transcription elongation factor A (SII)-like 7	protein-coding	TCEA-like protein 7|transcription elongation factor A protein-like 7|transcription elongation factor S-II protein-like 7
56925	LXN	3q25.32	latexin	protein-coding	MUM|endogenous carboxypeptidase inhibitor|tissue carboxypeptidase inhibitor
56955	MEPE	4q21.1	matrix extracellular phosphoglycoprotein	protein-coding	matrix, extracellular phosphoglycoprotein with ASARM motif (bone)|osteoblast/osteocyte factor 45
56963	RGMA	15q26.1	repulsive guidance molecule family member a	protein-coding	RGM domain family, member A|repulsive guidance molecule A
5697	PYY	17q21.1	peptide YY	protein-coding	peptide tyrosine tyrosine|prepro-PYY
570	BAAT	9q22.3	bile acid CoA: amino acid N-acyltransferase (glycine N-choloyltransferase)	protein-coding	bile acid Coenzyme A: amino acid N-acyltransferase (glycine N-choloyltransferase)|bile acid-CoA:amino acid N-acyltransferase|long-chain fatty-acyl-CoA hydrolase
57007	ACKR3	2q37.3	atypical chemokine receptor 3	protein-coding	C-X-C chemokine receptor type 7|G protein-coupled receptor|G-protein coupled receptor 159|G-protein coupled receptor RDC1 homolog|chemokine (C-X-C motif) receptor 7|chemokine orphan receptor 1
57103	C12orf5	12p13.3	chromosome 12 open reading frame 5	protein-coding	TP53-induced glycolysis and apoptosis regulator|fructose-2,6-bisphosphatase TIGAR|fructose-2,6-bisphosphate 2-phosphatase|probable fructose-2,6-bisphosphatase TIGAR|transactivated by NS3TP2 protein
57142	RTN4	2p16.3	reticulon 4	protein-coding	Human NogoA|My043 protein|foocen|neurite growth inhibitor 220|neurite outgrowth inhibitor|neuroendocrine-specific protein C homolog|reticulon 5|reticulon-4
57162	PELI1	2p13.3	pellino E3 ubiquitin protein ligase 1	protein-coding	E3 ubiquitin-protein ligase pellino homolog 1|pellino homolog 1|pellino-1|pellino-related intracellular-signaling molecule|protein pellino homolog 1
57167	SALL4	20q13.2	spalt-like transcription factor 4	protein-coding	sal-like protein 4|zinc finger protein 797|zinc finger protein SALL4
57216	VANGL2	1q22-q23	VANGL planar cell polarity protein 2	protein-coding	loop-tail protein 1 homolog|loop-tail-associated protein|strabismus 1|van Gogh-like protein 2|vang-like 2 (van gogh, Drosophila)|vang-like protein 2
5728	PTEN	10q23.3	phosphatase and tensin homolog	protein-coding	MMAC1 phosphatase and tensin homolog deleted on chromosome 10|mitochondrial PTENalpha|mitochondrial phosphatase and tensin protein alpha|mutated in multiple advanced cancers 1|phosphatase and tensin-like protein|phosphatidylinositol 3,4,5-trisphosphate 3-phosphatase and dual-specificity protein phosphatase PTEN|phosphatidylinositol-3,4,5-trisphosphate 3-phosphatase and dual-specificity protein ph…
5730	PTGDS	9q34.2-q34.3	prostaglandin D2 synthase 21kDa (brain)	protein-coding	PGD2 synthase|beta-trace protein|cerebrin-28|glutathione-independent PGD synthase|glutathione-independent PGD synthetase|lipocalin-type prostaglandin D synthase|lipocalin-type prostaglandin-D synthase|prostaglandin D synthase|prostaglandin-D2 synthase|prostaglandin-H2 D-isomerase
5743	PTGS2	1q25.2-q25.3	prostaglandin-endoperoxide synthase 2 (prostaglandin G/H synthase and cyclooxygenase)	protein-coding	PGH synthase 2|PHS II|cyclooxygenase 2b|prostaglandin G/H synthase 2|prostaglandin H2 synthase 2
57447	NDRG2	14q11.2	NDRG family member 2	protein-coding	N-myc downstream regulator 2|N-myc downstream-regulated gene 2 protein|NDR1-related protein NDR2|cytoplasmic protein Ndr1|protein NDRG2|syld709613 protein
5747	PTK2	8q24.3	protein tyrosine kinase 2	protein-coding	FADK 1|FAK-related non-kinase polypeptide|PTK2 protein tyrosine kinase 2|focal adhesion kinase 1|focal adhesion kinase isoform FAK-Del33|focal adhesion kinase-related nonkinase|protein phosphatase 1 regulatory subunit 71|protein phosphatase 1, regulatory subunit 71
57493	HEG1	3q21.2	heart development protein with EGF-like domains 1	protein-coding	HEG homolog 1|heart of glass|protein HEG homolog 1
57553	MICAL3	22q11.21	microtubule associated monooxygenase, calponin and LIM domain containing 3	protein-coding	flavoprotein oxidoreductase MICAL3|molecule interacting with CasL protein 3|protein MICAL-3|protein-methionine sulfoxide oxidase MICAL3
5764	PTN	7q33	pleiotrophin	protein-coding	HB-GAM|HBBM|HBGF-8|HBNF-1|OSF-1|heparin affin regulatory protein|heparin binding growth factor 8|heparin-binding brain mitogen|heparin-binding growth factor 8|heparin-binding growth-associated molecule|heparin-binding neurite outgrowth-promoting factor 1|neurite growth-promoting factor 1|osteoblast-specific factor 1|pleiotrophin (heparin binding growth factor 8, neurite growth-promoting factor 1)
5770	PTPN1	20q13.1-q13.2	protein tyrosine phosphatase, non-receptor type 1	protein-coding	protein tyrosine phosphatase, placental|protein-tyrosine phosphatase 1B|tyrosine-protein phosphatase non-receptor type 1
57704	GBA2	9p13.3	glucosidase, beta (bile acid) 2	protein-coding	NLGase|beta-glucocerebrosidase 2|glucosylceramidase 2|non-lysosomal glucosylceramidase
5774	PTPN3	9q31	protein tyrosine phosphatase, non-receptor type 3	protein-coding	cytoskeletal-associated protein tyrosine phosphatase|protein-tyrosine phosphatase H1|tyrosine-protein phosphatase non-receptor type 3
578	BAK1	6p21.3	BCL2-antagonist/killer 1	protein-coding	BCL2-like 7 protein|apoptosis regulator BAK|bcl-2 homologous antagonist/killer|bcl-2-like protein 7|bcl2-L-7|pro-apoptotic protein BAK
5781	PTPN11	12q24	protein tyrosine phosphatase, non-receptor type 11	protein-coding	PTP-2C|protein-tyrosine phosphatase 1D|protein-tyrosine phosphatase 2C|tyrosine-protein phosphatase non-receptor type 11
5782	PTPN12	7q11.23	protein tyrosine phosphatase, non-receptor type 12	protein-coding	protein-tyrosine phosphatase G1|tyrosine-protein phosphatase non-receptor type 12
5802	PTPRS	19p13.3	protein tyrosine phosphatase, receptor type, S	protein-coding	R-PTP-S|R-PTP-sigma|protein tyrosine phosphatase PTPsigma|receptor-type tyrosine-protein phosphatase S|receptor-type tyrosine-protein phosphatase sigma
5803	PTPRZ1	7q31.3	protein tyrosine phosphatase, receptor-type, Z polypeptide 1	protein-coding	protein tyrosine phosphatase, receptor-type, zeta polypeptide 1|protein-tyrosine phosphatase receptor type Z polypeptide 2|receptor-type tyrosine phosphatase beta/zeta|receptor-type tyrosine-protein phosphatase zeta
581	BAX	19q13.3-q13.4	BCL2-associated X protein	protein-coding	BCL2-associated X protein omega|apoptosis regulator BAX|bcl-2-like protein 4|bcl2-L-4
58191	CXCL16	17p13	chemokine (C-X-C motif) ligand 16	protein-coding	C-X-C motif chemokine 16|CXC chemokine ligand 16|scavenger receptor for phosphatidylserine and oxidized low density lipoprotein|small-inducible cytokine B16|transmembrane chemokine CXCL16
5829	PXN	12q24.31	paxillin	protein-coding	-
58473	PLEKHB1	11q13.5-q14.1	pleckstrin homology domain containing, family B (evectins) member 1	protein-coding	PH domain containing protein in retina 1|PH domain containing, retinal 1|PH domain-containing family B member 1|PH domain-containing protein in retina 1|evectin-1|pleckstrin homology domain retinal protein 1|pleckstrin homology domain-containing family B member 1
5861	RAB1A	2p14	RAB1A, member RAS oncogene family	protein-coding	GTP binding protein Rab1a|RAB1, member RAS oncogene family|Rab GTPase YPT1 homolog|YPT1-related protein|ras-related protein Rab-1A
5879	RAC1	7p22	ras-related C3 botulinum toxin substrate 1 (rho family, small GTP binding protein Rac1)	protein-coding	cell migration-inducing gene 5 protein|ras-like protein TC25|ras-related C3 botulinum toxin substrate 1
5881	RAC3	17q25.3	ras-related C3 botulinum toxin substrate 3 (rho family, small GTP binding protein Rac3)	protein-coding	p21-Rac3|ras-related C3 botulinum toxin substrate 3|rho family, small GTP binding protein Rac3
5894	RAF1	3p25	v-raf-1 murine leukemia viral oncogene homolog 1	protein-coding	Oncogene RAF1|RAF proto-oncogene serine/threonine-protein kinase|proto-oncogene c-RAF|raf proto-oncogene serine/threonine protein kinase
5915	RARB	3p24.2	retinoic acid receptor, beta	protein-coding	HBV-activated protein|RAR-beta|RAR-epsilon|hepatitis B virus activated protein|nuclear receptor subfamily 1 group B member 2|retinoic acid receptor beta|retinoic acid receptor, beta polypeptide
5925	RB1	13q14.2	retinoblastoma 1	protein-coding	prepro-retinoblastoma-associated protein|protein phosphatase 1, regulatory subunit 130|retinoblastoma suspectibility protein|retinoblastoma-associated protein
5931	RBBP7	Xp22.2	retinoblastoma binding protein 7	protein-coding	G1/S transition control protein-binding protein RbAp46|RBBP-7|histone acetyltransferase type B subunit 2|histone-binding protein RBBP7|nucleosome-remodeling factor subunit RBAP46|retinoblastoma-binding protein 7|retinoblastoma-binding protein RbAp46|retinoblastoma-binding protein p46
595	CCND1	11q13	cyclin D1	protein-coding	B-cell CLL/lymphoma 1|B-cell lymphoma 1 protein|BCL-1 oncogene|G1/S-specific cyclin-D1|PRAD1 oncogene
596	BCL2	18q21.3	B-cell CLL/lymphoma 2	protein-coding	apoptosis regulator Bcl-2|protein phosphatase 1, regulatory subunit 50
5967	REG1A	2p12	regenerating islet-derived 1 alpha	protein-coding	REG-1-alpha|islet cells regeneration factor|islet of langerhans regenerating protein|lithostathine 1 alpha|lithostathine-1-alpha|pancreatic stone protein, secretory|pancreatic thread protein|protein-X|regenerating islet-derived protein 1-alpha|regenerating protein I alpha
5968	REG1B	2p12	regenerating islet-derived 1 beta	protein-coding	PSP-2|REG-1-beta|lithostathine 1 beta|lithostathine-1-beta|pancreatic stone protein 2|regenerating islet-derived 1 beta (pancreatic stone protein, pancreatic thread protein)|regenerating islet-derived protein 1-beta|regenerating protein I beta|secretory pancreatic stone protein 2
5970	RELA	11q13	v-rel avian reticuloendotheliosis viral oncogene homolog A	protein-coding	NF-kappa-B p65delta3|nuclear factor NF-kappa-B p65 subunit|nuclear factor of kappa light polypeptide gene enhancer in B-cells 3|transcription factor p65|v-rel reticuloendotheliosis viral oncogene homolog A
5979	RET	10q11.2	ret proto-oncogene	protein-coding	RET transforming sequence|cadherin family member 12|cadherin-related family member 16|hydroxyaryl-protein kinase|proto-oncogene c-Ret|proto-oncogene tyrosine-protein kinase receptor Ret|receptor tyrosine kinase|ret proto-oncogene (multiple endocrine neoplasia and medullary thyroid carcinoma 1, Hirschsprung disease)
6010	RHO	3q21-q24	rhodopsin	protein-coding	opsin 2, rod pigment|opsin-2
6016	RIT1	1q22	Ras-like without CAAX 1	protein-coding	GTP-binding protein Rit1|GTP-binding protein Roc1|Ric-like, expressed in many tissues|ras-like protein expressed in many tissues|ras-like without CAAX protein 1
6050	RNH1	11p15.5	ribonuclease/angiogenin inhibitor 1	protein-coding	placental RNase inhibitor|placental ribonuclease inhibitor|ribonuclease inhibitor
60675	PROK2	3p13	prokineticin 2	protein-coding	prokineticin-2|protein Bv8 homolog
607	BCL9	1q21	B-cell CLL/lymphoma 9	protein-coding	B-cell CLL/lymphoma 9 protein|B-cell lymphoma 9 protein|bcl-9|protein legless homolog
6092	ROBO2	3p12.3	roundabout, axon guidance receptor, homolog 2 (Drosophila)	protein-coding	roundabout homolog 2
6093	ROCK1	18q11.1	Rho-associated, coiled-coil containing protein kinase 1	protein-coding	Rho kinase|p160 ROCK-1|p160-ROCK|renal carcinoma antigen NY-REN-35|rho-associated protein kinase 1|rho-associated, coiled-coil-containing protein kinase 1|rho-associated, coiled-coil-containing protein kinase I
6121	RPE65	1p31	retinal pigment epithelium-specific protein 65kDa	protein-coding	BCO family, member 3|RBP-binding membrane protein|all-trans-retinyl-palmitate hydrolase|p63|retinal pigment epithelium-specific 65 kDa protein|retinitis pigmentosa 20 (autosomal recessive)|retinoid isomerohydrolase|retinol isomerase
6198	RPS6KB1	17q23.1	ribosomal protein S6 kinase, 70kDa, polypeptide 1	protein-coding	p70 S6 kinase, alpha|ribosomal protein S6 kinase I|ribosomal protein S6 kinase beta-1|serine/threonine kinase 14 alpha|serine/threonine-protein kinase 14A
6237	RRAS	19q13.33	related RAS viral (r-ras) oncogene homolog	protein-coding	Oncogene RRAS|p23|ras-related protein R-Ras
6240	RRM1	11p15.5	ribonucleotide reductase M1	protein-coding	ribonucleoside-diphosphate reductase large subunit|ribonucleoside-diphosphate reductase subunit M1|ribonucleotide reductase M1 polypeptide|ribonucleotide reductase, R1 subunit
6256	RXRA	9q34.3	retinoid X receptor, alpha	protein-coding	nuclear receptor subfamily 2 group B member 1|retinoic acid receptor RXR-alpha|retinoid X nuclear receptor alpha
627	BDNF	11p13	brain-derived neurotrophic factor	protein-coding	abrineurin|neurotrophin
6271	S100A1	1q21	S100 calcium binding protein A1	protein-coding	S-100 protein alpha chain|S-100 protein subunit alpha|S100 alpha|S100 calcium-binding protein A1|S100 protein, alpha polypeptide|protein S100-A1
6279	S100A8	1q21	S100 calcium binding protein A8	protein-coding	MRP-8|S100 calcium-binding protein A8 (calgranulin A)|calgranulin A|calgranulin-A|calprotectin L1L subunit|cystic fibrosis antigen|leukocyte L1 complex light chain|migration inhibitory factor-related protein 8|protein S100-A8|urinary stone protein band A
6280	S100A9	1q21	S100 calcium binding protein A9	protein-coding	MRP-14|S100 calcium-binding protein A9 (calgranulin B)|calgranulin B|calgranulin-B|calprotectin L1H subunit|leukocyte L1 complex heavy chain|migration inhibitory factor-related protein 14|protein S100-A9
6285	S100B	21q22.3	S100 calcium binding protein B	protein-coding	S-100 calcium-binding protein, beta chain|S-100 protein subunit beta|S100 calcium-binding protein, beta (neural)|protein S100-B
6300	MAPK12	22q13.33	mitogen-activated protein kinase 12	protein-coding	ERK-6|MAP kinase 12|MAP kinase p38 gamma|MAPK 12|extracellular signal-regulated kinase 6|mitogen-activated protein kinase 3|mitogen-activated protein kinase p38 gamma|stress-activated protein kinase 3
6323	SCN1A	2q24.3	sodium channel, voltage-gated, type I, alpha subunit	protein-coding	sodium channel protein type 1 subunit alpha|sodium channel protein type I subunit alpha|sodium channel protein, brain I alpha subunit|sodium channel voltage gated type 1 alpha subunit|sodium channel, voltage-gated, type I, alpha polypeptide|voltage-gated sodium channel subunit alpha Nav1.1
6335	SCN9A	2q24	sodium channel, voltage-gated, type IX, alpha subunit	protein-coding	hNE-Na|neuroendocrine sodium channel|peripheral sodium channel 1|sodium channel protein type 9 subunit alpha|sodium channel protein type IX subunit alpha|sodium channel, voltage-gated, type IX, alpha polypeptide|voltage-gated sodium channel alpha subunit Nav1.7|voltage-gated sodium channel subunit alpha Nav1.7
6347	CCL2	17q11.2-q12	chemokine (C-C motif) ligand 2	protein-coding	C-C motif chemokine 2|monocyte chemoattractant protein 1|monocyte chemoattractant protein-1|monocyte chemotactic and activating factor|monocyte chemotactic protein 1|monocyte secretory protein JE|small inducible cytokine A2 (monocyte chemotactic protein 1, homologous to mouse Sig-je)|small inducible cytokine subfamily A (Cys-Cys), member 2|small-inducible cytokine A2
6357	CCL13	17q11.2	chemokine (C-C motif) ligand 13	protein-coding	C-C motif chemokine 13|CK-beta-10|monocyte chemoattractant protein 4|monocyte chemotactic protein 4|new CC chemokine 1|small inducible cytokine subfamily A (Cys-Cys), member 13|small-inducible cytokine A13
637	BID	22q11.1	BH3 interacting domain death agonist	protein-coding	BH3-interacting domain death agonist|BID isoform ES(1b)|BID isoform L(2)|BID isoform Si6|Human BID coding sequence|apoptic death agonist|desmocollin type 4|p22 BID
6372	CXCL6	4q13.3	chemokine (C-X-C motif) ligand 6	protein-coding	C-X-C motif chemokine 6|Small inducible cytokine subfamily B (Cys-X-Cys), member b|chemokine (C-X-C motif) ligand 6 (granulocyte chemotactic protein 2)|chemokine alpha 3|granulocyte chemotactic protein 2|small inducible cytokine subfamily B (Cys-X-Cys), member 6 (granulocyte chemotactic protein 2)|small-inducible cytokine B6
6382	SDC1	2p24.1	syndecan 1	protein-coding	CD138 antigen|heparan sulfate proteoglycan fibroblast growth factor receptor|syndecan proteoglycan 1|syndecan-1
63827	BCAN	1q31	brevican	protein-coding	brain-enriched hyaluronan-binding protein|brevican core protein|chondroitin sulfate proteoglycan 7|chondroitin sulfate proteoglycan BEHAB
6387	CXCL12	10q11.1	chemokine (C-X-C motif) ligand 12	protein-coding	intercrine reduced in hepatomas|pre-B cell growth-stimulating factor|stromal cell-derived factor 1
63974	NEUROD6	7p14.3	neuronal differentiation 6	protein-coding	brain my051 protein|class A basic helix-loop-helix protein 2|neurogenic differentiation factor 6|protein atonal homolog 2
6416	MAP2K4	17p12	mitogen-activated protein kinase kinase 4	protein-coding	JNK-activated kinase 1|JNK-activating kinase 1|MAP kinase kinase 4|MAPK/ERK kinase 4|MAPKK 4|MEK 4|SAPK/ERK kinase 1|c-Jun N-terminal kinase kinase 1|dual specificity mitogen-activated protein kinase kinase 4|stress-activated protein kinase kinase 1
6418	SET	9q34	SET nuclear oncogene	protein-coding	HLA-DR-associated protein II|SET translocation (myeloid leukemia-associated)|Template-Activating Factor-I, chromatin remodelling factor|inhibitor of granzyme A-activated DNase|inhibitor-2 of protein phosphatase-2A|phosphatase 2A inhibitor I2PP2A|protein SET|protein phosphatase type 2A inhibitor
64321	SOX17	8q11.23	SRY (sex determining region Y)-box 17	protein-coding	SRY-related HMG-box transcription factor SOX17|transcription factor SOX-17
6441	SFTPD	10q22.2-q23.1	surfactant protein D	protein-coding	collectin 7|collectin-7|lung surfactant protein D|pulmonary surfactant apoprotein|pulmonary surfactant-associated protein D|surfactant, pulmonary-associated protein D|surfactant-associated protein, pulmonary 4
6442	SGCA	17q21	sarcoglycan, alpha (50kDa dystrophin-associated glycoprotein)	protein-coding	50 kDa dystrophin-associated glycoprotein|50DAG|50kD DAG|alpha-SG|alpha-sarcoglycan|dystroglycan-2
6446	SGK1	6q23	serum/glucocorticoid regulated kinase 1	protein-coding	Sgk1 variant i3|serine/threonine protein kinase SGK|serine/threonine-protein kinase Sgk1|serum/glucocorticoid-regulated kinase 1
6464	SHC1	1q21	SHC (Src homology 2 domain containing) transforming protein 1	protein-coding	SH2 domain protein C1|SHC (Src homology 2 domain-containing) transforming protein 1|SHC-transforming protein 1|SHC-transforming protein 3|SHC-transforming protein A
6469	SHH	7q36	sonic hedgehog	protein-coding	sonic hedgehog homolog|sonic hedgehog protein
64780	MICAL1	6q21	microtubule associated monooxygenase, calponin and LIM domain containing 1	protein-coding	CasL interacting molecule|NEDD9-interacting protein with calponin homology and LIM domains|microtubule associated monoxygenase, calponin and LIM domain containing 1|molecule interacting with CasL protein 1|protein-methionine sulfoxide oxidase MICAL1
648	BMI1	10p11.23	BMI1 polycomb ring finger oncogene	protein-coding	B lymphoma Mo-MLV insertion region 1 homolog|flvi-2/bmi-1|murine leukemia viral (bmi-1) oncogene homolog|polycomb complex protein BMI-1|polycomb group RING finger protein 4|polycomb group protein Bmi1|ring finger protein 51
6497	SKI	1p36.33	v-ski avian sarcoma viral oncogene homolog	protein-coding	proto-oncogene c-Ski|ski oncogene|ski oncoprotein
6498	SKIL	3q26	SKI-like oncogene	protein-coding	ski-like protein|ski-related oncogene snoN
650	BMP2	20p12	bone morphogenetic protein 2	protein-coding	BMP-2A|bone morphogenetic protein 2A
6502	SKP2	5p13	S-phase kinase-associated protein 2, E3 ubiquitin protein ligase	protein-coding	CDK2/cyclin A-associated protein p45|F-box/LRR-repeat protein 1|S-phase kinase-associated protein 2|S-phase kinase-associated protein 2 (p45)|p45skp2
65078	RTN4R	22q11.21	reticulon 4 receptor	protein-coding	Nogo-66 receptor|UNQ330/PRO526|nogo receptor|reticulon-4 receptor
6517	SLC2A4	17p13	solute carrier family 2 (facilitated glucose transporter), member 4	protein-coding	GLUT-4|glucose transporter type 4, insulin-responsive|insulin-responsive glucose transporter type 4|solute carrier family 2, facilitated glucose transporter member 4
652	BMP4	14q22-q23	bone morphogenetic protein 4	protein-coding	BMP-2B|BMP-4|bone morphogenetic protein 2B
65217	PCDH15	10q21.1	protocadherin-related 15	protein-coding	cadherin-related family member 15|protocadherin-15
6532	SLC6A4	17q11.2	solute carrier family 6 (neurotransmitter transporter), member 4	protein-coding	5-hydroxytryptamine (serotonin) transporter|5-hydroxytryptamine transporter|5HT transporter|Na+/Cl- dependent serotonin transporter|serotonin transporter 1|sodium-dependent serotonin transporter|solute carrier family 6 (neurotransmitter transporter, serotonin), member 4
653509	SFTPA1	10q22.3	surfactant protein A1	protein-coding	35 kDa pulmonary surfactant-associated protein|alveolar proteinosis protein|collectin-4|pulmonary surfactant-associated protein A1|surfactant protein A1 variant AB'D' 6A|surfactant protein A1 variant AB'D' 6A2|surfactant protein A1 variant AB'D' 6A3|surfactant protein A1 variant AB'D' 6A4|surfactant protein A1 variant ACD' 6A|surfactant protein A1 variant ACD' 6A2|surfactant protein A1 variant AC…
654231	OCM	7p22.1	oncomodulin	protein-coding	hCG18255|oncomodulin 1|oncomodulin-1|parvalbumin beta
655	BMP7	20q13	bone morphogenetic protein 7	protein-coding	osteogenic protein 1
6556	SLC11A1	2q35	solute carrier family 11 (proton-coupled divalent metal ion transporter), member 1	protein-coding	NRAMP 1|natural resistance-associated macrophage protein 1|solute carrier family 11 (proton-coupled divalent metal ion transporters), member 1|solute carrier family 11 (sodium/phosphate symporters), member 1|solute carrier family 11 member 1
6558	SLC12A2	5q23.3	solute carrier family 12 (sodium/potassium/chloride transporter), member 2	protein-coding	basolateral Na-K-Cl symporter|bumetanide-sensitive sodium-(potassium)-chloride cotransporter 1|protein phosphatase 1, regulatory subunit 141|solute carrier family 12 (sodium/potassium/chloride transporters), member 2|solute carrier family 12 member 2
6579	SLCO1A2	12p12	solute carrier organic anion transporter family, member 1A2	protein-coding	OATP-1|organic anion transporting polypeptide A|organic anion-transporting polypeptide 1|sodium-independent organic anion transporter|solute carrier family 21 (organic anion transporter), member 3|solute carrier family 21 member 3|solute carrier organic anion transporter family member 1A2
6585	SLIT1	10q23.3-q24	slit homolog 1 (Drosophila)	protein-coding	multiple EGF-like domains protein 4|multiple epidermal growth factor-like domains protein 4|slit homolog 1 protein
6586	SLIT3	5q35	slit homolog 3 (Drosophila)	protein-coding	multiple EGF-like domains protein 5|multiple epidermal growth factor-like domains protein 5|slit homolog 3 protein
6599	SMARCC1	3p21.31	SWI/SNF related, matrix associated, actin dependent regulator of chromatin, subfamily c, member 1	protein-coding	BRG1-associated factor 155|SWI/SNF complex 155 kDa subunit|SWI/SNF complex subunit SMARCC1|SWI/SNF-related matrix-associated actin-dependent regulator of chromatin subfamily C member 1|chromatin remodeling complex BAF155 subunit|mammalian chromatin remodeling complex BRG1-associated factor 155
6606	SMN1	5q13.2	survival of motor neuron 1, telomeric	protein-coding	component of gems 1|gemin-1|survival motor neuron 1 protein|survival motor neuron protein|tudor domain containing 16A
6607	SMN2	5q13.2	survival of motor neuron 2, centromeric	protein-coding	component of gems 1|gemin-1|survival motor neuron protein|tudor domain containing 16B
6608	SMO	7q32.3	smoothened, frizzled class receptor	protein-coding	frizzled family member 11|protein Gx|seven transmembrane helix receptor|smoothened homolog|smoothened, frizzled family receptor|smoothened, seven transmembrane spanning receptor
6615	SNAI1	20q13.2	snail family zinc finger 1	protein-coding	protein sna|protein snail homolog 1|snail 1 homolog|snail 1 zinc finger protein|snail 1, zinc finger protein|snail homolog 1|zinc finger protein SNAI1
6640	SNTA1	20q11.2	syntrophin, alpha 1	protein-coding	59 kDa dystrophin-associated protein A1 acidic component 1|acidic alpha 1 syntrophin|alpha-1-syntrophin|dystrophin-associated protein A1, 59kDa, acidic component|pro-TGF-alpha cytoplasmic domain-interacting protein 1|syntrophin, alpha 1 (dystrophin-associated protein A1, 59kDa, acidic component)|syntrophin-1
6648	SOD2	6q25.3	superoxide dismutase 2, mitochondrial	protein-coding	Mn superoxide dismutase|indophenoloxidase B|manganese-containing superoxide dismutase|mangano-superoxide dismutase|superoxide dismutase [Mn], mitochondrial
6657	SOX2	3q26.3-q27	SRY (sex determining region Y)-box 2	protein-coding	SRY-related HMG-box gene 2|transcription factor SOX-2|transcription factor SOX2
6662	SOX9	17q24.3	SRY (sex determining region Y)-box 9	protein-coding	SRY (sex-determining region Y)-box 9 protein|SRY-related HMG-box, gene 9|transcription factor SOX-9
6664	SOX11	2p25	SRY (sex determining region Y)-box 11	protein-coding	SRY (sex-determining region Y)-box 11|SRY-related HMG-box gene 11|transcription factor SOX-11
6665	SOX15	17p12.3	SRY (sex determining region Y)-box 15	protein-coding	SRY (sex determining region Y)-box 20|protein SOX-15
6678	SPARC	5q31.3-q32	secreted protein, acidic, cysteine-rich (osteonectin)	protein-coding	BM-40|basement-membrane protein 40|cysteine-rich protein|osteonectin|secreted protein acidic and rich in cysteine
6683	SPAST	2p24-p21	spastin	protein-coding	spastic paraplegia 4 (autosomal dominant; spastin)|spastic paraplegia 4 protein
6690	SPINK1	5q32	serine peptidase inhibitor, Kazal type 1	protein-coding	pancreatic secretory trypsin inhibitor|serine protease inhibitor, Kazal type 1|tumor-associated trypsin inhibitor
6696	SPP1	4q22.1	secreted phosphoprotein 1	protein-coding	SPP1/CALPHA1 fusion|early T-lymphocyte activation 1|nephropontin|osteopontin|osteopontin/immunoglobulin alpha 1 heavy chain constant region fusion protein|secreted phosphoprotein 1 (osteopontin, bone sialoprotein I, early T-lymphocyte activation 1)|urinary stone protein|uropontin
6698	SPRR1A	1q21-q22	small proline-rich protein 1A	protein-coding	19 kDa pancornulin|SPR-IA|cornifin A|cornifin-A|small proline-rich protein IA
6709	SPTAN1	9q34.11	spectrin, alpha, non-erythrocytic 1	protein-coding	alpha-II spectrin|alpha-fodrin|fodrin alpha chain|spectrin alpha chain, non-erythrocytic 1|spectrin, non-erythroid alpha chain|spectrin, non-erythroid alpha subunit
6711	SPTBN1	2p21	spectrin, beta, non-erythrocytic 1	protein-coding	beta-G spectrin|beta-II spectrin|beta-fodrin|beta-spectrin 2|beta-spectrin II|beta-spectrin non-erythrocytic 1|embryonic liver beta-fodrin|epididymis luminal protein 102|fodrin beta chain|spectrin beta chain, brain 1|spectrin beta chain, non-erythrocytic 1|spectrin, non-erythroid beta chain 1
6714	SRC	20q12-q13	v-src avian sarcoma (Schmidt-Ruppin A-2) viral oncogene homolog	protein-coding	proto-oncogene c-Src|proto-oncogene tyrosine-protein kinase Src|protooncogene SRC, Rous sarcoma|tyrosine kinase pp60c-src|tyrosine-protein kinase SRC-1
6720	SREBF1	17p11.2	sterol regulatory element binding transcription factor 1	protein-coding	SREBP-1|class D basic helix-loop-helix protein 1|sterol regulatory element-binding protein 1
6722	SRF	6p21.1	serum response factor (c-fos serum response element-binding transcription factor)	protein-coding	serum response factor
673	BRAF	7q34	v-raf murine sarcoma viral oncogene homolog B	protein-coding	94 kDa B-raf protein|B-Raf proto-oncogene serine/threonine-protein kinase (p94)|murine sarcoma viral (v-raf) oncogene homolog B1|proto-oncogene B-Raf|serine/threonine-protein kinase B-raf|v-raf murine sarcoma viral oncogene homolog B1
6770	STAR	8p11.2	steroidogenic acute regulatory protein	protein-coding	START domain containing 1|START domain-containing protein 1|StAR-related lipid transfer (START) domain containing 1|cholesterol trafficker|mitochondrial steroid acute regulatory protein|steroid acute regulatory protein|steroidogenic acute regulator|steroidogenic acute regulatory protein, mitochondrial
6772	STAT1	2q32.2	signal transducer and activator of transcription 1, 91kDa	protein-coding	signal transducer and activator of transcription 1, 91kD|signal transducer and activator of transcription 1-alpha/beta|signal transducer and activator of transcription-1|transcription factor ISGF-3 components p91/p84
6774	STAT3	17q21.31	signal transducer and activator of transcription 3 (acute-phase response factor)	protein-coding	DNA-binding protein APRF|acute-phase response factor|signal transducer and activator of transcription 3
6775	STAT4	2q32.2-q32.3	signal transducer and activator of transcription 4	protein-coding	-
6778	STAT6	12q13	signal transducer and activator of transcription 6, interleukin-4 induced	protein-coding	STAT, interleukin4-induced|signal transducer and activator of transcription 6|transcription factor IL-4 STAT
6788	STK3	8q22.2	serine/threonine kinase 3	protein-coding	MST-2|STE20-like kinase MST2|mammalian STE20-like protein kinase 2|serine/threonine kinase 3 (STE20 homolog, yeast)|serine/threonine kinase 3 (Ste20, yeast homolog)|serine/threonine-protein kinase 3|serine/threonine-protein kinase Krs-1
6790	AURKA	20q13	aurora kinase A	protein-coding	ARK-1|Aurora-A kinase|IPL1-related kinase|aurora 2|aurora-related kinase 1|aurora/IPL1-like kinase|aurora/IPL1-related kinase 1|breast tumor-amplified kinase|breast-tumor-amplified kinase|hARK1|protein phosphatase 1, regulatory subunit 47|serine/threonine kinase 6|serine/threonine protein kinase 15|serine/threonine-protein kinase 15|serine/threonine-protein kinase 6|serine/threonine-protein kinas…
6794	STK11	19p13.3	serine/threonine kinase 11	protein-coding	liver kinase B1|polarization-related protein LKB1|renal carcinoma antigen NY-REN-19|serine/threonine-protein kinase 11|serine/threonine-protein kinase LKB1|serine/threonine-protein kinase STK11
6844	VAMP2	17p13.1	vesicle-associated membrane protein 2 (synaptobrevin 2)	protein-coding	synaptobrevin 2|synaptobrevin-2|vesicle associated membrane protein 2|vesicle-associated membrane protein 2
6855	SYP	Xp11.23-p11.22	synaptophysin	protein-coding	major synaptic vesicle protein P38
6863	TAC1	7q21-q22	tachykinin, precursor 1	protein-coding	PPT|neurokinin 1|neurokinin 2|neurokinin A|neurokinin alpha|neuromedin L|neuropeptide K|neuropeptide gamma|preprotachykinin|protachykinin-1|substance K|substance P|tachykinin 2|tachykinin, precursor 1 (substance K, substance P, neurokinin 1, neurokinin 2, neuromedin L, neurokinin alpha, neuropeptide K, neuropeptide gamma)
6868	ADAM17	2p25	ADAM metallopeptidase domain 17	protein-coding	ADAM metallopeptidase domain 18|TNF-alpha convertase|TNF-alpha converting enzyme|disintegrin and metalloproteinase domain-containing protein 17|snake venom-like protease|tumor necrosis factor, alpha, converting enzyme
687	KLF9	9q13	Kruppel-like factor 9	protein-coding	BTE-binding protein 1|GC-box-binding protein 1|Krueppel-like factor 9|basic transcription element binding protein 1|basic transcription element-binding protein 1|transcription factor BTEB1
6925	TCF4	18q21.1	transcription factor 4	protein-coding	SL3-3 enhancer factor 2|class B basic helix-loop-helix protein 19|immunoglobulin transcription factor 2
6928	HNF1B	17q12	HNF1 homeobox B	protein-coding	HNF-1-beta|HNF1 beta A|hepatocyte nuclear factor 1-beta|homeoprotein LFB3|transcription factor 2, hepatic
6934	TCF7L2	10q25.3	transcription factor 7-like 2 (T-cell specific, HMG-box)	protein-coding	HMG box transcription factor 4|T-cell factor 4|T-cell factor-4 variant A|T-cell factor-4 variant B|T-cell factor-4 variant C|T-cell factor-4 variant D|T-cell factor-4 variant E|T-cell factor-4 variant F|T-cell factor-4 variant G|T-cell factor-4 variant H|T-cell factor-4 variant I|T-cell factor-4 variant J|T-cell factor-4 variant K|T-cell factor-4 variant L|T-cell factor-4 variant M|T-cell factor-…
6943	TCF21	6q23.2	transcription factor 21	protein-coding	capsulin|class A basic helix-loop-helix protein 23|epicardin|pod-1|podocyte-expressed 1
6955	TRA	14q11.2	T cell receptor alpha locus	protein-coding	T-cell antigen receptor, alpha polypeptide|T-cell receptor, alpha (V,D,J,C)
6997	TDGF1	3p21.31	teratocarcinoma-derived growth factor 1	protein-coding	cripto-1 growth factor|epidermal growth factor-like cripto protein CR1
7001	PRDX2	19p13.2	peroxiredoxin 2	protein-coding	epididymis secretory sperm binding protein Li 2a|natural killer cell-enhancing factor B|peroxiredoxin-2|thiol-specific antioxidant 1|thioredoxin peroxidase 1|thioredoxin-dependent peroxide reductase 1|torin
7006	TEC	4p12	tec protein tyrosine kinase	protein-coding	tyrosine-protein kinase Tec
7010	TEK	9p21	TEK tyrosine kinase, endothelial	protein-coding	angiopoietin-1 receptor|endothelial tyrosine kinase|tunica interna endothelial cell kinase|tyrosine kinase with Ig and EGF homology domains-2|tyrosine-protein kinase receptor TEK|tyrosine-protein kinase receptor TIE-2
7012	TERC	3q26	telomerase RNA component	ncRNA	-
7015	TERT	5p15.33	telomerase reverse transcriptase	protein-coding	telomerase catalytic subunit|telomerase-associated protein 2
7018	TF	3q22.1	transferrin	protein-coding	beta-1 metal-binding globulin|serotransferrin|siderophilin
7039	TGFA	2p13	transforming growth factor, alpha	protein-coding	TGF-alpha|protransforming growth factor alpha
7040	TGFB1	19q13.1	transforming growth factor, beta 1	protein-coding	TGF-beta-1|latency-associated peptide|prepro-transforming growth factor beta-1|transforming growth factor beta-1
7045	TGFBI	5q31	transforming growth factor, beta-induced, 68kDa	protein-coding	RGD-CAP|RGD-containing collagen-associated protein|beta ig-h3|kerato-epithelin|transforming growth factor, beta-induced, 68kD|transforming growth factor-beta-induced protein ig-h3
7046	TGFBR1	9q22	transforming growth factor, beta receptor 1	protein-coding	TGF-beta receptor type I|TGF-beta receptor type-1|TGF-beta type I receptor|activin A receptor type II-like kinase, 53kD|activin A receptor type II-like kinase, 53kDa|activin A receptor type II-like protein kinase of 53kD|activin receptor-like kinase 5|multiple self-healing squamous epithelioma|serine/threonine-protein kinase receptor R4|tbetaR-I|transforming growth factor beta receptor I|transfor…
7048	TGFBR2	3p22	transforming growth factor, beta receptor II (70/80kDa)	protein-coding	TGF-beta receptor type IIB|TGF-beta receptor type-2|TGF-beta type II receptor|tbetaR-II|transforming growth factor beta receptor type IIC|transforming growth factor, beta receptor II alpha|transforming growth factor, beta receptor II beta|transforming growth factor, beta receptor II delta|transforming growth factor, beta receptor II epsilon|transforming growth factor, beta receptor II gamma
7049	TGFBR3	1p33-p32	transforming growth factor, beta receptor III	protein-coding	TGF-beta receptor type 3|TGF-beta receptor type III|TGFR-3|betaglycan proteoglycan|transforming growth factor beta receptor type 3
7050	TGIF1	18p11.3	TGFB-induced factor homeobox 1	protein-coding	5'-TG-3'-interacting factor 1|TALE homeobox TG-interacting factor|homeobox protein TGIF1|transforming growth factor-beta-induced factor
7057	THBS1	15q15	thrombospondin 1	protein-coding	thrombospondin-1|thrombospondin-1p180
7058	THBS2	6q27	thrombospondin 2	protein-coding	thrombospondin-2
706	TSPO	22q13.31	translocator protein (18kDa)	protein-coding	benzodiazepine peripheral binding site|mitochondrial benzodiazepine receptor|peripheral-type benzodiazepine receptor|translocator protein
7070	THY1	11q23.3	Thy-1 cell surface antigen	protein-coding	CDw90|Thy-1 T-cell antigen|thy-1 antigen|thy-1 membrane glycoprotein
7078	TIMP3	22q12.3	TIMP metallopeptidase inhibitor 3	protein-coding	MIG-5 protein|TIMP-3|metalloproteinase inhibitor 3|protein MIG-5|tissue inhibitor of metalloproteinases 3
7097	TLR2	4q32	toll-like receptor 2	protein-coding	toll/interleukin 1 receptor-like 4|toll/interleukin-1 receptor-like protein 4
7098	TLR3	4q35	toll-like receptor 3	protein-coding	-
7099	TLR4	9q33.1	toll-like receptor 4	protein-coding	hToll|homolog of Drosophila toll
7104	TM4SF4	3q25	transmembrane 4 L six family member 4	protein-coding	intestinal and liver (il) tetraspan membrane protein|intestine and liver tetraspan membrane protein|transmembrane 4 L6 family member 4|transmembrane 4 superfamily member 4
7112	TMPO	12q22	thymopoietin	protein-coding	LEM domain containing 4|TP alpha|TP beta/gamma|lamina-associated polypeptide 2|thymopoietin-related peptide isoform alpha|thymopoietin-related peptide isoforms beta/gamma
7124	TNF	6p21.3	tumor necrosis factor	protein-coding	APC1 protein|TNF, macrophage-derived|TNF, monocyte-derived|TNF-a|cachectin|tumor necrosis factor ligand superfamily member 2|tumor necrosis factor-alpha
7128	TNFAIP3	6q23	tumor necrosis factor, alpha-induced protein 3	protein-coding	OTU domain-containing protein 7C|TNF alpha-induced protein 3|putative DNA-binding protein A20|tumor necrosis factor alpha-induced protein 3|tumor necrosis factor inducible protein A20|zinc finger protein A20
7132	TNFRSF1A	12p13.2	tumor necrosis factor receptor superfamily, member 1A	protein-coding	TNF-R1|TNF-RI|TNFR-I|tumor necrosis factor binding protein 1|tumor necrosis factor receptor 1A isoform beta|tumor necrosis factor receptor superfamily member 1A|tumor necrosis factor receptor type 1|tumor necrosis factor-alpha receptor
7150	TOP1	20q12-q13.1	topoisomerase (DNA) I	protein-coding	DNA topoisomerase 1|type I DNA topoisomerase
7153	TOP2A	17q21-q22	topoisomerase (DNA) II alpha 170kDa	protein-coding	DNA gyrase|DNA topoisomerase (ATP-hydrolyzing)|DNA topoisomerase 2-alpha|DNA topoisomerase II, 170 kD|DNA topoisomerase II, alpha isozyme
7156	TOP3A	17p12-p11.2	topoisomerase (DNA) III alpha	protein-coding	DNA topoisomerase 3-alpha|DNA topoisomerase III alpha|topo III-alpha|zinc finger, GRF-type containing 7
7157	TP53	17p13.1	tumor protein p53	protein-coding	antigen NY-CO-13|cellular tumor antigen p53|mutant tumor protein 53|p53 tumor suppressor|phosphoprotein p53|transformation-related protein 53|tumor protein 53
7161	TP73	1p36.3	tumor protein p73	protein-coding	p53-like transcription factor|p53-related protein
7171	TPM4	19p13.1	tropomyosin 4	protein-coding	TM30p1|epididymis secretory protein Li 108|tropomyosin alpha-4 chain|tropomyosin-4
718	C3	19p13.3-p13.2	complement component 3	protein-coding	C3 and PZP-like alpha-2-macroglobulin domain-containing protein 1|C3a anaphylatoxin|acylation-stimulating protein cleavage product|complement C3|complement component C3|complement component C3a|complement component C3b|epididymis secretory sperm binding protein Li 62p|prepro-C3
7189	TRAF6	11p12	TNF receptor-associated factor 6, E3 ubiquitin protein ligase	protein-coding	E3 ubiquitin-protein ligase TRAF6|RING finger protein 85|TNF receptor-associated factor 6|interleukin-1 signal transducer
7220	TRPC1	3q23	transient receptor potential cation channel, subfamily C, member 1	protein-coding	TRP-1|capacitative calcium channel protein Trp1|short transient receptor potential channel 1|transient receptor potential canonical 1|transient receptor protein 1
7223	TRPC4	13q13.3	transient receptor potential cation channel, subfamily C, member 4	protein-coding	short transient receptor potential channel 4|trp-related protein 4
7247	TSN	2q21.1	translin	protein-coding	component 3 of promoter of RISC|recombination hotspot associated factor|recombination hotspot-binding protein|testis brain-RNA binding protein
7248	TSC1	9q34	tuberous sclerosis 1	protein-coding	hamartin|tuberous sclerosis 1 protein|tumor suppressor
7249	TSC2	16p13.3	tuberous sclerosis 2	protein-coding	protein phosphatase 1, regulatory subunit 160|tuberin|tuberous sclerosis 2 protein
727	C5	9q33-q34	complement component 5	protein-coding	C3 and PZP-like alpha-2-macroglobulin domain-containing protein 4|C5a anaphylatoxin|anaphylatoxin C5a analog|complement C5|prepro-C5
7272	TTK	6q14.1	TTK protein kinase	protein-coding	cancer/testis antigen 96|dual specificity protein kinase TTK|monopolar spindle 1 kinase|monopolar spindle 1-like 1|phosphotyrosine picked threonine kinase|phosphotyrosine picked threonine-protein kinase
7276	TTR	18q12.1	transthyretin	protein-coding	ATTR|carpal tunnel syndrome 1|epididymis luminal protein 111|prealbumin, amyloidosis type I|thyroxine-binding prealbumin
728	C5AR1	19q13.3-q13.4	complement component 5a receptor 1	protein-coding	C5a anaphylatoxin chemotactic receptor 1|C5a anaphylatoxin receptor|C5a ligand|C5a-R|complement component 5 receptor 1
729	C6	5p13	complement component 6	protein-coding	complement component C6
729230	CCR2	3p21.31	chemokine (C-C motif) receptor 2	protein-coding	C-C chemokine receptor type 2|MCP-1 receptor|monocyte chemoattractant protein 1 receptor|monocyte chemotactic protein 1 receptor
7298	TYMS	18p11.32	thymidylate synthetase	protein-coding	TSase|thymidylate synthase
7320	UBE2B	5q31.1	ubiquitin-conjugating enzyme E2B	protein-coding	E2 protein|RAD6 homolog B|ubiquitin carrier protein B|ubiquitin-conjugating enzyme E2 B|ubiquitin-conjugating enzyme E2-17 kDa|ubiquitin-conjugating enzyme E2B (RAD6 homolog)|ubiquitin-protein ligase B
7351	UCP2	11q13	uncoupling protein 2 (mitochondrial, proton carrier)	protein-coding	UCP 2|mitochondrial uncoupling protein 2|solute carrier family 25 member 8
7356	SCGB1A1	11q12.3	secretoglobin, family 1A, member 1 (uteroglobin)	protein-coding	blastokinin|clara cell phospholipid-binding protein|clara cells 10 kDa secretory protein|urinary protein 1|urine protein 1|uteroglobin
7376	NR1H2	19q13.3	nuclear receptor subfamily 1, group H, member 2	protein-coding	LX receptor beta|liver X nuclear receptor beta|nuclear orphan receptor LXR-beta|nuclear receptor NER|oxysterols receptor LXR-beta|steroid hormone-nuclear receptor NER|ubiquitously-expressed nuclear receptor
7402	UTRN	6q24	utrophin	protein-coding	DRP-1|dystrophin-related protein 1
7408	VASP	19q13.32	vasodilator-stimulated phosphoprotein	protein-coding	-
7410	VAV2	9q34.1	vav 2 guanine nucleotide exchange factor	protein-coding	guanine nucleotide exchange factor VAV2|vav 2 oncogene
7421	VDR	12q13.11	vitamin D (1,25- dihydroxyvitamin D3) receptor	protein-coding	1,25-dihydroxyvitamin D3 receptor|nuclear receptor subfamily 1 group I member 1|protein phosphatase 1, regulatory subunit 163|vitamin D nuclear receptor variant 1|vitamin D3 receptor
7422	VEGFA	6p12	vascular endothelial growth factor A	protein-coding	vascular permeability factor
7428	VHL	3p25.3	von Hippel-Lindau tumor suppressor, E3 ubiquitin protein ligase	protein-coding	elongin binding protein|protein G7|von Hippel-Lindau disease tumor suppressor
7431	VIM	10p13	vimentin	protein-coding	epididymis luminal protein 113
7448	VTN	17q11	vitronectin	protein-coding	S-protein|complement S-protein|epibolin|serum spreading factor|serum-spreading factor|somatomedin B
7450	VWF	12p13.3	von Willebrand factor	protein-coding	coagulation factor VIII VWF
7465	WEE1	11p15.4	WEE1 G2 checkpoint kinase	protein-coding	WEE1 homolog|WEE1+ homolog|wee1-like protein kinase|wee1A kinase
7471	WNT1	12q13	wingless-type MMTV integration site family, member 1	protein-coding	proto-oncogene Int-1 homolog|proto-oncogene Wnt-1|wingless-type MMTV integration site family, member 1 (oncogene INT1)
7472	WNT2	7q31.2	wingless-type MMTV integration site family member 2	protein-coding	Int-1-related protein|int-1-like protein 1|protein Wnt-2|secreted growth factor
7474	WNT5A	3p21-p14	wingless-type MMTV integration site family, member 5A	protein-coding	WNT-5A protein|protein Wnt-5a
7476	WNT7A	3p25	wingless-type MMTV integration site family, member 7A	protein-coding	protein Wnt-7a|proto-oncogene Wnt7a protein
7477	WNT7B	22q13	wingless-type MMTV integration site family, member 7B	protein-coding	protein Wnt-7b
7479	WNT8B	10q24	wingless-type MMTV integration site family, member 8B	protein-coding	protein Wnt-8b
7480	WNT10B	12q13	wingless-type MMTV integration site family, member 10B	protein-coding	WNT-10B protein|protein Wnt-10b
7494	XBP1	22q12.1|22q12	X-box binding protein 1	protein-coding	X-box-binding protein 1|tax-responsive element-binding protein 5
7528	YY1	14q	YY1 transcription factor	protein-coding	INO80 complex subunit S|YY-1|Yin and Yang 1 protein|delta transcription factor|transcriptional repressor protein YY1
7587	ZNF37A	10p11.2	zinc finger protein 37A	protein-coding	zinc finger protein 37a (KOX 21)|zinc finger protein KOX21
7786	MAP3K12	12q13	mitogen-activated protein kinase kinase kinase 12	protein-coding	MAPK-upstream kinase|dual leucine zipper bearing kinase|dual leucine zipper kinase DLK|leucine zipper protein kinase|mixed lineage kinase|protein kinase MUK
780	DDR1	6p21.3	discoidin domain receptor tyrosine kinase 1	protein-coding	CD167 antigen-like family member A|PTK3A protein tyrosine kinase 3A|cell adhesion kinase|epithelial discoidin domain-containing receptor 1|mammary carcinoma kinase 10|neuroepithelial tyrosine kinase|neurotrophic tyrosine kinase, receptor, type 4|protein-tyrosine kinase RTK-6|tyrosine kinase DDR|tyrosine-protein kinase CAK
7837	PXDN	2p25	peroxidasin homolog (Drosophila)	protein-coding	melanoma-associated antigen MG50|p53-responsive gene 2 protein|peroxidasin homolog|vascular peroxidase 1
7852	CXCR4	2q21	chemokine (C-X-C motif) receptor 4	protein-coding	C-X-C chemokine receptor type 4|CD184 antigen|LPS-associated protein 3|SDF-1 receptor|fusin|leukocyte-derived seven transmembrane domain receptor|lipopolysaccharide-associated protein 3|neuropeptide Y receptor Y3|seven transmembrane helix receptor|seven-transmembrane-segment receptor, spleen|stromal cell-derived factor 1 receptor
790	CAD	2p22-p21	carbamoyl-phosphate synthetase 2, aspartate transcarbamylase, and dihydroorotase	protein-coding	CAD protein|CAD trifunctional protein|multifunctional protein CAD
7903	ST8SIA4	5q21	ST8 alpha-N-acetyl-neuraminide alpha-2,8-sialyltransferase 4	protein-coding	CMP-N-acetylneuraminate-poly-alpha-2,8-sialyl transferase|CMP-N-acetylneuraminate-poly-alpha-2,8-sialyltransferase|SIAT8-D|ST8SiaIV|alpha-2,8-sialyltransferase 8D|polysialyltransferase-1|sialyltransferase 8 (alpha-2, 8-polysialytransferase) D|sialyltransferase 8D|sialyltransferase St8Sia IV|sialytransferase St8Sia IV
79155	TNIP2	4p16.3	TNFAIP3 interacting protein 2	protein-coding	A20-binding inhibitor of NF-kappaB activation-2|TNFAIP3-interacting protein 2|fetal liver LKB1-interacting protein
794	CALB2	16q22.2	calbindin 2	protein-coding	29 kDa calbindin|calbindin 2, (29kD, calretinin)|calbindin D29K|calretinin
796	CALCA	11p15.2	calcitonin-related polypeptide alpha	protein-coding	alpha-type CGRP|calcitonin|calcitonin 1|calcitonin gene-related peptide I|calcitonin/calcitonin-related polypeptide, alpha|katacalcin
79647	AKIRIN1	1p34.3	akirin 1	protein-coding	akirin-1
797	CALCB	11p15.2-p15.1	calcitonin-related polypeptide beta	protein-coding	beta-CGRP|beta-type CGRP|calcitonin 2|calcitonin gene-related peptide 2|calcitonin gene-related peptide II
79727	LIN28A	1p36.11	lin-28 homolog A (C. elegans)	protein-coding	RNA-binding protein LIN-28|protein lin-28 homolog A|zinc finger CCHC domain-containing protein 1|zinc finger, CCHC domain containing 1
799	CALCR	7q21.3	calcitonin receptor	protein-coding	-
79923	NANOG	12p13.31	Nanog homeobox	protein-coding	hNanog|homeobox protein NANOG|homeobox transcription factor Nanog|homeobox transcription factor Nanog-delta 48
8013	NR4A3	9q22	nuclear receptor subfamily 4, group A, member 3	protein-coding	chondrosarcoma, extraskeletal myxoid, fused to EWS|mitogen-induced nuclear orphan receptor|neuron-derived orphan receptor 1|nuclear hormone receptor NOR-1|nuclear receptor subfamily 4 group A member 3|translocated in extraskeletal chondrosarcoma
80270	HSD3B7	16p11.2	hydroxy-delta-5-steroid dehydrogenase, 3 beta- and steroid delta-isomerase 7	protein-coding	3 beta-hydroxy-delta 5-C27-steroid oxidoreductase|3 beta-hydroxysteroid dehydrogenase type 7|3 beta-hydroxysteroid dehydrogenase type VII|3-beta-HSD VII|3-beta-hydroxy-Delta(5)-C27 steroid oxidoreductase|C(27)-3BETA-HSD|c(27) 3-beta-HSD|cholest-5-ene-3-beta,7-alpha-diol 3-beta-dehydrogenase|short chain dehydrogenase/reductase family 11E, member 3
80781	COL18A1	21q22.3	collagen, type XVIII, alpha 1	protein-coding	antiangiogenic agent|collagen alpha-1(XVIII) chain|endostatin|multi-functional protein MFP
81029	WNT5B	12p13.3	wingless-type MMTV integration site family, member 5B	protein-coding	WNT-5B protein|protein Wnt-5b
81030	ZBP1	20q13.31	Z-DNA binding protein 1	protein-coding	DNA-dependent activator of IFN-regulatory factors|DNA-dependent activator of IRFs|DNA-dependent activator of interferon regulatory factors|Z-DNA-binding protein 1|tumor stroma and activated macrophage protein DLM-1
8106	PABPN1	14q11.2	poly(A) binding protein, nuclear 1	protein-coding	poly(A) binding protein 2|poly(A) binding protein II|polyadenylate-binding protein 2
8125	ANP32A	15q23	acidic (leucine-rich) nuclear phosphoprotein 32 family, member A	protein-coding	acidic leucine-rich nuclear phosphoprotein 32 family member A|acidic nuclear phosphoprotein pp32|cerebellar leucine rich acidic nuclear protein|hepatopoietin Cn|inhibitor-1 of protein phosphatase-2A|leucine-rich acidic nuclear protein|mapmodulin|potent heat-stable protein phosphatase 2A inhibitor I1PP2A|putative HLA-DR-associated protein I|putative human HLA class II associated protein I
813	CALU	7q32.1	calumenin	protein-coding	IEF SSP 9302|crocalbin-like protein|multiple EF-hand protein
81493	SYNC	1p35.1	syncoilin, intermediate filament protein	protein-coding	intermediate filament protein syncoilin|syncoilin|syncoilin intermediate filament 1|syncoilin, intermediate filament 1|syncoilin-1
81565	NDEL1	17p13.1	nudE neurodevelopment protein 1-like 1	protein-coding	endooligopeptidase A|mitosin-associated protein 1|mitosin-associated protein MITAP1|nuclear distribution protein nudE-like 1|nudE nuclear distribution E homolog-like 1|nudE nuclear distribution gene E homolog-like 1|protein Nudel
81621	KAZALD1	10q24.31	Kazal-type serine peptidase inhibitor domain 1	protein-coding	IGFBP-related protein 10|Kazal-type serine protease inhibitor domain 1|bone- and odontoblast-expressed gene 1|kazal-type serine protease inhibitor domain-containing protein 1|novel kazal-type serine protease inhibitor domain and immunoglobulin domain containing protein
820	CAMP	3p21.3	cathelicidin antimicrobial peptide	protein-coding	18 kDa cationic antimicrobial protein
825	CAPN3	15q15.1	calpain 3, (p94)	protein-coding	calpain p94, large [catalytic] subunit|calpain, large polypeptide L3|calpain-3|muscle-specific calcium-activated neutral protease 3 large subunit|new calpain 1
827	CAPN6	Xq23	calpain 6	protein-coding	calpain-6|calpain-like protease X-linked|calpamodulin
8291	DYSF	2p13.3	dysferlin	protein-coding	dystrophy-associated fer-1-like 1|fer-1-like protein 1|limb girdle muscular dystrophy 2B (autosomal recessive)
831	CAST	5q15	calpastatin	protein-coding	calpain inhibitor|sperm BS-17 component
8312	AXIN1	16p13.3	axin 1	protein-coding	axin-1|axis inhibition protein 1|axis inhibitor 1|fused, mouse, homolog of|protein phosphatase 1, regulatory subunit 49
8324	FZD7	2q33	frizzled class receptor 7	protein-coding	Frizzled, drosophila, homolog of, 7|frizzled 7, seven transmembrane spanning receptor|frizzled family receptor 7|frizzled homolog 7|frizzled-7|fz-7|hFz7
835	CASP2	7q34-q35	caspase 2, apoptosis-related cysteine peptidase	protein-coding	caspase-2|neural precursor cell expressed developmentally down-regulated protein 2|protease ICH-1|protein phosphatase 1, regulatory subunit 57
836	CASP3	4q34	caspase 3, apoptosis-related cysteine peptidase	protein-coding	CASP-3|CPP-32|PARP cleavage protease|SREBP cleavage activity 1|apopain|caspase 3, apoptosis-related cysteine protease|caspase-3|cysteine protease CPP32|procaspase3|protein Yama
83700	JAM3	11q25	junctional adhesion molecule 3	protein-coding	junctional adhesion molecule C
839	CASP6	4q25	caspase 6, apoptosis-related cysteine peptidase	protein-coding	apoptotic protease MCH-2|caspase 6, apoptosis-related cysteine protease|caspase-6
8408	ULK1	12q24.3	unc-51 like autophagy activating kinase 1	protein-coding	ATG1 autophagy related 1 homolog|autophagy-related protein 1 homolog|serine/threonine-protein kinase ULK1
841	CASP8	2q33-q34	caspase 8, apoptosis-related cysteine peptidase	protein-coding	FADD-homologous ICE/CED-3-like protease|FADD-like ICE|ICE-like apoptotic protease 5|MACH-alpha-1/2/3 protein|MACH-beta-1/2/3/4 protein|MORT1-associated ced-3 homolog|apoptotic cysteine protease|apoptotic protease Mch-5|caspase 8, apoptosis-related cysteine protease|caspase-8
8425	LTBP4	19q13.1-q13.2	latent transforming growth factor beta binding protein 4	protein-coding	latent transforming growth factor-beta binding protein 4L|latent-transforming growth factor beta-binding protein 4
8431	NR0B2	1p36.1	nuclear receptor subfamily 0, group B, member 2	protein-coding	nuclear receptor SHP|nuclear receptor subfamily 0 group B member 2|orphan nuclear receptor SHP|small heterodimer partner
8434	RECK	9p13.3	reversion-inducing-cysteine-rich protein with kazal motifs	protein-coding	membrane-anchored glycoprotein (metastasis and invasion)|reversion-inducing cysteine-rich protein with Kazal motifs|suppression of tumorigenicity 15 (reversion-inducing-cysteine-rich protein with kazal motifs)|suppression of tumorigenicity 5 (reversion-inducing-cysteine-rich protein with kazal motifs)|suppressor of tumorigenicity 15 protein
8456	FOXN1	17q11-q12	forkhead box N1	protein-coding	Rowett nude|forkhead box protein N1|winged helix nude|winged-helix nude|winged-helix transcription factor nude
8463	TEAD2	19q13.3	TEA domain family member 2	protein-coding	transcriptional enhancer factor TEF-4
84790	TUBA1C	12q13.12	tubulin, alpha 1c	protein-coding	alpha-tubulin 6|tubulin alpha-1C chain|tubulin alpha-6 chain|tubulin, alpha 6
84812	PLCD4	2q35	phospholipase C, delta 4	protein-coding	1-phosphatidylinositol 4,5-bisphosphate phosphodiesterase delta-4|1-phosphatidylinositol-4,5-bisphosphate phosphodiesterase delta-4|PLC delta4|phosphoinositide phospholipase C-delta-4
8482	SEMA7A	15q22.3-q23	semaphorin 7A, GPI membrane anchor (John Milton Hagen blood group)	protein-coding	JMH blood group antigen|John Milton Hagen blood group H-Sema K1|john-Milton-Hargen human blood group Ag|sema K1|sema L|sema domain, immunoglobulin domain (Ig), and GPI membrane anchor, (semaphorin) 7A (JMH blood group)|sema domain, immunoglobulin domain (Ig), and GPI membrane anchor, 7A|semaphorin K1|semaphorin L|semaphorin-7A|semaphorin-K1|semaphorin-L
8493	PPM1D	17q23.2	protein phosphatase, Mg2+/Mn2+ dependent, 1D	protein-coding	protein phosphatase 1D|protein phosphatase 1D magnesium-dependent, delta isoform|protein phosphatase 2C delta isoform|protein phosphatase Wip1|wild-type p53-induced phosphatase 1
8517	IKBKG	Xq28	inhibitor of kappa light polypeptide gene enhancer in B-cells, kinase gamma	protein-coding	I-kappa-B kinase subunit gamma|IKKAP1|IKKG|IkB kinase gamma subunit|NF-kappa-B essential modifier|NF-kappa-B essential modulator|NFkappaB essential modulator|ikB kinase subunit gamma|ikB kinase-associated protein 1|incontinentia pigmenti|inhibitor of nuclear factor kappa-B kinase subunit gamma
8531	YBX3	12p13.1	Y box binding protein 3	protein-coding	DNA-binding protein A|Y-box-binding protein 3|ZO-1-associated nucleic acid-binding protein|cold shock domain protein A|cold shock domain-containing protein A|cold-shock domain containing A1|cold-shock domain protein A|single-strand DNA-binding protein NF-GMB
85458	DIXDC1	11q23.1	DIX domain containing 1	protein-coding	coiled-coil protein DIX1|dixin
8549	LGR5	12q22-q23	leucine-rich repeat containing G protein-coupled receptor 5	protein-coding	G-protein coupled receptor 49|G-protein coupled receptor 67|G-protein coupled receptor HG38|leucine-rich repeat-containing G protein-coupled receptor 5|leucine-rich repeat-containing G-protein coupled receptor 5|orphan G protein-coupled receptor HG38
857	CAV1	7q31.1	caveolin 1, caveolae protein, 22kDa	protein-coding	caveolin-1|cell growth-inhibiting protein 32
860	RUNX2	6p21	runt-related transcription factor 2	protein-coding	PEA2-alpha A|PEBP2-alpha A|SL3-3 enhancer factor 1 alpha A subunit|SL3/AKV core-binding factor alpha A subunit|acute myeloid leukemia 3 protein|core-binding factor, runt domain, alpha subunit 1|oncogene AML-3|osteoblast-specific transcription factor 2|polyomavirus enhancer-binding protein 2 alpha A subunit
8600	TNFSF11	13q14	tumor necrosis factor (ligand) superfamily, member 11	protein-coding	TNF-related activation-induced cytokine|osteoclast differentiation factor|osteoprotegerin ligand|receptor activator of nuclear factor kappa B ligand|receptor activator of nuclear factor kappa-B ligand|tumor necrosis factor ligand superfamily member 11
861	RUNX1	21q22.3	runt-related transcription factor 1	protein-coding	AML1-EVI-1 fusion protein|CBF-alpha-2|PEA2-alpha B|PEBP2-alpha B|SL3-3 enhancer factor 1 alpha B subunit|SL3/AKV core-binding factor alpha B subunit|acute myeloid leukemia 1 protein|core-binding factor, runt domain, alpha subunit 2|oncogene AML-1|polyomavirus enhancer-binding protein 2 alpha B subunit
8626	TP63	3q28	tumor protein p63	protein-coding	CUSP|amplified in squamous cell carcinoma|chronic ulcerative stomatitis protein|keratinocyte transcription factor KET|transformation-related protein 63|tumor protein 63|tumor protein p53-competing protein|tumor protein p63 deltaN isoform delta
863	CBFA2T3	16q24	core-binding factor, runt domain, alpha subunit 2; translocated to, 3	protein-coding	MTG8-related gene 2|MTG8-related protein 2|myeloid translocation gene 8 and 16b|myeloid translocation gene on chromosome 16 protein|protein CBFA2T3|zinc finger MYND domain-containing protein 4
864	RUNX3	1p36	runt-related transcription factor 3	protein-coding	CBF-alpha-3|PEA2 alpha C|PEA2-alpha C|PEBP2 alpha C|PEBP2-alpha C|SL3-3 enhancer factor 1 alpha C subunit|SL3/AKV core-binding factor alpha C subunit|acute myeloid leukemia 2 protein|acute myeloid leukemia gene 2|core-binding factor subunit alpha-3|core-binding factor, runt domain, alpha subunit 3|oncogene AML-2|polyomavirus enhancer-binding protein 2 alpha C subunit|transcription factor AML2
8650	NUMB	14q24.3	numb homolog (Drosophila)	protein-coding	h-Numb|protein numb homolog
8651	SOCS1	16p13.13	suppressor of cytokine signaling 1	protein-coding	JAK binding protein|JAK-binding protein|STAT induced SH3 protein 1|STAT-induced STAT inhibitor 1|TIP-3|Tec-interacting protein 3|cytokine-inducible SH2 protein 1
8660	IRS2	13q34	insulin receptor substrate 2	protein-coding	-
8714	ABCC3	17q22	ATP-binding cassette, sub-family C (CFTR/MRP), member 3	protein-coding	ATP-binding cassette sub-family C member 3|canalicular multispecific organic anion transporter 2|canicular multispecific organic anion transporter|multi-specific organic anion transporter D|multidrug resistance associated protein|multidrug resistance-associated protein 3
873	CBR1	21q22.13	carbonyl reductase 1	protein-coding	15-hydroxyprostaglandin dehydrogenase|NADPH-dependent carbonyl reductase 1|carbonyl reductase (NADPH) 1|carbonyl reductase [NADPH] 1|prostaglandin 9-ketoreductase|prostaglandin-E(2) 9-reductase|short chain dehydrogenase/reductase family 21C, member 1
8742	TNFSF12	17p13	tumor necrosis factor (ligand) superfamily, member 12	protein-coding	APO3 ligand|APO3/DR3 ligand|TNF-related WEAK inducer of apoptosis|tumor necrosis factor ligand superfamily member 12
8743	TNFSF10	3q26	tumor necrosis factor (ligand) superfamily, member 10	protein-coding	Apo-2 ligand|TNF-related apoptosis inducing ligand TRAIL|chemokine tumor necrosis factor ligand superfamily member 10|tumor necrosis factor (ligand) family, member 10|tumor necrosis factor apoptosis-inducing ligand splice variant delta|tumor necrosis factor ligand superfamily member 10
8751	ADAM15	1q21.3	ADAM metallopeptidase domain 15	protein-coding	MDC-15|a disintegrin and metalloproteinase domain 15 (metargidin)|disintegrin and metalloproteinase domain-containing protein 15|metalloprotease RGD disintegrin protein|metalloproteinase-like, disintegrin-like, and cysteine-rich protein 15
8767	RIPK2	8q21	receptor-interacting serine-threonine kinase 2	protein-coding	CARD-carrying kinase|CARD-containing IL-1 beta ICE-kinase|CARD-containing interleukin-1 beta-converting enzyme (ICE)-associated kinase|RIP-2|growth-inhibiting gene 30|receptor-interacting protein (RIP)-like interacting caspase-like apoptosis regulatory protein (CLARP) kinase|receptor-interacting protein 2|receptor-interacting serine/threonine-protein kinase 2|tyrosine-protein kinase RIPK2
8772	FADD	11q13.3	Fas (TNFRSF6)-associated via death domain	protein-coding	FAS-associated death domain protein|Fas-associating death domain-containing protein|Fas-associating protein with death domain|growth-inhibiting gene 3 protein|mediator of receptor induced toxicity|mediator of receptor-induced toxicity
8788	DLK1	14q32	delta-like 1 homolog (Drosophila)	protein-coding	fetal antigen 1|preadipocyte factor 1|protein delta homolog 1|secredeltin
8817	FGF18	5q34	fibroblast growth factor 18	protein-coding	-
8828	NRP2	2q33.3	neuropilin 2	protein-coding	neuropilin-2|neuropilin-2a(17)|neuropilin-2a(22)|neuropilin-2b(0)|receptor for VEGF165 and semaphorins class3|vascular endothelial cell growth factor 165 receptor 2
8829	NRP1	10p12	neuropilin 1	protein-coding	neuropilin-1|transmembrane receptor|vascular endothelial cell growth factor 165 receptor
8837	CFLAR	2q33-q34	CASP8 and FADD-like apoptosis regulator	protein-coding	FADD-like anti-apoptotic molecule|FADD-like antiapoptotic molecule 1|MACH-related inducer of toxicity|caspase homolog|caspase-eight-related protein|caspase-like apoptosis regulatory protein|caspase-related inducer of apoptosis|cellular FLICE-like inhibitory protein|inhibitor of FLICE|usurpin beta
8842	PROM1	4p15.32	prominin 1	protein-coding	antigen AC133|hProminin|hematopoietic stem cell antigen|prominin-1|prominin-like protein 1
8850	KAT2B	3p24	K(lysine) acetyltransferase 2B	protein-coding	CREBBP-associated factor|histone acetylase PCAF|histone acetyltransferase KAT2B|histone acetyltransferase PCAF|lysine acetyltransferase 2B|p300/CBP-associated factor
8856	NR1I2	3q12-q13.3	nuclear receptor subfamily 1, group I, member 2	protein-coding	nuclear receptor subfamily 1 group I member 2|orphan nuclear receptor PAR1|orphan nuclear receptor PXR|pregnane X nuclear receptor variant 2|pregnane X receptor|steroid and xenobiotic receptor
8857	FCGBP	19q13.1	Fc fragment of IgG binding protein	protein-coding	Human Fc gamma BP|IgG Fc binding protein|IgGFc-binding protein|fcgamma-binding protein antigen|fcgammaBP
886	CCKAR	4p15.2	cholecystokinin A receptor	protein-coding	CCK-A receptor|CCK-AR|cholecystokinin receptor type A|cholecystokinin type-A receptor|cholecystokinin-1 receptor
8862	APLN	Xq25	apelin	protein-coding	AGTRL1 ligand|APJ endogenous ligand
890	CCNA2	4q27	cyclin A2	protein-coding	cyclin-A|cyclin-A2
891	CCNB1	5q12	cyclin B1	protein-coding	G2/mitotic-specific cyclin B1|G2/mitotic-specific cyclin-B1
894	CCND2	12p13	cyclin D2	protein-coding	G1/S-specific cyclin D2|G1/S-specific cyclin-D2
89780	WNT3A	1q42	wingless-type MMTV integration site family, member 3A	protein-coding	protein Wnt-3a
898	CCNE1	19q12	cyclin E1	protein-coding	G1/S-specific cyclin-E1|cyclin E variant ex5del|cyclin E variant ex7del|cyclin Es|cyclin Et
9021	SOCS3	17q25.3	suppressor of cytokine signaling 3	protein-coding	STAT-induced STAT inhibitor 3|cytokine-inducible SH2 protein 3
90226	UCN2	3p21.3	urocortin 2	protein-coding	prepro-urocortin 2|stresscopin-related peptide|ucn II|urocortin II|urocortin-2|urocortin-related peptide
9048	ARTN	1p33-p32	artemin	protein-coding	neublastin|neurotrophic factor
9104	RGN	Xp11.3	regucalcin	protein-coding	epididymis secretory protein Li 41|gluconolactonase|senescence marker protein 30
9118	INA	10q24.33	internexin neuronal intermediate filament protein, alpha	protein-coding	66 kDa neurofilament protein|alpha-Inx|alpha-internexin|neurofilament 5 (66kD)|neurofilament-66, tax-binding protein
9124	PDLIM1	10q23.1	PDZ and LIM domain 1	protein-coding	LIM domain protein CLP-36|PDZ and LIM domain protein 1|carboxyl terminal LIM domain protein 1|elfin|epididymis secretory protein Li 112
9131	AIFM1	Xq26.1	apoptosis-inducing factor, mitochondrion-associated, 1	protein-coding	Neuropathy, axonal motor-sensory, with deafness and mental retardation|apoptosis-inducing factor 1, mitochondrial|neuropathy, axonal, motor-sensory with deafness and mental retardation (Cowchock syndrome)|programmed cell death 8 (apoptosis-inducing factor)|striatal apoptosis-inducing factor
9139	CBFA2T2	20q11	core-binding factor, runt domain, alpha subunit 2; translocated to, 2	protein-coding	ETO homolog on chromosome 20|ETO homologous on chromosome 20|MTG8-like protein|MTG8-related protein 1|myeloid translocation gene-related protein 1|myeloid translocation-related protein 1|protein CBFA2T2
9180	OSMR	5p13.1	oncostatin M receptor	protein-coding	IL-31 receptor subunit beta|IL-31R subunit beta|IL-31R-beta|IL-31RB|interleukin-31 receptor subunit beta|oncostatin-M specific receptor beta subunit|oncostatin-M-specific receptor subunit beta
9215	LARGE	22q12.3	like-glycosyltransferase	protein-coding	acetylglucosaminyltransferase-like 1A|acetylglucosaminyltransferase-like protein|glycosyltransferase-like protein LARGE1
92344	GORAB	1q24.2	golgin, RAB6-interacting	protein-coding	N-terminal kinase-like-binding protein 1|NTKL-binding protein 1|RAB6-interacting golgin|SCY1-like 1 binding protein 1|SCY1-like 1-binding protein 1|SCYL1-BP1|SCYL1-binding protein 1|hNTKL-BP1
9242	MSC	8q21	musculin	protein-coding	activated B-cell factor 1, homolog of mouse musculin|activated B-cell factor-1|class A basic helix-loop-helix protein 22
928	CD9	12p13.3	CD9 molecule	protein-coding	5H9 antigen|BA-2/p24 antigen|CD9 antigen|CD9 antigen (p24)|cell growth-inhibiting gene 2 protein|leukocyte antigen MIC3|motility related protein-1|tetraspanin-29
9294	S1PR2	19p13.2	sphingosine-1-phosphate receptor 2	protein-coding	S1P receptor 2|S1P receptor EDG5|S1P receptor Edg-5|endothelial differentiation G-protein coupled receptor 5|endothelial differentiation, sphingolipid G-protein-coupled receptor, 5|sphingosine 1-phosphate receptor 2|sphingosine 1-phosphate receptor Edg-5
9314	KLF4	9q31	Kruppel-like factor 4 (gut)	protein-coding	Krueppel-like factor 4|endothelial Kruppel-like zinc finger protein|epithelial zinc finger protein EZF|gut-enriched krueppel-like factor
9315	NREP	5q22.1	neuronal regeneration related protein	protein-coding	neuronal protein 3.1|neuronal regeneration related protein homolog|neuronal regeneration-related protein|protein p311
9334	B4GALT5	20q13.1-q13.2	UDP-Gal:betaGlcNAc beta 1,4- galactosyltransferase, polypeptide 5	protein-coding	UDP-Gal:beta-GlcNAc beta-1,4-galactosyltransferase 5|UDP-Gal:betaGlcNAc beta 1,4-galactosyltransferase, polypeptide 5|UDP-galactose:beta-N-acetylglucosamine beta-1,4-galactosyltransferase 5|beta-1,4-GalT II|beta-1,4-GalT IV|beta-1,4-GalTase 5|beta-1,4-galactosyltransferase 5|beta-1.4-galactosyltransferase V|beta4-GalT IV
9341	VAMP3	1p36.23	vesicle-associated membrane protein 3	protein-coding	VAMP-3|cellubrevin|synaptobrevin-3
9353	SLIT2	4p15.2	slit homolog 2 (Drosophila)	protein-coding	slit homolog 2 protein
9370	ADIPOQ	3q27	adiponectin, C1Q and collagen domain containing	protein-coding	30 kDa adipocyte complement-related protein|adipocyte complement-related 30 kDa protein|adiponectin|adipose most abundant gene transcript 1 protein|adipose specific collagen-like factor|gelatin-binding protein 28
9423	NTN1	17p13-p12	netrin 1	protein-coding	epididymis tissue protein Li 131P|netrin 1, mouse, homolog of|netrin-1
94233	OPN4	10q22	opsin 4	protein-coding	melanopsin|opsin-4
9429	ABCG2	4q22	ATP-binding cassette, sub-family G (WHITE), member 2	protein-coding	ABC transporter|ATP-binding cassette sub-family G member 2|ATP-binding cassette transporter G2|breast cancer resistance protein|mitoxantrone resistance-associated protein|multi drug resistance efflux transport ATP-binding cassette sub-family G (WHITE) member 2|placenta specific MDR protein|placenta-specific ATP-binding cassette transporter|urate exporter
9452	ITM2A	Xq13.3-Xq21.2	integral membrane protein 2A	protein-coding	BRICHOS domain containing 2A
9469	CHST3	10q22.1	carbohydrate (chondroitin 6) sulfotransferase 3	protein-coding	C6ST-1|GST-0|carbohydrate sulfotransferase 3|chondroitin 6-O-sulfotransferase 1|galactose/N-acetylglucosamine/N-acetylglucosamine 6-O-sulfotransferase 0
947	CD34	1q32	CD34 molecule	protein-coding	CD34 antigen|hematopoietic progenitor cell antigen CD34
9474	ATG5	6q21	autophagy related 5	protein-coding	ATG5 autophagy related 5 homolog|apoptosis-specific protein|autophagy protein 5
9475	ROCK2	2p24	Rho-associated, coiled-coil containing protein kinase 2	protein-coding	p164 ROCK-2|rho-associated protein kinase 2|rho-associated, coiled-coil-containing protein kinase II
9590	AKAP12	6q24-q25	A kinase (PRKA) anchor protein 12	protein-coding	A-kinase anchor protein 12|A-kinase anchor protein, 250kDa|AKAP 250|Src-Suppressed C Kinase Substrate|kinase scaffold protein gravin|myasthenia gravis autoantigen gravin
960	CD44	11p13	CD44 molecule (Indian blood group)	protein-coding	CD44 antigen|GP90 lymphocyte homing/adhesion receptor|Hermes antigen|cell surface glycoprotein CD44|chondroitin sulfate proteoglycan 8|epican|extracellular matrix receptor III|hematopoietic cell E- and L-selectin ligand|heparan sulfate proteoglycan|homing function and Indian blood group system|hyaluronate receptor|phagocytic glycoprotein 1
9607	CARTPT	5q13.2	CART prepropeptide	protein-coding	cocaine and amphetamine regulated transcript|cocaine- and amphetamine-regulated transcript protein
9645	MICAL2	11p15.3	microtubule associated monooxygenase, calponin and LIM domain containing 2	protein-coding	flavoprotein oxidoreductase MICAL2|microtubule associated monoxygenase, calponin and LIM domain containing 2|molecule interacting with CasL protein 2|protein-methionine sulfoxide oxidase MICAL2
9679	FAM53B	10q26.13	family with sequence similarity 53, member B	protein-coding	protein FAM53B
9748	SLK	10q24.33	STE20-like kinase	protein-coding	CTCL tumor antigen se20-9|Long Ste20-like Kinase|SNF1 (sucrose nonfermenting, yeast, homolog)-like kinase, SNF1 sucrose nonfermenting like kinase|SNF1 sucrose nonfermenting like kinase|STE20-like serine/threonine-protein kinase|STE20-related kinase|STE20-related serine/threonine-protein kinase|Ste20-related serine/threonine kinase|hSLK|serine/threonine-protein kinase 2
9759	HDAC4	2q37.3	histone deacetylase 4	protein-coding	histone deacetylase A
9788	MTSS1	8p22	metastasis suppressor 1	protein-coding	metastasis suppressor YGL-1|metastasis suppressor protein 1|missing in metastasis protein
983	CDK1	10q21.1	cyclin-dependent kinase 1	protein-coding	cell cycle controller CDC2|cell division control protein 2 homolog|cell division cycle 2, G1 to S and G2 to M|cell division protein kinase 1|p34 protein kinase
9965	FGF19	11q13.1	fibroblast growth factor 19	protein-coding	FGF-19
9971	NR1H4	12q23.1	nuclear receptor subfamily 1, group H, member 4	protein-coding	RXR-interacting protein 14|bile acid receptor|farnesoid X nuclear receptor|farnesoid X-activated receptor|farnesol receptor HRR-1|retinoid X receptor-interacting protein 14
999	CDH1	16q22.1	cadherin 1, type 1, E-cadherin (epithelial)	protein-coding	CAM 120/80|E-Cadherin|cadherin 1, E-cadherin (epithelial)|cadherin-1|calcium-dependent adhesion protein, epithelial|cell-CAM 120/80|epithelial cadherin|uvomorulin
