# Supplementary material for: REGene: a literature-based knowledgebase of animal regeneration that bridge tissue regeneration and cancer
Source: Sci Rep. 2016 Mar 15;6:23167. doi: 10.1038/srep23167 (PMC4791596; doi:10.1038/srep23167)
Supplement: Supplementary Dataset 2 [file srep23167-s3.xls]

## Sheet: Sheet1
Category	ID	Name	p-value	q-value FDR B&H	Number of Hits	Associated genes
Mouse Phenotype	MP:0005385	cardiovascular system phenotype	7.669e-46	1.313e-42	382	EPO,EPOR,ERBB2,ERBB3,XIRP1,ERBB4,ERN1,ESR2,RPS6KB1,ETS1,MCAM,RRAS,MDK,EZH2,ADAM10,F7,MEF2A,MEF2C,RXRA,F13A1,AXIN1,FABP5,S100A1,SEMA3A,FZD7,ADM,CCR2,MET,HEG1,ADRB2,EFEMP1,YAP1,AGER,SCN1A,JAG1,AGT,FGA,FGF2,FGF9,AKT1,FGF10,TNFRSF19,VAV3,CCL13,FGFR2,MMP2,MMP9,MMP10,FHL2,MMP13,MMP14,LTBP4,RECK,CXCL12,FOXC2,FOXM1,FOXN1,MAP2K4,FLT1,FMOD,ANGPT1,ANGPT2,FN1,SGCA,ANXA1,APAF1,SHC1,APC,SHH,IKBKG,TRIM71,APOA1,…
Mouse Phenotype	MP:0002127	abnormal cardiovascular system morphology	4.312e-45	4.92e-42	322	EPO,EPOR,ERBB2,ERBB3,XIRP1,ERBB4,ERN1,ESR2,RPS6KB1,ETS1,MCAM,RRAS,MDK,EZH2,ADAM10,F7,MEF2A,MEF2C,RXRA,AXIN1,FABP5,SEMA3A,FZD7,ADM,CCR2,MET,HEG1,EFEMP1,YAP1,AGER,JAG1,AGT,FGF2,FGF9,AKT1,FGF10,VAV3,CCL13,FGFR2,MMP2,MMP9,FHL2,MMP13,MMP14,LTBP4,RECK,CXCL12,FOXC2,FOXM1,FOXN1,MAP2K4,FLT1,FMOD,ANGPT1,ANGPT2,FN1,SGCA,ANXA1,SHC1,APC,SHH,APOE,FAS,AR,SLC2A4,HEXIM1,TXNIP,SLC6A4,POSTN,MSX1,SLIT3,NUMB,SOCS1,SM…
Mouse Phenotype	MP:0001544	abnormal cardiovascular system physiology	4.323e-43	4.228e-40	285	EPO,EPOR,ERBB2,ERBB3,XIRP1,ERBB4,ESR2,RPS6KB1,ETS1,RRAS,ADAM10,F7,MEF2A,MEF2C,RXRA,F13A1,S100A1,ADM,CCR2,MET,HEG1,ADRB2,YAP1,AGER,SCN1A,JAG1,AGT,FGA,FGF2,FGF9,FGF10,TNFRSF19,VAV3,CCL13,FGFR2,MMP2,MMP9,MMP10,LTBP4,RECK,CXCL12,FOXC2,FOXM1,FOXN1,MAP2K4,FLT1,FMOD,ANGPT2,FN1,SGCA,ANXA1,APAF1,SHC1,APC,IKBKG,TRIM71,APOA1,MSI1,APOD,APOE,SKI,FAS,AQP1,AR,SLC2A4,HEXIM1,TXNIP,SLC6A4,POSTN,MSX1,SLC12A2,P2RX2,…
Mouse Phenotype	MP:0001790	abnormal immune system physiology	1.616e-30	5.267e-28	350	EREG,MAT1A,ESR2,MBP,ETS1,MCAM,MCL1,MDK,MDM2,EZH2,RXRA,ADCYAP1,PLIN2,TNFRSF12A,SEMA3A,ADM,CCR2,S100A9,MET,PARP1,HEG1,ADRB2,NDRG1,FCGR3A,FCGR3B,RAPGEF3,YAP1,AGER,AGT,FGA,FGF7,SFTPA1,AKT1,AKT2,VAV3,CCL13,GPNMB,MMP2,MMP3,MMP9,MMP10,MMP14,CXCL6,LTBP4,SDC1,CXCL12,MOG,FOXC2,FOXM1,MPZ,FOXN1,SEMA4D,FLT1,FLT3,FLT3LG,FMOD,SFTPD,SGCA,ANXA1,PPM1D,FERMT1,APC,IKBKG,BIRC5,APOA4,APOE,SKIL,FAS,GBA2,SLC2A4,ARG1,TXN…
Mouse Phenotype	MP:0005379	endocrine/exocrine gland phenotype	1.811e-29	4.593e-27	312	EPHB3,ERBB3,ESR2,RPS6KB1,ETS1,MCL1,MDM2,ADAM10,RXRA,PLIN2,ADM,EFEMP1,NDRG1,RAPGEF3,YAP1,AFP,JAG1,FGA,FGF9,AKT1,FGF10,AKT2,TNFRSF19,VAV3,FGFR2,MMP14,FST,LTBP4,SDC1,NR0B2,HOXB13,FOXM1,FOXN1,AMH,ANXA1,PPM1D,APAF1,APC,SHH,IKBKG,BIRC5,YBX3,APOE,FAS,LGR5,AQP1,SKP2,GBA2,AQP5,AR,SLC2A4,AREG,SLC6A4,POSTN,MSX1,TNFSF11,SLC12A2,MTOR,ASCL1,TP63,SLIT3,SOCS1,ATF3,IRS2,GAST,FYN,HR,MYC,SOX2,SOX9,SOX11,GHRL,ATR,SP…
Mouse Phenotype	MP:0002163	abnormal gland morphology	1.967e-29	4.808e-27	292	EPHB3,ERBB3,ESR2,RPS6KB1,ETS1,MCL1,MDM2,ADAM10,RXRA,ADM,EFEMP1,RAPGEF3,YAP1,AFP,JAG1,FGA,FGF9,AKT1,FGF10,AKT2,TNFRSF19,VAV3,FGFR2,MMP14,FST,LTBP4,SDC1,NR0B2,HOXB13,FOXM1,FOXN1,AMH,ANXA1,PPM1D,APAF1,APC,SHH,IKBKG,BIRC5,YBX3,APOE,FAS,LGR5,AQP1,SKP2,GBA2,AR,SLC2A4,AREG,SLC6A4,POSTN,MSX1,TNFSF11,SLC12A2,MTOR,ASCL1,TP63,SLIT3,SOCS1,ATF3,IRS2,FYN,HR,MYC,SOX2,SOX9,SOX11,ATR,SPINK1,TNFSF10,AVPR1A,AXL,MYT…
Mouse Phenotype	MP:0010832	lethality during fetal growth through weaning	1.739e-26	3.306e-24	332	EPO,EPOR,ERBB2,ERBB3,MAP1B,RPS6KB1,ETS1,MDM2,EZH2,ADAM10,F7,MEF2A,MEF2C,RXRA,ADCYAP1,SEMA3A,FZD7,ADM,MET,HEG1,YAP1,SCN1A,AGT,SCN9A,SFTPA1,FGF9,AKT1,FGF10,AKT2,FGFR2,MMP2,MMP14,FST,LTBP4,RECK,CXCL12,FOXC2,FOXM1,FOXN1,ANGPT2,FERMT1,APAF1,APC,SHH,IKBKG,POMGNT1,TRIM71,YBX3,APOE,SKI,LGR5,AQP1,HEXIM1,ARG1,SLC6A4,POSTN,MSX1,HSD3B7,SLC12A2,ASCL1,TP63,NUMB,SOCS1,SMN1,SMN2,SMO,IRS2,SNAI1,ATOH1,FYN,NEUROD6,…
Mouse Phenotype	MP:0002873	normal phenotype	2.335e-23	3.134e-21	297	EPO,EPOR,ERBB2,ERBB3,ERBB4,OPN4,ERN1,MATN2,ESR2,MBP,MCL1,NMUR1,MDM2,EZH2,ADAM10,F7,MEF2A,MEF2C,AXIN1,S100A1,MET,S100B,EFEMP1,MAPK12,AGER,SCN1A,JAG1,SCN9A,FGF1,FGF9,AKT1,FGF10,AKT2,VAV3,CCL13,FGFR2,MMP2,ALDH3A1,MMP10,FHL2,MMP14,FIGF,NR0B2,FOXC2,FOXN1,TEAD2,MAP2K4,FLT1,FN1,APAF1,SHC1,APC,SHH,IKBKG,BIRC5,MSI1,FAS,AR,ARG1,RHOA,TXNIP,SLC6A4,MTOR,ASCL1,TP63,VPS35,NUMB,SOCS1,SMN1,SMN2,SMO,SNAI1,ATOH1,MY…
Mouse Phenotype	MP:0001265	decreased body size	3.614e-23	4.759e-21	321	ERBB3,XIRP1,EREG,MAP1B,ESR2,RPS6KB1,MDM2,MEF2C,ADCYAP1,AXIN1,PLIN2,FABP5,ADH1C,SEMA3A,CCR2,PARP1,ADRB2,EFEMP1,NDRG1,RAPGEF3,AGER,SCN1A,AGT,AKT1,FGF10,AKT2,CCL13,FGFR2,FGFR4,MMP2,MMP9,MMP14,AKR1B1,MOG,FOXC2,FOXN1,FLT1,FLT3,FMOD,SFTPD,ANXA1,PPM1D,APC,SHH,IKBKG,POMGNT1,APOA2,APOE,SKIL,FAS,AQP1,SKP2,AQP5,AR,SLC2A4,POSTN,TNFSF11,SLC12A2,MTOR,SLIT3,SOCS1,SMN1,SMN2,IRS2,FYN,SOD2,HR,MYC,SOX2,GIPC1,SOX9,M…
Mouse Phenotype	MP:0002169	no abnormal phenotype detected	9.537e-23	1.209e-20	295	EPO,EPOR,ERBB2,ERBB3,ERBB4,OPN4,ERN1,MATN2,ESR2,MCL1,NMUR1,MDM2,EZH2,ADAM10,F7,MEF2A,MEF2C,AXIN1,S100A1,MET,S100B,EFEMP1,MAPK12,AGER,SCN1A,JAG1,SCN9A,FGF1,FGF9,AKT1,FGF10,AKT2,VAV3,CCL13,FGFR2,MMP2,ALDH3A1,MMP10,FHL2,MMP14,FIGF,NR0B2,FOXC2,FOXN1,TEAD2,MAP2K4,FLT1,FN1,APAF1,SHC1,APC,SHH,IKBKG,BIRC5,MSI1,FAS,AR,ARG1,RHOA,TXNIP,SLC6A4,MTOR,ASCL1,TP63,VPS35,NUMB,SOCS1,SMN1,SMN2,SMO,SNAI1,ATOH1,MYC,SO…
Mouse Phenotype	MP:0000685	abnormal immune system morphology	1.24e-20	1.307e-18	306	EPO,EPOR,ERN1,ESR2,RPS6KB1,MBP,ETS1,MCL1,RRAS,MDK,MDM2,EZH2,ADAM10,RXRA,ADCYAP1,ADM,CCR2,S100A9,HEG1,ADRB2,EFEMP1,AGER,FGF7,SFTPA1,AKT1,FGF10,AKT2,VAV3,CCL13,FGFR2,ULK1,MMP2,MMP9,CXCL6,LTBP4,CXCL12,MOG,FOXC2,MPZ,FOXN1,SEMA4D,FLT1,FLT3,FLT3LG,ANGPT2,SFTPD,PPM1D,APC,IKBKG,BIRC5,HBP1,APOE,SKIL,FAS,SKP2,AR,ARG1,TXNIP,POSTN,TNFSF11,MTOR,TP63,SLCO1A2,SOCS1,FYN,BBC3,SOD2,HR,MYC,SOX9,GADD45B,SOX11,SPARC,…
Mouse Phenotype	MP:0012321	abnormal total tissue mass	1.002e-19	8.539e-18	279	ERBB3,XIRP1,EREG,MAP1B,ESR2,RPS6KB1,MDM2,MEF2C,ADCYAP1,PLIN2,FABP5,ADH1C,SEMA3A,CCR2,PARP1,ADRB2,RAPGEF3,AGER,SCN1A,AGT,AKT1,FGF10,AKT2,CCL13,FGFR2,FGFR4,FGL1,MMP9,MMP14,AKR1B1,MOG,FOXN1,FLT3,FMOD,SFTPD,ANXA1,APC,SHH,IKBKG,APOA2,APOE,SKIL,FAS,AQP1,SKP2,AQP5,AR,SLC2A4,POSTN,TNFSF11,SLC12A2,TRIM32,MTOR,SLIT3,SOCS1,SMN1,SMN2,IRS2,FYN,SOD2,HR,MYC,GIPC1,SOX9,MYF5,ATR,SPINK1,GAP43,MYO5A,SPP1,MYOG,NACA,…
Mouse Phenotype	MP:0002429	abnormal blood cell morphology/development	1.706e-19	1.391e-17	317	EPO,EPOR,ERN1,ESR2,MBP,ETS1,MCL1,RRAS,MDK,MDM2,EZH2,ADAM10,MEF2C,RXRA,ADCYAP1,ADM,CCR2,S100A9,ADRB2,AGER,FGF2,SFTPA1,AKT1,AKT2,VAV3,CCL13,FGFR2,ULK1,MMP2,MMP9,CXCL6,CXCL12,MOG,MPZ,FOXN1,SEMA4D,MAP2K4,FLT1,FLT3,FLT3LG,FN1,SFTPD,PPM1D,APC,SHH,IKBKG,BIRC5,HBP1,APOE,SKIL,FAS,AQP1,SKP2,AR,ARG1,TXNIP,POSTN,TNFSF11,MTOR,SLCO1A2,SOCS1,FYN,BBC3,SOD2,HR,MYC,SOX9,GADD45B,SPARC,ATR,TNFSF12,TNFSF10,AVPR1A,SPP…
Mouse Phenotype	MP:0002123	abnormal hematopoiesis	3.331e-19	2.591e-17	310	EPO,EPOR,ERN1,ESR2,MBP,ETS1,MCL1,RRAS,MDK,MDM2,EZH2,ADAM10,MEF2C,RXRA,ADCYAP1,ADM,CCR2,S100A9,ADRB2,AGER,FGF2,SFTPA1,AKT1,AKT2,VAV3,CCL13,FGFR2,ULK1,MMP2,MMP9,CXCL6,CXCL12,MOG,MPZ,FOXN1,SEMA4D,FLT1,FLT3,FLT3LG,SFTPD,PPM1D,APC,SHH,IKBKG,BIRC5,HBP1,APOE,SKIL,FAS,AQP1,SKP2,AR,ARG1,TXNIP,POSTN,TNFSF11,MTOR,SLCO1A2,SOCS1,FYN,BBC3,SOD2,HR,MYC,SOX9,GADD45B,SPARC,ATR,TNFSF12,TNFSF10,AVPR1A,SPP1,GATA1,RIP…
Mouse Phenotype	MP:0001259	abnormal body weight	2.01e-18	1.362e-16	289	ERBB3,XIRP1,EREG,MAP1B,ESR2,RPS6KB1,MDM2,MEF2C,ADCYAP1,PLIN2,FABP5,ADH1C,SEMA3A,CCR2,PARP1,ADRB2,RAPGEF3,YAP1,AGER,SCN1A,AGT,AHSG,AKT1,FGF10,AKT2,CCL13,FGFR2,FGFR4,FGL1,MMP9,MMP14,AKR1B1,NR0B2,MOG,FOXN1,FLT3,FMOD,SFTPD,ANXA1,SGK1,APC,SHH,IKBKG,APOA2,APOE,SKIL,FAS,AQP1,SKP2,AQP5,AR,SLC2A4,POSTN,TNFSF11,SLC12A2,TRIM32,MTOR,SLIT3,SOCS1,SMN1,SMN2,IRS2,FYN,SOD2,HR,MYC,GIPC1,SOX9,MYF5,ATR,SPINK1,GAP43,…
Mouse Phenotype	MP:0005451	abnormal body composition	1.554e-16	8.122e-15	285	ERBB3,XIRP1,EREG,MAP1B,ESR2,RPS6KB1,MDM2,MEF2C,ADCYAP1,PLIN2,FABP5,ADH1C,SEMA3A,CCR2,PARP1,ADRB2,EFEMP1,RAPGEF3,AGER,SCN1A,AGT,AKT1,FGF10,AKT2,CCL13,FGFR2,FGFR4,FGL1,MMP9,MMP14,AKR1B1,MOG,FOXN1,FLT3,FMOD,SFTPD,ANXA1,APC,SHH,IKBKG,APOA2,APOE,SKIL,FAS,AQP1,SKP2,AQP5,AR,SLC2A4,POSTN,TNFSF11,SLC12A2,TRIM32,MTOR,SLIT3,SOCS1,SMN1,SMN2,IRS2,FYN,SOD2,HR,MYC,GIPC1,SOX9,MYF5,ATR,SPINK1,GAP43,MYO5A,SPP1,MYO…
Mouse Phenotype	MP:0002080	prenatal lethality	5.298e-14	1.929e-12	298	EPO,EPOR,ERBB2,ERBB3,ERBB4,ERN1,MAP1B,NANOG,ETS1,MCL1,MDM2,EZH2,ADAM10,MEF2C,RXRA,AXIN1,SEMA3A,FZD7,ADM,S100A8,MET,PARP1,HEG1,YAP1,PRMT5,JAG1,FGA,AKT1,FGF10,FGFR2,MMP2,MMP14,RECK,CXCL12,FOXC2,FOXM1,FLII,TEAD2,MAP2K4,FLT1,ANGPT1,FN1,PPM1D,APAF1,SHC1,APC,SHH,IKBKG,BIRC5,TRIM71,YBX3,APOH,SKI,SKIL,AQP1,AQP5,HEXIM1,RHOA,MSX1,MTOR,ASCL1,TP63,VPS35,SMARCC1,UHRF1,NUMB,SMN1,SMN2,SMO,SNAI1,FYN,PALLD,GAB1,S…
