# Supplementary material for: REGene: a literature-based knowledgebase of animal regeneration that bridge tissue regeneration and cancer
Source: Sci Rep. 2016 Mar 15;6:23167. doi: 10.1038/srep23167 (PMC4791596; doi:10.1038/srep23167)
Supplement: Supplementary Dataset 3 [file srep23167-s4.xls]

## Sheet: Sheet1
Name	Source	p-value	q-value FDR B&H	Hit Count in Query List	Hit in Query List
Pathways in cancer	KEGG	6.521e-69	1.564e-65	138	ERBB2,ETS1,MDM2,RXRA,AXIN1,FZD7,MET,FGF1,FGF2,FGF7,FGF9,AKT1,FGF10,AKT2,FGFR1,FGFR2,MMP2,MMP9,FIGF,FLT3,FLT3LG,FN1,APC,SHH,IKBKG,BIRC5,FAS,SKP2,AR,RHOA,MTOR,SMO,MYC,FADD,BAX,CCND1,BCL2,FGF18,STAT1,STAT3,BID,BMP2,BMP4,BRAF,GLI1,NFKB1,NFKBIA,NOS2,TCF7L2,CASP3,CASP8,RUNX1,GSK3B,TGFA,TGFB1,CCNE1,GSTP1,TGFBR1,TGFBR2,CDH1,TP53,CDK2,HDAC1,HDAC2,CDK4,CDKN1A,CDKN1B,CDKN2A,HGF,HIF1A,TRAF6,CEBPA,PDGFA,PDGFB…
Proteoglycans in cancer	KEGG	4.005e-50	4.802e-47	98	ERBB2,ERBB3,ERBB4,NANOG,RPS6KB1,RRAS,MDM2,FZD7,MET,MAPK12,FGF1,FGF2,FGF7,FGF9,AKT1,FGF10,AKT2,FGFR1,MMP2,MMP9,SDC1,FN1,FAS,RHOA,MTOR,SMO,GAB1,MYC,SRC,CCND1,FGF18,STAT3,GPC3,BRAF,GPC1,CASP3,CAV1,TGFB1,THBS1,TIMP3,TLR2,TLR4,CD44,TNF,TP53,CDKN1A,HGF,HIF1A,PDPK1,WNT4,WNT5B,PIK3CG,PIK3R1,PLAU,PLAUR,PLCG1,VAV2,VEGFA,ROCK2,VTN,WNT1,WNT2,WNT5A,WNT7A,WNT7B,WNT8B,WNT10B,IGF1,MAPK14,IGF1R,IGF2,MIR21,MAPK1,C…
Spinal Cord Injury	WikiPathways	3.234e-47	2.585e-44	68	MAG,MBP,CCR2,CCL2,MMP9,FOXO3,ANXA1,BCAN,AQP1,ARG1,RHOA,SLIT1,SLIT3,MYC,SOX9,GAP43,CCND1,GDNF,GFAP,BDNF,GJA1,NGFR,NOS1,NOS2,LILRB3,CASP3,CXCL2,OMG,TGFB1,TLR4,TNF,CDK1,TP53,CDK2,CDK4,CDKN1B,SLIT2,NTN1,COL2A1,ROCK2,VIM,ICAM1,IFNG,VCAN,NCAN,CSPG4,MAPK1,MAPK3,IL1B,IL2,IL4,IL6,CXCL8,CXCL10,RTN4R,RGMA,PTPRZ1,RAC1,RB1,RTN4,E2F1,E2F5,LEP,LGALS3,EGFR,EGR1,LTB,EPHA4
Integrated Pancreatic Cancer Pathway	WikiPathways	9.887e-45	5.927e-42	86	ERBB2,ESR2,RRM1,MDM2,EZH2,RXRA,RAPGEF3,FGF1,FGF2,AKT1,FGFR1,FST,ANXA1,APAF1,APC,SHH,FAS,AR,SMO,BBC3,MYC,MYT1,SRC,HDAC8,FADD,BAX,CCND1,BCL2,BDNF,STAT1,BID,STK11,NFKB1,NFKBIA,NTF3,CAMP,CASP3,CASP8,SIRT1,CCNA2,TGFB1,CCNE1,TGFBR1,THBS1,TNF,TNFRSF1A,TOP1,TOP2A,TP53,PCNA,CDK2,CDK4,CDKN1A,CDKN1B,PDGFA,PDGFRA,HNF4A,TYMS,VEGFA,CREB1,CREBBP,IGF1,MAPK14,MAPK1,CTNNB1,MAPK3,MAPK7,MAPK8,MAP2K1,INHBA,DAG1,PTEN,…
PI3K-Akt signaling pathway	KEGG	1.282e-39	6.15e-37	109	EPO,EPOR,RPS6KB1,MCL1,MDM2,RXRA,MET,FGF1,FGF2,FGF7,FGF9,AKT1,FGF10,AKT2,FGFR1,FGFR2,FGFR4,FIGF,FOXO3,FLT1,ANGPT1,ANGPT2,FN1,SGK1,IKBKG,MTOR,MYC,SPP1,CCND1,BCL2,FGF18,GHR,STK11,NFKB1,NGF,NGFR,NOS3,TEK,GSK3B,CCND2,CCNE1,OSM,THBS1,THBS2,TLR2,TLR4,OSMR,TP53,CDK2,CDK4,CDKN1A,CDKN1B,HGF,PDGFA,PDGFB,PDGFRA,PDGFRB,PDPK1,TSC1,TSC2,PGF,PIK3CG,PIK3R1,VEGFA,COL2A1,COL6A1,VTN,VWF,TNC,COL5A3,CREB1,IGF1,IGF1R,C…
Developmental Biology	REACTOME	3.165e-38	1.265e-35	119	ERBB2,RRAS,MEF2A,MEF2C,RXRA,MEF2D,SEMA3A,MET,MAPK12,SCN1A,SCN9A,AKT1,FGF10,AKT2,FGFR1,FOXO3,SEMA4D,SEMA7A,SLC2A4,RHOA,SLIT1,SLIT3,NUMB,FYN,CHL1,MYF5,MYF6,MYOD1,MYOG,SPTAN1,SPTBN1,SRC,SREBF1,NCAM1,GDNF,NRP2,NRP1,PPARGC1A,NEUROD1,NFKB1,NKX2-2,NOTCH1,GPC1,TCF4,HNF1B,NRTN,TDGF1,ARTN,GSK3B,TGFB1,TNF,CDK1,PAX6,CDH2,CDH4,CDH15,CDK4,CEBPA,CEBPB,CEBPD,TRPC1,TRPC4,KLF4,HNF4A,ONECUT1,SLIT2,ADIPOQ,NTN1,HES1,…
Prostate cancer	KEGG	1.243e-32	4.256e-30	50	ERBB2,MDM2,AKT1,AKT2,FGFR1,FGFR2,IKBKG,AR,MTOR,CCND1,BCL2,BRAF,NFKB1,NFKBIA,TCF7L2,GSK3B,TGFA,CCNE1,GSTP1,TP53,CDK2,CDKN1A,CDKN1B,PDGFA,PDGFB,PDGFRA,PDGFRB,PDPK1,PIK3CG,PIK3R1,CREB1,CREBBP,IGF1,IGF1R,MAPK1,CTNNB1,MAPK3,MAP2K1,MAP2K2,PTEN,RAF1,RB1,E2F1,E2F2,E2F3,RELA,EGF,EGFR,LEF1,EP300
Hepatitis B	KEGG	4.55e-32	1.364e-29	63	AKT1,AKT2,MMP9,MAP2K4,APAF1,IKBKG,BIRC5,FAS,MYC,SRC,FADD,BAX,CCND1,BCL2,STAT1,STAT3,STAT4,STAT6,NFATC1,NFATC3,NFKB1,NFKBIA,CASP3,CASP8,CCNA2,TGFB1,CCNE1,TGFBR1,TLR2,TLR3,TLR4,TNF,TP53,PCNA,CDK2,CDK4,CDKN1A,CDKN1B,TICAM2,PIK3CG,PIK3R1,CREB1,CREBBP,MAPK1,MAPK3,MAPK8,MAPK10,MAP2K1,MAP2K2,IL6,CXCL8,PTEN,DDB1,JUN,RAF1,RB1,E2F1,E2F2,E2F3,RELA,EP300,SMAD3,SMAD4
DNA damage response (only ATM dependent)	WikiPathways	1.148e-29	3.058e-27	48	ERBB2,MDM2,AXIN1,AKT1,AKT2,FOXO3,SHC1,APC,RHOA,BBC3,SOD2,MYC,BAK1,BAX,CCND1,BCL2,NFKB1,GSK3B,CCND2,TGFB1,TP53,TP73,CDKN1A,CDKN1B,CDKN2A,HMGB1,WNT4,WNT5B,PLAU,WNT1,WNT2,WNT5A,WNT7A,WNT7B,WNT10B,MAPK1,CTNNB1,MAPK8,MAPK10,PTEN,JUN,WNT3A,RAC1,RAC3,BCL2L11,LDLR,SMAD3,SMAD4
Focal Adhesion	WikiPathways	1.401e-29	3.36e-27	68	ERBB2,MET,MAPK12,AKT1,AKT2,FIGF,FLT1,FN1,SHC1,RHOA,FYN,SPP1,SRC,CCND1,BCL2,BRAF,CAV1,GSK3B,CCND2,THBS1,THBS2,HGF,PDGFA,PDGFB,PDGFRA,PDGFRB,PDPK1,PGF,PIK3CG,PIK3R1,VASP,COL2A1,ROCK2,VTN,VWF,TNC,COL5A3,IGF1,IGF1R,MAPK1,MAPK7,MAPK8,MAP2K1,MAP2K2,RELN,ILK,LAMA1,ITGA6,ITGA4,ITGA7,PTEN,ITGAV,ITGB1,ITGB3,ITGB4,PTK2,JUN,PXN,KDR,RAC1,RAC3,RAF1,LAMA3,LAMA5,LAMB2,EGF,EGFR,ROCK1
Focal adhesion	KEGG	1.759e-29	3.834e-27	72	ERBB2,MET,AKT1,AKT2,VAV3,FIGF,FLT1,FN1,SHC1,RHOA,FYN,SPP1,SRC,CCND1,BCL2,BRAF,CAV1,GSK3B,CCND2,THBS1,THBS2,HGF,PDGFA,PDGFB,PDGFRA,PDGFRB,PDPK1,PGF,PIK3CG,PIK3R1,VASP,VAV2,VEGFA,COL2A1,ROCK2,COL6A1,VTN,VWF,TNC,COL5A3,IGF1,IGF1R,MAPK1,CTNNB1,MAPK3,MAPK8,MAPK10,MAP2K1,RELN,ILK,LAMA1,ITGA6,ITGA4,ITGA7,PTEN,ITGAV,ITGB1,ITGB3,ITGB4,PTK2,JUN,PXN,KDR,RAC1,RAC3,RAF1,LAMA3,LAMA5,LAMB2,EGF,EGFR,ROCK1
Oncostatin M Signaling Pathway	WikiPathways	2.96e-29	5.915e-27	40	CCL2,AKT1,MMP3,MMP13,SHC1,MTOR,SRC,STAT1,STAT3,NFKB1,NFKBIA,SOCS3,CASP3,OSM,TIMP3,SERPINE1,OSMR,TP53,CDK2,CDKN1B,CEBPB,PIK3R1,CREB1,MAPK14,CYR61,MAPK1,MAPK3,MAPK8,MAP2K1,MAP2K2,IL6ST,JAK2,JUND,PTPN11,PXN,RAF1,RELA,LDLR,LIFR,EGR1
Signaling by SCF-KIT	REACTOME	7.541e-29	1.391e-26	58	ERBB2,ERBB3,ERBB4,EREG,MDM2,FGF1,FGF2,FGF7,FGF9,AKT1,FGF10,AKT2,FGFR1,FGFR2,FGFR4,MMP9,FOXO3,MTOR,SOCS1,IRS2,FYN,GAB1,SRC,FGF18,STAT1,STAT3,TEC,GSK3B,CDK1,CDKN1A,CDKN1B,NRG1,PDGFA,PDGFB,PDGFRA,PDGFRB,PDPK1,TSC2,PIK3R1,CREB1,MAPK1,MAPK3,MAP2K1,MAP2K2,PTEN,JAK2,PTPN11,FGF20,KIT,FGF19,RAC1,RAF1,SH2B3,HBEGF,PTPRU,EGF,EGFR,LYN
MicroRNAs in cancer	KEGG	1.117e-27	1.914e-25	85	ERBB2,ERBB3,MCL1,MDM2,EZH2,MET,MMP9,RECK,SHC1,APC,TRIM71,RHOA,MTOR,TP63,SOCS1,IRS2,MYC,BAK1,CCND1,BCL2,STAT3,BMI1,NFKB1,NOTCH1,MIR375,NOTCH2,NOTCH3,CASP3,DICER1,SIRT1,CCND2,CCNE1,THBS1,TIMP3,CD44,TP53,HDAC1,CDKN1A,CDKN1B,COMMD3-BMI1,CDKN2A,PDGFA,PDGFB,PDGFRA,PDGFRB,HMOX1,HNRNPK,PIM1,PLAU,PLCG1,VEGFA,VIM,TNC,MIRLET7A1,CREBBP,MIR124-1,MIR1-1,MIR133A1,MIR143,MIR150,MIR145,MIR21,MIR206,MIR221,MIR222,…
Signalling by NGF	REACTOME	1.263e-27	1.986e-25	83	MAG,ERBB2,ERBB3,ERBB4,EREG,MDM2,MEF2A,MEF2C,ADCYAP1,MAPK12,FGF1,FGF2,FGF7,FGF9,AKT1,FGF10,AKT2,VAV3,FGFR1,FGFR2,FGFR4,FOXO3,SHC1,RHOA,MTOR,IRS2,FYN,GAB1,SRC,RIPK2,FGF18,STAT3,BRAF,NFKB1,NFKBIA,NGF,NGFR,ADAM17,NTRK2,CASP2,CASP3,OMG,GSK3B,CDK1,HDAC1,HDAC2,CDKN1A,CDKN1B,NRG1,TRAF6,PDGFA,PDGFB,PDGFRA,PDGFRB,PDPK1,TSC2,PIK3R1,PLCG1,VAV2,CREB1,MAPK14,MAPK1,MAPK3,MAPK7,MAPK8,MAPK11,MAPK13,MAP2K1,MAP2K2,…
Melanoma	KEGG	1.325e-27	1.986e-25	41	MDM2,MET,FGF1,FGF2,FGF7,FGF9,AKT1,FGF10,AKT2,FGFR1,CCND1,FGF18,BRAF,CDH1,TP53,CDK4,CDKN1A,CDKN2A,HGF,PDGFA,PDGFB,PDGFRA,PDGFRB,PIK3CG,PIK3R1,IGF1,IGF1R,MAPK1,MAPK3,MAP2K1,MAP2K2,PTEN,FGF20,FGF19,RAF1,RB1,E2F1,E2F2,E2F3,EGF,EGFR
Adipogenesis	WikiPathways	5.601e-27	7.901e-25	55	MEF2A,MEF2C,RXRA,MEF2D,PLIN2,AGT,FOXC2,FAS,SLC2A4,SOCS1,IRS2,GADD45B,SREBF1,GATA3,GATA4,NDN,DLK1,STAT1,STAT3,STAT6,LPIN1,BMP2,PPARGC1A,BMP4,SOCS3,TGFB1,OSM,SERPINE1,TNF,CDKN1A,HIF1A,CEBPA,CEBPB,CEBPD,WNT5B,ADIPOQ,WNT1,WNT10B,PPARA,PPARG,CREB1,IGF1,CTNNB1,IL6,IL6ST,CYP26A1,DDIT3,RB1,E2F1,LEP,LIF,LIFR,NAMPT,LPL,SMAD3
BDNF signaling pathway	WikiPathways	9.655e-27	1.286e-24	57	RPS6KB1,MEF2A,MEF2C,AKT1,VAV3,FOXO3,SHC1,APC,MTOR,IRS2,FYN,SPP1,SRC,NCAM1,BDNF,STAT1,STAT3,BMP2,NFKB1,NFKBIA,NGF,NGFR,ADAM17,NTF3,NTRK2,CASP3,GRIA3,GSK3B,CDH2,TRAF6,PDPK1,TSC2,PIK3R1,PLCG1,VAV2,CNR1,CREB1,MAPK14,MAPK1,CTNNB1,MAPK3,MAPK7,MAPK8,MAPK10,MAP2K1,MAP2K2,SIRPA,JAK2,JUN,PTPN11,RAC1,DOCK3,RAF1,DPYSL2,BCL2L11,RELA,EGR1
Senescence and Autophagy	WikiPathways	1.308e-26	1.651e-24	49	MDM2,ULK1,MMP14,FN1,MTOR,SPARC,SRC,BCL2,BMI1,BMP2,BRAF,GSK3B,GSN,TGFB1,THBS1,SERPINE1,CD44,TP53,PCNA,CDKN1A,CDKN1B,COMMD3-BMI1,CDKN2A,CEBPB,PLAT,PLAU,ATG5,COL10A1,VTN,IFI16,IFNG,IGF1,MAPK14,IGF1R,IGFBP5,MAPK1,IL1B,MAP2K1,IL6,IL6ST,CXCL8,INHBA,PTEN,JUN,RAF1,RB1,E2F1,SMAD3,SMAD4
Fc epsilon receptor (FCERI) signaling	REACTOME	2.61e-26	3.129e-24	66	ERBB2,ERBB3,ERBB4,EREG,MDM2,FGF1,FGF2,FGF7,FGF9,AKT1,FGF10,AKT2,VAV3,FGFR1,FGFR2,FGFR4,FOXO3,MAP2K4,SHC1,IKBKG,MTOR,IRS2,FYN,GAB1,FGF18,NFATC1,NFATC3,NFKB1,NFKBIA,TEC,GSK3B,CDK1,CDKN1A,CDKN1B,NRG1,TRAF6,PDGFA,PDGFB,PDGFRA,PDGFRB,PDPK1,TSC2,PIK3R1,PLCG1,VAV2,CREB1,PRKCQ,MAPK1,MAPK3,MAPK8,MAPK10,MAP2K1,MAP2K2,PTEN,JUN,PTPN11,FGF20,KIT,FGF19,RAC1,RAF1,HBEGF,RELA,EGF,EGFR,LYN
Signaling Pathways in Glioblastoma	WikiPathways	5.478e-26	6.256e-24	42	ERBB2,ERBB3,MDM2,MET,AKT1,AKT2,FGFR1,FGFR2,FOXO3,MAP2K4,GAB1,SRC,CCND1,BRAF,CCND2,CCNE1,TP53,CDK2,CDK4,CDKN1A,CDKN1B,CDKN2A,PDGFRA,PDGFRB,PDPK1,TSC1,TSC2,PIK3CG,PIK3R1,PLCG1,IGF1R,PRKCQ,MAPK1,MAPK3,MAP2K1,MAP2K2,PTEN,RAF1,RB1,E2F1,EGFR,EP300
HIF-1 signaling pathway	KEGG	8.116e-26	8.847e-24	48	EPO,ERBB2,RPS6KB1,AKT1,AKT2,FLT1,ANGPT1,ANGPT2,MTOR,BCL2,STAT3,NFKB1,NOS2,NOS3,NPPA,TEK,TF,TLR4,SERPINE1,CDKN1A,CDKN1B,HIF1A,PFKFB1,HMOX1,PGK1,PIK3CG,PIK3R1,PLCG1,VEGFA,VHL,EGLN1,CREBBP,IFNG,IFNGR1,IGF1,IGF1R,MAPK1,MAPK3,MAP2K1,MAP2K2,IL6,CYBB,RELA,EGF,EGFR,LTBR,ENO3,EP300
Signal Transduction	REACTOME	9.363e-26	9.762e-24	268	MAG,ERBB2,ERBB3,ERBB4,EREG,OPN4,RPS6KB1,NMUR1,MDK,MDM2,ADAM10,MEF2A,MEF2C,ADCYAP1,AXIN1,FZD7,ADM,CCR2,S100B,PARP1,ADRB2,MAPK12,RAPGEF3,YAP1,JAG1,AGT,FGA,FGF1,FGF2,CCL2,FGF7,FGF9,AKT1,FGF10,AKT2,VAV3,FGFR1,FGFR2,FGFR4,MMP3,MMP9,FST,CXCL6,FIGF,SDC1,CXCL12,FOXO3,FLT1,FN1,ANXA1,SHC1,APC,SHH,APOA1,APOA2,APOA4,APOE,SKI,SKIL,RHOA,OR10J5,MTOR,VPS35,NUMB,SOCS1,SMO,IRS2,GAST,FYN,GAB1,MYC,GHRL,AVPR1A,SPP1,S…
Neural Crest Differentiation	WikiPathways	6.387e-25	6.382e-23	46	MBP,ETS1,AXIN1,FGF2,FGFR1,FGFR2,MPZ,MSX1,ASCL1,SNAI1,MYC,SOX9,HDAC8,GFAP,BMP4,BMP7,GJB1,NEUROG1,NFKB1,NOTCH1,NOTCH2,NOTCH3,TCF4,GSK3B,PAX3,PAX7,CDH1,CDH2,HDAC1,HDAC2,HES1,COL2A1,PMP22,WNT1,ID1,CTNNB1,HES5,HDAC4,ISL1,ITGB1,WNT3A,FGF19,HDAC6,HDAC5,DLL1,SMAD1
Angiogenesis	PantherDB	8.877e-25	8.515e-23	56	EPHB3,ETS1,F7,AXIN1,JAG1,FGF1,AKT1,FGFR1,MAP2K4,ANGPT1,ANGPT2,SHC1,APC,RHOA,SRC,DLK1,STAT1,STAT3,NR1I2,BRAF,NOS3,NOTCH1,NOTCH2,TCF7L2,TEK,GSK3B,HIF1A,PDGFA,PDGFB,PDGFRA,PDGFRB,WNT5B,PIK3CG,PIK3R1,PLCG1,VEGFA,WNT1,WNT2,WNT5A,WNT7A,WNT7B,WNT10B,MAPK14,PRKD1,PRKCQ,MAPK1,CTNNB1,MAPK3,MAPK8,PTK2,JAG2,JUN,PXN,KDR,RAF1,DLL1
TGF Beta Signaling Pathway	WikiPathways	1.781e-24	1.643e-22	34	FST,SKI,SKIL,SPP1,STAT1,STAT3,BMP4,NFKB1,RUNX2,RUNX3,TGFB1,TGFBR1,TGFBR2,TGFBR3,TGIF1,THBS1,SERPINE1,TNF,BAMBI,WNT1,CREBBP,IFNG,CTNNB1,MAPK3,INHBA,JUN,LIF,EGF,LEF1,EP300,SMAD1,SMAD2,SMAD3,SMAD4
Pancreatic cancer	KEGG	2.164e-24	1.922e-22	37	ERBB2,AKT1,AKT2,IKBKG,CCND1,STAT1,STAT3,BRAF,NFKB1,TGFA,TGFB1,TGFBR1,TGFBR2,TP53,CDK4,CDKN2A,PIK3CG,PIK3R1,VEGFA,MAPK1,MAPK3,MAPK8,MAPK10,MAP2K1,RAC1,RAC3,RAF1,RB1,E2F1,E2F2,E2F3,RELA,EGF,EGFR,SMAD2,SMAD3,SMAD4
Id Signaling Pathway	WikiPathways	2.508e-24	2.148e-22	33	FLT1,ATF3,MYF5,MYF6,MYOD1,MYOG,SREBF1,BMP2,NFKB1,NGF,TCF7L2,TERT,CCNA2,CCNE1,TGIF1,PAX2,CDK2,MSC,HES1,VEGFA,ID1,ID2,IFI16,IGF1,IGF1R,CTNNB1,KDR,RB1,RELA,EGF,SMAD1,SMAD3,SMAD4
Signaling by ERBB4	REACTOME	4.515e-24	3.733e-22	55	ERBB2,ERBB3,ERBB4,EREG,MDM2,S100B,YAP1,FGF1,FGF2,FGF7,FGF9,AKT1,FGF10,AKT2,FGFR1,FGFR2,FGFR4,CXCL12,FOXO3,SHC1,MTOR,IRS2,FYN,GAB1,GFAP,FGF18,GHR,ADAM17,GSK3B,CDK1,CDKN1A,CDKN1B,NRG1,PDGFA,PDGFB,PDGFRA,PDGFRB,PDPK1,TSC2,PIK3R1,CREB1,MAPK1,MAPK3,MAP2K1,MAP2K2,PTEN,JAK2,PTPN11,FGF20,KIT,FGF19,RAF1,HBEGF,EGF,EGFR
Prolactin Signaling Pathway	WikiPathways	5.192e-24	4.15e-22	39	ERBB2,RPS6KB1,AKT1,SHC1,MTOR,SOCS1,IRS2,FYN,MYC,SRC,STAT1,STAT3,NFKB1,NFKBIA,NOS2,SOCS3,CASP3,TEC,GSK3B,PIK3CG,PIK3R1,VAV2,MAPK14,MAPK1,MAPK3,MAPK8,MAP2K1,MAP2K2,SIRPA,ITGB1,PTK2,JAK2,PTPN1,JUN,PTPN11,PXN,RAC1,RAF1,RELA
NGF signalling via TRKA from the plasma membrane	REACTOME	9.916e-24	7.67e-22	64	ERBB2,ERBB3,ERBB4,EREG,MDM2,MEF2A,MEF2C,ADCYAP1,MAPK12,FGF1,FGF2,FGF7,FGF9,AKT1,FGF10,AKT2,FGFR1,FGFR2,FGFR4,FOXO3,SHC1,RHOA,MTOR,IRS2,FYN,GAB1,SRC,FGF18,STAT3,BRAF,NGF,NTRK2,GSK3B,CDK1,CDKN1A,CDKN1B,NRG1,PDGFA,PDGFB,PDGFRA,PDGFRB,PDPK1,TSC2,PIK3R1,PLCG1,CREB1,MAPK14,MAPK1,MAPK3,MAPK7,MAPK11,MAPK13,MAP2K1,MAP2K2,PTEN,PTPN11,FGF20,KIT,FGF19,RAF1,HBEGF,RIT1,EGF,EGFR
Rap1 signaling pathway	KEGG	1.076e-23	8.067e-22	66	RRAS,MET,MAPK12,RAPGEF3,FGF1,FGF2,FGF7,FGF9,AKT1,FGF10,AKT2,FGFR1,FGFR2,FGFR4,FIGF,FLT1,ANGPT1,ANGPT2,RHOA,SRC,FGF18,BRAF,NGF,NGFR,GNAS,TEK,THBS1,P2RY1,CDH1,HGF,PDGFA,PDGFB,PDGFRA,PDGFRB,PGF,PIK3CG,PIK3R1,PLCG1,VASP,VAV2,CNR1,VEGFA,ID1,IGF1,MAPK14,IGF1R,CSF1,PRKD1,MAPK1,CTNNB1,MAPK3,MAPK11,MAPK13,MAP2K1,MAP2K2,ITGB1,ITGB3,FGF20,KDR,KIT,FGF19,RAC1,RAC3,RAF1,EGF,EGFR
IL-6 Signaling Pathway	WikiPathways	2.384e-23	1.732e-21	44	ERBB2,ERBB3,RPS6KB1,AKT1,FOXO3,MAP2K4,SGK1,SHC1,AR,FYN,GAB1,STAT1,STAT3,NFKB1,SOCS3,CASP3,TEC,GSK3B,HDAC1,CDK9,CEBPB,PIK3R1,PLCG1,HSPB1,CREBBP,MAPK14,MAPK1,MAPK3,MAPK8,MAP2K1,MAP2K2,IL6,IL6ST,INPP5D,PTK2,JAK2,JUN,PTPN11,PXN,RAC1,RAF1,RB1,LYN,EP300
Chagas disease (American trypanosomiasis)	KEGG	2.937e-23	2.072e-21	45	MAPK12,CCL2,AKT1,AKT2,MAP2K4,IKBKG,FAS,FADD,CFLAR,NFKB1,NFKBIA,C3,GNAS,NOS2,CASP8,TGFB1,TGFBR1,TGFBR2,TLR2,TLR4,SERPINE1,TNF,TNFRSF1A,TRAF6,PIK3CG,PIK3R1,IFNG,IFNGR1,MAPK14,MAPK1,MAPK3,MAPK8,MAPK11,IL1B,MAPK10,MAPK13,IL2,IL6,CXCL8,IL10,ACE,JUN,RELA,SMAD2,SMAD3
Constitutive PI3K/AKT Signaling in Cancer	REACTOME	4.743e-23	3.25e-21	41	ERBB2,ERBB3,ERBB4,EREG,MDM2,FGF1,FGF2,FGF7,FGF9,AKT1,FGF10,AKT2,FGFR1,FGFR2,FGFR4,FOXO3,MTOR,IRS2,FYN,GAB1,FGF18,GSK3B,CDKN1A,CDKN1B,NRG1,PDGFA,PDGFB,PDGFRA,PDGFRB,PDPK1,TSC2,PIK3R1,CREB1,PTEN,PTPN11,FGF20,KIT,FGF19,HBEGF,EGF,EGFR
Cytokine-cytokine receptor interaction	KEGG	1.151e-22	7.67e-21	73	EPO,EPOR,TNFRSF12A,CCR2,MET,CCL2,TNFRSF19,CCL13,CXCL6,FIGF,CXCL12,AMH,FLT1,FLT3,FLT3LG,FAS,TNFSF11,TNFSF12,TNFSF10,GHR,BMP2,BMP7,NGFR,CXCR3,CXCL16,CXCL2,CXCL3,TGFB1,TGFBR1,TGFBR2,OSM,TNF,TNFRSF1A,OSMR,HGF,PDGFA,PDGFB,PDGFRA,PDGFRB,CCR7,CNTF,VEGFA,IFNG,IFNGR1,CSF1,CSF3,IL22,IL1B,IL2,IL4,IL6,IL6ST,IL7,CXCL8,CXCR1,CXCR2,IL10,IL17A,INHBA,INHBC,CXCL10,CXCR4,ACKR3,KDR,KIT,LEP,LIF,LIFR,EGF,EGFR,LTA,LTB,…
Delta-Notch Signaling Pathway	WikiPathways	1.732e-22	1.123e-20	40	ADAM10,MEF2C,JAG1,AKT1,SKP2,ASCL1,NUMB,STAT3,KAT2B,NFKBIA,ADAM17,NOTCH1,NOTCH2,NOTCH3,NOV,GSK3B,TP53,CDK2,HDAC1,HDAC2,PIK3R1,HES1,CNTF,CNTN1,YY1,MAPK1,MAPK3,HES5,JAG2,JAK2,JUN,RELA,DLL1,EGF,EGFR,LEF1,EP300,SMAD1,SMAD3,SMAD4
HTLV-I infection	KEGG	3.426e-22	2.162e-20	72	ETS1,RRAS,FZD7,AKT1,AKT2,MAP2K4,APC,IKBKG,MSX1,ATF3,MYC,ATR,SRF,BAX,CCND1,NRP1,KAT2B,NFATC1,NFATC3,NFKB1,NFKBIA,TSPO,TERT,GSK3B,CCND2,TGFB1,TGFBR1,TGFBR2,TNF,TNFRSF1A,TP53,PCNA,CDK4,CDKN1A,CDKN2A,PDGFA,PDGFB,PDGFRA,PDGFRB,WNT4,WNT5B,PIK3CG,PIK3R1,WNT1,WNT2,WNT5A,WNT7A,WNT7B,ICAM1,WNT8B,WNT10B,XBP1,CREB1,CREBBP,CTNNB1,MAPK8,IL2,IL6,JUN,WNT3A,RB1,E2F1,E2F2,E2F3,RELA,EGR1,LTA,LTBR,EP300,SMAD2,SMAD3,…
Colorectal cancer	KEGG	4.361e-22	2.682e-20	34	AXIN1,AKT1,AKT2,APC,BIRC5,RHOA,MYC,BAX,CCND1,BCL2,BRAF,TCF7L2,CASP3,GSK3B,TGFB1,TGFBR1,TGFBR2,TP53,PIK3CG,PIK3R1,MAPK1,CTNNB1,MAPK3,MAPK8,MAPK10,MAP2K1,JUN,RAC1,RAC3,RAF1,LEF1,SMAD2,SMAD3,SMAD4
TNF signaling pathway	KEGG	4.85e-22	2.908e-20	45	MAPK12,JAG1,CCL2,AKT1,AKT2,MMP3,MMP9,MMP14,MAP2K4,IKBKG,FAS,FADD,CFLAR,NFKB1,NFKBIA,SOCS3,CASP3,CASP8,CXCL2,CXCL3,TNF,TNFAIP3,TNFRSF1A,CEBPB,PIK3CG,PIK3R1,ICAM1,CREB1,MAPK14,CSF1,MAPK1,MAPK3,MAPK8,MAPK11,IL1B,MAPK10,MAPK13,MAP2K1,IL6,CXCL10,PTGS2,JUN,RELA,LIF,LTA
Signaling by PDGF	REACTOME	5.035e-22	2.945e-20	58	ERBB2,ERBB3,ERBB4,EREG,MDM2,FGF1,FGF2,FGF7,FGF9,AKT1,FGF10,AKT2,FGFR1,FGFR2,FGFR4,FOXO3,MTOR,IRS2,FYN,GAB1,SPP1,SRC,FGF18,STAT1,STAT3,STAT6,GSK3B,THBS1,THBS2,CDK1,CDKN1A,CDKN1B,NRG1,PDGFA,PDGFB,PDGFRA,PDGFRB,PDPK1,TSC2,PIK3R1,PLAT,PLCG1,PLG,COL6A1,CREB1,MAPK1,MAPK3,MAP2K1,MAP2K2,PTEN,PTPN11,FGF20,KIT,FGF19,RAF1,HBEGF,EGF,EGFR
PI3K/AKT activation	REACTOME	9.864e-22	5.632e-20	43	ERBB2,ERBB3,ERBB4,EREG,MDM2,FGF1,FGF2,FGF7,FGF9,AKT1,FGF10,AKT2,FGFR1,FGFR2,FGFR4,FOXO3,RHOA,MTOR,IRS2,FYN,GAB1,FGF18,NGF,GSK3B,CDKN1A,CDKN1B,NRG1,PDGFA,PDGFB,PDGFRA,PDGFRB,PDPK1,TSC2,PIK3R1,CREB1,PTEN,PTPN11,FGF20,KIT,FGF19,HBEGF,EGF,EGFR
GAB1 signalosome	REACTOME	1.57e-21	8.758e-20	43	ERBB2,ERBB3,ERBB4,EREG,MDM2,FGF1,FGF2,FGF7,FGF9,AKT1,FGF10,AKT2,FGFR1,FGFR2,FGFR4,FOXO3,MTOR,IRS2,FYN,GAB1,SRC,FGF18,GSK3B,CDKN1A,CDKN1B,NRG1,PDGFA,PDGFB,PDGFRA,PDGFRB,PDPK1,TSC2,PIK3R1,CREB1,PTEN,PTPN11,FGF20,PXN,KIT,FGF19,HBEGF,EGF,EGFR
MicroRNAs in cardiomyocyte hypertrophy	WikiPathways	2.675e-21	1.458e-19	44	AGT,FGF2,AKT1,AKT2,FGFR2,MAP2K4,IKBKG,RHOA,MTOR,GATA4,STAT3,NFKB1,NPPA,GSK3B,TGFB1,TNF,CDK9,NRG1,PDPK1,PIK3CG,PIK3R1,ROCK2,WNT5A,MIR133A1,IGF1,MAPK14,IGF1R,MIR21,MAPK1,CTNNB1,MAPK3,MAPK7,MAPK8,MAP2K1,MAP2K2,IL6ST,HDAC4,WNT3A,RAC1,RAF1,HDAC5,LIF,EGF,ROCK1
MAPK signaling pathway	KEGG	2.989e-21	1.593e-19	70	RRAS,MEF2C,MAPK12,FGF1,FGF2,FGF7,FGF9,AKT1,FGF10,AKT2,FGFR1,FGFR2,FGFR4,MAP2K4,IKBKG,FAS,MYC,GADD45B,SRF,FGF18,BDNF,STK3,BRAF,NFATC1,NFATC3,NFKB1,NGF,NTF3,NTF4,NTRK2,CASP3,TGFB1,TGFBR1,TGFBR2,TNF,TNFRSF1A,TP53,TRAF6,PDGFA,PDGFB,PDGFRA,PDGFRB,HSPA1L,HSPA8,HSPB1,MAPK14,MAPK1,MAPK3,MAPK7,MAPK8,MAPK11,IL1B,MAPK10,MAPK13,MAP2K1,MAP2K2,MAP3K12,DDIT3,JUN,JUND,FGF20,FGF19,RAC1,RAC3,RAF1,DUSP1,RELA,STMN1,…
Chronic myeloid leukemia	KEGG	3.091e-21	1.612e-19	36	MDM2,AKT1,AKT2,SHC1,IKBKG,MYC,CCND1,BRAF,NFKB1,NFKBIA,RUNX1,TGFB1,TGFBR1,TGFBR2,TP53,HDAC1,HDAC2,CDK4,CDKN1A,CDKN1B,CDKN2A,PIK3CG,PIK3R1,MAPK1,MAPK3,MAP2K1,MAP2K2,PTPN11,RAF1,RB1,E2F1,E2F2,E2F3,RELA,SMAD3,SMAD4
Apoptosis	WikiPathways	6.811e-21	3.403e-19	38	MCL1,MDM2,AKT1,MAP2K4,APAF1,IKBKG,BIRC5,FAS,TP63,BBC3,MYC,TNFSF10,BAK1,FADD,BAX,BCL2,BID,CFLAR,NFKB1,NFKBIA,CASP2,CASP3,CASP6,CASP8,TNF,TNFRSF1A,TP53,TP73,CDKN2A,PIK3R1,IGF1,IGF1R,IGF2,MAPK10,JUN,BCL2L11,RELA,LTA
Downstream signal transduction	REACTOME	1.745e-20	8.37e-19	52	ERBB2,ERBB3,ERBB4,EREG,MDM2,FGF1,FGF2,FGF7,FGF9,AKT1,FGF10,AKT2,FGFR1,FGFR2,FGFR4,FOXO3,MTOR,IRS2,FYN,GAB1,SRC,FGF18,STAT1,STAT3,STAT6,GSK3B,CDK1,CDKN1A,CDKN1B,NRG1,PDGFA,PDGFB,PDGFRA,PDGFRB,PDPK1,TSC2,PIK3R1,PLCG1,CREB1,MAPK1,MAPK3,MAP2K1,MAP2K2,PTEN,PTPN11,FGF20,KIT,FGF19,RAF1,HBEGF,EGF,EGFR
PI3K events in ERBB4 signaling	REACTOME	1.99e-20	8.677e-19	41	ERBB2,ERBB3,ERBB4,EREG,MDM2,FGF1,FGF2,FGF7,FGF9,AKT1,FGF10,AKT2,FGFR1,FGFR2,FGFR4,FOXO3,MTOR,IRS2,FYN,GAB1,FGF18,GSK3B,CDKN1A,CDKN1B,NRG1,PDGFA,PDGFB,PDGFRA,PDGFRB,PDPK1,TSC2,PIK3R1,CREB1,PTEN,PTPN11,FGF20,KIT,FGF19,HBEGF,EGF,EGFR
PI-3K cascade	REACTOME	1.99e-20	8.677e-19	41	ERBB2,ERBB3,ERBB4,EREG,MDM2,FGF1,FGF2,FGF7,FGF9,AKT1,FGF10,AKT2,FGFR1,FGFR2,FGFR4,FOXO3,MTOR,IRS2,FYN,GAB1,FGF18,GSK3B,CDKN1A,CDKN1B,NRG1,PDGFA,PDGFB,PDGFRA,PDGFRB,PDPK1,TSC2,PIK3R1,CREB1,PTEN,PTPN11,FGF20,KIT,FGF19,HBEGF,EGF,EGFR
PI3K events in ERBB2 signaling	REACTOME	1.99e-20	8.677e-19	41	ERBB2,ERBB3,ERBB4,EREG,MDM2,FGF1,FGF2,FGF7,FGF9,AKT1,FGF10,AKT2,FGFR1,FGFR2,FGFR4,FOXO3,MTOR,IRS2,FYN,GAB1,FGF18,GSK3B,CDKN1A,CDKN1B,NRG1,PDGFA,PDGFB,PDGFRA,PDGFRB,PDPK1,TSC2,PIK3R1,CREB1,PTEN,PTPN11,FGF20,KIT,FGF19,HBEGF,EGF,EGFR
PI3K/AKT Signaling in Cancer	REACTOME	1.99e-20	8.677e-19	41	ERBB2,ERBB3,ERBB4,EREG,MDM2,FGF1,FGF2,FGF7,FGF9,AKT1,FGF10,AKT2,FGFR1,FGFR2,FGFR4,FOXO3,MTOR,IRS2,FYN,GAB1,FGF18,GSK3B,CDKN1A,CDKN1B,NRG1,PDGFA,PDGFB,PDGFRA,PDGFRB,PDPK1,TSC2,PIK3R1,CREB1,PTEN,PTPN11,FGF20,KIT,FGF19,HBEGF,EGF,EGFR
PIP3 activates AKT signaling	REACTOME	1.99e-20	8.677e-19	41	ERBB2,ERBB3,ERBB4,EREG,MDM2,FGF1,FGF2,FGF7,FGF9,AKT1,FGF10,AKT2,FGFR1,FGFR2,FGFR4,FOXO3,MTOR,IRS2,FYN,GAB1,FGF18,GSK3B,CDKN1A,CDKN1B,NRG1,PDGFA,PDGFB,PDGFRA,PDGFRB,PDPK1,TSC2,PIK3R1,CREB1,PTEN,PTPN11,FGF20,KIT,FGF19,HBEGF,EGF,EGFR
Leptin signaling pathway	WikiPathways	2.301e-20	9.855e-19	32	ERBB2,RPS6KB1,AKT1,SHC1,IKBKG,RHOA,MTOR,FYN,SRC,BAX,CCND1,STAT1,STAT3,NFKB1,SOCS3,PIK3R1,PLCG1,CREB1,MAPK14,MAPK1,MAPK3,MAPK8,MAP2K1,IL1RN,MAP2K2,JAK2,PTPN1,PTPN11,RAC1,RAF1,RELA,LEP
Signaling by FGFR	REACTOME	3.347e-20	1.408e-18	52	ERBB2,ERBB3,ERBB4,EREG,MDM2,FGF1,FGF2,FGF7,FGF9,AKT1,FGF10,AKT2,FGFR1,FGFR2,FGFR4,FOXO3,SHC1,MTOR,IRS2,FYN,GAB1,SRC,FGF18,BRAF,GSK3B,CDK1,CDKN1A,CDKN1B,NRG1,PDGFA,PDGFB,PDGFRA,PDGFRB,PDPK1,TSC2,PIK3R1,PLCG1,CREB1,MAPK1,MAPK3,IL17RD,MAP2K1,MAP2K2,PTEN,PTPN11,FGF20,KIT,FGF19,RAF1,HBEGF,EGF,EGFR
Glioma	KEGG	4.442e-20	1.837e-18	33	MDM2,AKT1,AKT2,SHC1,MTOR,CCND1,BRAF,TGFA,TP53,CDK4,CDKN1A,CDKN2A,PDGFA,PDGFB,PDGFRA,PDGFRB,PIK3CG,PIK3R1,PLCG1,IGF1,IGF1R,MAPK1,MAPK3,MAP2K1,MAP2K2,PTEN,RAF1,RB1,E2F1,E2F2,E2F3,EGF,EGFR
DAP12 signaling	REACTOME	4.614e-20	1.875e-18	52	ERBB2,ERBB3,ERBB4,EREG,MDM2,FGF1,FGF2,FGF7,FGF9,AKT1,FGF10,AKT2,VAV3,FGFR1,FGFR2,FGFR4,FOXO3,SHC1,MTOR,IRS2,FYN,GAB1,FGF18,GSK3B,CDK1,CDKN1A,CDKN1B,NRG1,PDGFA,PDGFB,PDGFRA,PDGFRB,PDPK1,TSC2,PIK3R1,PLCG1,VAV2,CREB1,MAPK1,MAPK3,MAP2K1,MAP2K2,PTEN,PTPN11,FGF20,KIT,FGF19,RAC1,RAF1,HBEGF,EGF,EGFR
Osteoclast differentiation	KEGG	5.637e-20	2.242e-18	47	MAPK12,FCGR3A,FCGR3B,AKT1,AKT2,FHL2,IKBKG,TNFSF11,SOCS1,FYN,STAT1,NFATC1,NFKB1,NFKBIA,LILRB3,CALCR,SOCS3,TEC,TGFB1,TGFBR1,TGFBR2,TNF,TNFRSF1A,TRAF6,PIK3CG,PIK3R1,PPARG,CREB1,IFNG,IFNGR1,MAPK14,CSF1,MAPK1,MAPK3,MAPK8,MAPK11,IL1B,MAPK10,MAPK13,MAP2K1,CYBB,SIRPA,ITGB3,JUN,JUND,RAC1,RELA
Integrated Breast Cancer Pathway	WikiPathways	5.703e-20	2.242e-18	51	RRAS,MDM2,AKT1,ANXA1,AR,MTOR,MYC,ATR,MYCBP2,MYT1,BAK1,FADD,BAX,CCND1,BCL2,STAT1,BID,AURKA,STK11,BRAF,NFKB1,CASP3,CASP8,SIRT1,TGFBR1,TGFBR2,CDH1,TP53,CDK2,HDAC1,CDK4,TSC1,TSC2,PHB,VEGFA,WEE1,CREB1,MAPK1,CTNNB1,DAG1,PTEN,JUN,RAC1,RB1,E2F1,RHO,EGFR,EP300,SMAD1,SMAD2,SMAD4
AGE/RAGE pathway	WikiPathways	8.238e-20	3.136e-18	33	AGER,AKT1,MMP2,MMP9,MMP13,MMP14,SHC1,RHOA,SRC,STAT1,STAT3,NFKB1,NFKBIA,NOS2,NOS3,CASP3,CASP8,HIF1A,MAPK14,MAPK1,MAPK3,MAPK8,MAP2K1,JAK2,JUN,RAC1,RAF1,RELA,LGALS3,EGFR,ROCK1,SMAD2,SMAD3
Downstream signaling of activated FGFR	REACTOME	8.373e-20	3.137e-18	49	ERBB2,ERBB3,ERBB4,EREG,MDM2,FGF1,FGF2,FGF7,FGF9,AKT1,FGF10,AKT2,FGFR1,FGFR2,FGFR4,FOXO3,SHC1,MTOR,IRS2,FYN,GAB1,FGF18,GSK3B,CDK1,CDKN1A,CDKN1B,NRG1,PDGFA,PDGFB,PDGFRA,PDGFRB,PDPK1,TSC2,PIK3R1,PLCG1,CREB1,MAPK1,MAPK3,MAP2K1,MAP2K2,PTEN,PTPN11,FGF20,KIT,FGF19,RAF1,HBEGF,EGF,EGFR
Signaling by FGFR in disease	REACTOME	9.811e-20	3.62e-18	54	ERBB2,ERBB3,ERBB4,EREG,MDM2,FGF1,FGF2,FGF7,FGF9,AKT1,FGF10,AKT2,FGFR1,FGFR2,FGFR4,FOXO3,SHC1,MTOR,IRS2,FYN,GAB1,SRC,FGF18,STAT1,STAT3,BRAF,GSK3B,CDK1,CDKN1A,CDKN1B,NRG1,PDGFA,PDGFB,PDGFRA,PDGFRB,PDPK1,TSC2,PIK3R1,PLCG1,CREB1,MAPK1,MAPK3,IL17RD,MAP2K1,MAP2K2,PTEN,PTPN11,FGF20,KIT,FGF19,RAF1,HBEGF,EGF,EGFR
Small cell lung cancer	KEGG	3.095e-19	1.125e-17	37	RXRA,AKT1,AKT2,FN1,APAF1,IKBKG,SKP2,MYC,CCND1,BCL2,NFKB1,NFKBIA,NOS2,CCNE1,TP53,CDK2,CDK4,CDKN1B,TRAF6,PIK3CG,PIK3R1,LAMA1,ITGA6,PTEN,ITGAV,ITGB1,PTGS2,PTK2,RARB,RB1,LAMA3,LAMA5,LAMB2,E2F1,E2F2,E2F3,RELA
TGF-beta Receptor Signaling Pathway	WikiPathways	3.513e-19	1.257e-17	50	ETS1,MEF2A,MEF2C,AXIN1,YAP1,FOXO3,SKI,SKIL,AR,ATF3,MYC,GIPC1,SPARC,CCND1,STK11,KAT2B,CAV1,RUNX2,TGFB1,CCNE1,TGFBR1,TGFBR2,TGFBR3,TGIF1,CD44,CDK1,TP53,CDK2,HDAC1,TP73,CDK4,CDKN1A,HNF4A,PIK3R1,HSPA8,VDR,CREBBP,MAPK14,CTNNB1,MAPK8,JUN,JUND,RB1,E2F5,ROCK1,LEF1,EP300,SMAD2,SMAD3,SMAD4
Signaling by EGFR	REACTOME	1.31e-18	4.552e-17	53	ERBB2,ERBB3,ERBB4,EREG,MDM2,ADAM10,FGF1,FGF2,FGF7,FGF9,AKT1,FGF10,AKT2,FGFR1,FGFR2,FGFR4,FOXO3,SHC1,MTOR,IRS2,FYN,GAB1,SRC,FGF18,ADAM17,GSK3B,CDK1,CDKN1A,CDKN1B,NRG1,PDGFA,PDGFB,PDGFRA,PDGFRB,PDPK1,TSC2,PIK3R1,PLCG1,CREB1,MAPK1,MAPK3,MAP2K1,MAP2K2,PTEN,PTPN11,FGF20,PXN,KIT,FGF19,RAF1,HBEGF,EGF,EGFR
Signaling by ERBB2	REACTOME	1.641e-18	5.623e-17	50	ERBB2,ERBB3,ERBB4,EREG,MDM2,FGF1,FGF2,FGF7,FGF9,AKT1,FGF10,AKT2,FGFR1,FGFR2,FGFR4,FOXO3,SHC1,MTOR,IRS2,FYN,GAB1,SRC,FGF18,GSK3B,CDK1,CDKN1A,CDKN1B,NRG1,PDGFA,PDGFB,PDGFRA,PDGFRB,PDPK1,TSC2,PIK3R1,PLCG1,CREB1,MAPK1,MAPK3,MAP2K1,MAP2K2,PTEN,PTPN11,FGF20,KIT,FGF19,RAF1,HBEGF,EGF,EGFR
Neurotrophin signaling pathway	KEGG	1.689e-18	5.705e-17	43	MAPK12,AKT1,AKT2,FOXO3,SHC1,RHOA,GAB1,RIPK2,BAX,BCL2,BDNF,BRAF,NFKB1,NFKBIA,NGF,NGFR,NTF3,NTF4,NTRK2,GSK3B,TP53,TP73,TRAF6,PDPK1,PIK3CG,PIK3R1,PLCG1,MAPK14,MAPK1,MAPK3,MAPK7,MAPK8,MAPK11,MAPK10,MAPK13,MAP2K1,MAP2K2,JUN,PTPN11,RAC1,RAF1,SH2B3,RELA
Signaling by EGFR in Cancer	REACTOME	2.291e-18	7.631e-17	53	ERBB2,ERBB3,ERBB4,EREG,MDM2,ADAM10,FGF1,FGF2,FGF7,FGF9,AKT1,FGF10,AKT2,FGFR1,FGFR2,FGFR4,FOXO3,SHC1,MTOR,IRS2,FYN,GAB1,SRC,FGF18,ADAM17,GSK3B,CDK1,CDKN1A,CDKN1B,NRG1,PDGFA,PDGFB,PDGFRA,PDGFRB,PDPK1,TSC2,PIK3R1,PLCG1,CREB1,MAPK1,MAPK3,MAP2K1,MAP2K2,PTEN,PTPN11,FGF20,PXN,KIT,FGF19,RAF1,HBEGF,EGF,EGFR
Toxoplasmosis	KEGG	3.481e-18	1.128e-16	43	MAPK12,AKT1,AKT2,IKBKG,SOCS1,BCL2,STAT1,STAT3,NFKB1,NFKBIA,NOS2,CASP3,CASP8,TGFB1,TLR2,TLR4,TNF,TNFRSF1A,TRAF6,PDPK1,PIK3CG,PIK3R1,HSPA1L,HSPA8,IFNG,IFNGR1,MAPK14,MAPK1,MAPK3,MAPK8,MAPK11,MAPK10,MAPK13,IL10,LAMA1,ITGA6,ITGB1,JAK2,LAMA3,LAMA5,LAMB2,RELA,LDLR
Role of LAT2/NTAL/LAB on calcium mobilization	REACTOME	7.046e-18	2.223e-16	43	ERBB2,ERBB3,ERBB4,EREG,MDM2,FGF1,FGF2,FGF7,FGF9,AKT1,FGF10,AKT2,FGFR1,FGFR2,FGFR4,FOXO3,SHC1,MTOR,IRS2,FYN,GAB1,FGF18,GSK3B,CDKN1A,CDKN1B,NRG1,PDGFA,PDGFB,PDGFRA,PDGFRB,PDPK1,TSC2,PIK3R1,CREB1,PTEN,PTPN11,FGF20,KIT,FGF19,HBEGF,EGF,EGFR,LYN
DAP12 interactions	REACTOME	1.584e-17	4.934e-16	52	ERBB2,ERBB3,ERBB4,EREG,MDM2,FGF1,FGF2,FGF7,FGF9,AKT1,FGF10,AKT2,VAV3,FGFR1,FGFR2,FGFR4,FOXO3,SHC1,MTOR,IRS2,FYN,GAB1,FGF18,GSK3B,CDK1,CDKN1A,CDKN1B,NRG1,PDGFA,PDGFB,PDGFRA,PDGFRB,PDPK1,TSC2,PIK3R1,PLCG1,VAV2,CREB1,MAPK1,MAPK3,MAP2K1,MAP2K2,PTEN,PTPN11,FGF20,KIT,FGF19,RAC1,RAF1,HBEGF,EGF,EGFR
B Cell Receptor Signaling Pathway	WikiPathways	5.177e-17	1.552e-15	48	RPS6KB1,AKT1,SHC1,IKBKG,RHOA,FYN,GAB1,BAX,BCL2,STAT1,STAT3,BRAF,NFATC1,NFATC3,NFKBIA,TEC,GSK3B,CCNA2,CCND2,CCNE1,CDK2,CDK4,PDPK1,HNRNPK,PIK3CG,PIK3R1,PLCG1,VAV2,CREB1,MAPK14,PRKD1,PRKCQ,MAPK1,CTNNB1,MAPK3,MAPK8,MAP2K1,MAP2K2,INPP5D,PTK2,JUN,PTPN11,RAF1,HDAC5,BCL2L11,RB1,RELA,LYN
ErbB signaling pathway	KEGG	5.938e-17	1.716e-15	35	ERBB2,ERBB3,ERBB4,EREG,RPS6KB1,AKT1,AKT2,MAP2K4,SHC1,AREG,MTOR,GAB1,MYC,SRC,BRAF,GSK3B,TGFA,CDKN1A,CDKN1B,NRG1,PIK3CG,PIK3R1,PLCG1,MAPK1,MAPK3,MAPK8,MAPK10,MAP2K1,MAP2K2,PTK2,JUN,RAF1,HBEGF,EGF,EGFR
MAPK signaling pathway	WikiPathways	6.756e-17	1.927e-15	49	MEF2C,MAPK12,AKT1,AKT2,MAP2K4,IKBKG,FAS,MYC,SRF,BDNF,STK3,BRAF,NFKB1,NGF,NTF4,CASP2,CASP3,CASP6,CASP8,TGFB1,TGFBR1,TGFBR2,TNF,TP53,TRAF6,PDGFB,PDGFRB,HSPA8,HSPB1,MAPK14,MAPK1,MAPK3,MAPK7,MAPK8,IL1B,MAPK10,MAPK13,MAP2K1,MAP2K2,MAP3K12,DDIT3,JUN,JUND,RAC1,RAF1,DUSP1,STMN1,EGF,EGFR
Hippo signaling pathway	KEGG	6.831e-17	1.927e-15	47	AXIN1,FZD7,YAP1,AFP,FGF1,AMH,TEAD2,APC,BIRC5,AREG,BBC3,MYC,SOX2,CCND1,STK3,BMP2,BMP4,BMP7,TCF7L2,GSK3B,CCND2,TGFB1,TGFBR1,TGFBR2,SERPINE1,CDH1,TP73,WNT4,WNT5B,WNT1,WNT2,WNT5A,WNT7A,WNT7B,WNT8B,WNT10B,ID1,ID2,CTGF,CTNNA1,CTNNB1,WNT3A,LEF1,SMAD1,SMAD2,SMAD3,SMAD4
HIF-1-alpha transcription factor network	PathwayInteractionDatabase	6.971e-17	1.944e-15	30	EPO,ETS1,MCL1,PLIN2,ADM,NDRG1,AKT1,CXCL12,NOS2,TERT,TF,SERPINE1,HIF1A,HMOX1,HNF4A,PGK1,PKM,ABCG2,VEGFA,EGLN1,ID2,CREB1,CREBBP,IGFBP1,JUN,CXCR4,LEP,EP300,SMAD3,SMAD4
Prostate Cancer	WikiPathways	7.219e-17	1.99e-15	39	MDM2,NDRG1,AKT1,AR,MTOR,SMARCC1,GAB1,MYC,ATR,SPINK1,BAX,CCND1,BCL2,STAT1,STAT3,CASP3,CASP8,CDK1,TP53,CDK2,CDK4,HGF,TSC1,TSC2,MAPK14,MAPK1,MAPK3,MAPK8,MAP2K1,MAP2K2,PTEN,JUN,PTPN11,PXN,RAF1,RB1,E2F1,SMAD2,SMAD3
IL-3 Signaling Pathway	WikiPathways	8.009e-17	2.182e-15	38	RXRA,AKT1,MMP2,MMP9,SHC1,BIRC5,FYN,GAB1,SRC,GATA1,BAX,BCL2,STAT1,STAT3,STAT6,NFKB1,SOCS3,TEC,GSK3B,PIK3R1,HSPB1,ID1,CREB1,MAPK14,MAPK1,MAPK3,MAPK7,MAPK8,MAP2K1,INPP5D,PTK2,JAK2,PTPN11,PXN,RAC1,RAF1,BCL2L11,LYN
Direct p53 effectors	PathwayInteractionDatabase	1.881e-16	4.957e-15	43	MCL1,MDM2,MET,NDRG1,AFP,MMP2,APAF1,APC,FAS,TP63,ATF3,BBC3,SPP1,BAK1,BAX,BCL2,BID,GPX1,CASP6,CAV1,CCNB1,TGFA,COL18A1,SERPINE1,TP53,PCNA,TP73,HDAC2,CDKN1A,HGF,TSC2,PRMT1,VDR,CREBBP,VCAN,PTEN,JUN,C12orf5,RB1,DUSP1,LIF,EGFR,EP300
Signaling events mediated by Hepatocyte Growth Factor Receptor (c-Met)	PathwayInteractionDatabase	2.464e-16	6.353e-15	31	ETS1,MET,AKT1,AKT2,MAP2K4,APC,RHOA,MTOR,NUMB,SNAI1,GAB1,SRC,CDH1,HGF,PDPK1,PIK3R1,PLCG1,CTNNA1,MAPK1,CTNNB1,MAPK3,MAPK8,MAP2K1,MAP2K2,PTPN1,JUN,PTPN11,PXN,RAC1,RAF1,EGR1
Extracellular matrix organization	REACTOME	2.647e-16	6.682e-15	63	ADAM10,EFEMP1,FGA,FGF2,MMP2,MMP3,MMP9,MMP10,MMP13,MMP14,LTBP4,SDC1,FMOD,FN1,BCAN,SPARC,SPP1,ADAM15,NCAM1,BMP2,BMP4,BMP7,ADAM17,DDR1,CASP3,TGFB1,COL18A1,THBS1,SERPINE1,CD44,CDH1,PDGFA,PDGFB,TTR,PLG,COL2A1,COL6A1,COL10A1,VTN,TNC,ICAM1,COL5A3,VCAN,NCAN,LAMA1,DAG1,ITGA6,ITGA4,ITGA7,DCN,ITGAV,ITGB1,ITGB3,ITGB4,PTPRS,KDR,DMD,KLKB1,JAM3,LAMA3,LAMA5,LAMB2,LUM
Glucocorticoid receptor regulatory network	PathwayInteractionDatabase	3.067e-16	7.582e-15	33	MDM2,AFP,AKT1,SGK1,SMARCC1,GATA3,BAX,STAT1,NFATC1,NFKB1,GSK3B,TP53,HDAC1,HDAC2,CDKN1A,ICAM1,CREB1,CREBBP,IFNG,MAPK14,MAPK1,MAPK3,MAPK8,MAPK11,MAPK10,IL2,IL4,IL6,CXCL8,JUN,RELA,EGR1,EP300
SIDS Susceptibility Pathways	WikiPathways	3.647e-16	8.833e-15	47	NANOG,ESR2,MEF2C,ADCYAP1,FOXM1,AR,SLC6A4,ASCL1,SNTA1,SOX2,SPTBN1,GATA3,BDNF,GJA1,PPARGC1A,NEUROD1,NFKB1,VAMP2,NGF,TAC1,NKX2-2,NTRK2,CASP3,RUNX3,TF,TNF,HDAC1,TP73,HIF1A,CEBPB,HES1,VEGFA,HSPD1,HTR1A,CREB1,CREBBP,CTNNB1,IL1B,IL1RN,HES5,IL6,CXCL8,IL10,JUN,RET,EGR1,EP300
E2F transcription factor network	PathwayInteractionDatabase	3.971e-16	9.522e-15	31	MCL1,RRM1,PRMT5,APAF1,HBP1,MYC,KAT2B,SIRT1,CCNA2,CCNE1,SERPINE1,CDK1,CDK2,HDAC1,TP73,CDKN1A,CDKN1B,CEBPA,E2F7,TYMS,PLAU,YY1,CREBBP,DHFR,RB1,E2F1,E2F2,E2F3,E2F5,E2F6,EP300
Regulation of nuclear SMAD2/3 signaling	PathwayInteractionDatabase	4.456e-16	1.058e-14	32	MEF2C,AKT1,FOXO3,SKI,SKIL,AR,ATF3,MYC,MYOD1,GATA3,KAT2B,RUNX2,TGIF1,SERPINE1,CDK2,HDAC1,HDAC2,CDK4,CDKN1A,CEBPB,HNF4A,HSPA8,VDR,CREB1,CREBBP,IL10,JUN,RBBP7,EP300,SMAD2,SMAD3,SMAD4
Androgen receptor signaling pathway	WikiPathways	4.765e-16	1.12e-14	34	MDM2,AKT1,FHL2,NR0B2,AR,RHOA,SRC,CCND1,STAT3,KAT2B,CAV1,RUNX2,SIRT1,GSK3B,CCNE1,PRDX1,HDAC1,CDKN1A,PIK3R1,ROCK2,CREB1,CREBBP,CTNNB1,PTEN,PTK2,JUN,RAC1,RB1,RELA,EGFR,ROCK1,EP300,SMAD3,SMAD4
TCR Signaling Pathway	WikiPathways	1.577e-15	3.602e-14	34	AKT1,VAV3,SHC1,IKBKG,FAS,FYN,RIPK2,GATA3,NFATC1,NFKB1,NFKBIA,TRA,TGFB1,TRAF6,PDPK1,PIK3R1,PLCG1,VIM,CREB1,MAPK14,PRKCQ,MAPK1,MAPK3,MAPK8,IL1B,MAP2K1,MAP2K2,IL6,IL17A,JUN,PTPN11,RAF1,SH2B3,RELA
Prolactin signaling pathway	KEGG	2.243e-15	5.075e-14	30	ESR2,MAPK12,AKT1,AKT2,FOXO3,SHC1,TNFSF11,SOCS1,SRC,CCND1,STAT1,STAT3,NFKB1,SOCS3,GSK3B,CCND2,PIK3CG,PIK3R1,MAPK14,MAPK1,MAPK3,MAPK8,MAPK11,MAPK10,MAPK13,MAP2K1,MAP2K2,JAK2,RAF1,RELA
Ras signaling pathway	KEGG	2.741e-15	6.084e-14	56	ETS1,RRAS,MET,FGF1,FGF2,FGF7,FGF9,AKT1,FGF10,AKT2,FGFR1,FGFR2,FGFR4,FIGF,FLT1,ANGPT1,ANGPT2,SHC1,IKBKG,RHOA,GAB1,FGF18,NFKB1,NGF,NGFR,TEK,HGF,PDGFA,PDGFB,PDGFRA,PDGFRB,PGF,PIK3CG,PIK3R1,PLCG1,VEGFA,IGF1,IGF1R,CSF1,MAPK1,MAPK3,MAPK8,MAPK10,MAP2K1,MAP2K2,PTPN11,FGF20,KDR,KIT,FGF19,RAC1,RAC3,RAF1,RELA,EGF,EGFR
Axon guidance	REACTOME	2.766e-15	6.084e-14	61	ERBB2,RRAS,SEMA3A,MET,SCN1A,SCN9A,FGFR1,SEMA4D,SEMA7A,RHOA,SLIT1,SLIT3,NUMB,FYN,CHL1,SPTAN1,SPTBN1,SRC,NCAM1,GDNF,NRP2,NRP1,GPC1,NRTN,ARTN,GSK3B,CDK1,TRPC1,TRPC4,SLIT2,NTN1,PLCG1,HSPA8,VASP,VAV2,CNTN1,ROCK2,COL6A1,CREB1,NCAN,PRKCQ,MAPK1,MAPK3,MAP2K1,MAP2K2,PRNP,LAMA1,ITGAV,ITGB1,ITGB3,PTK2,RGMA,PTPN11,ST8SIA4,RAC1,RAF1,DPYSL2,L1CAM,EGFR,ROBO2,ROCK1
Insulin Signaling	WikiPathways	4.084e-15	8.904e-14	46	RPS6KB1,MAPK12,AKT1,AKT2,FOXO3,FLOT2,MAP2K4,SGK1,SHC1,SLC2A4,MTOR,SOCS1,IRS2,GAB1,SRF,VAMP2,SOCS3,GSK3B,PDPK1,TSC1,TSC2,PIK3CG,PIK3R1,XBP1,MAPK14,IGF1R,PRKCQ,MAPK1,MAPK3,MAPK7,MAPK8,MAPK11,MAPK10,MAPK13,MAP2K1,MAP2K2,PTEN,MAP3K12,PTPN1,JUN,PTPN11,RAC1,RAF1,REG1A,SGK2,EGR1
Integrin-mediated cell adhesion	WikiPathways	4.386e-15	9.475e-14	35	MAPK12,AKT1,AKT2,VAV3,SHC1,FYN,SRC,BRAF,CAPN3,CAPN6,CAV1,PDPK1,VASP,VAV2,ROCK2,MAPK1,MAPK7,MAPK10,MAP2K1,MAP2K2,ILK,ITGA6,ITGA4,ITGA7,ITGAV,ITGB1,ITGB3,ITGB4,PTK2,PXN,RAC1,RAC3,RAF1,RHO,ROCK1
Corticotropin-releasing hormone	WikiPathways	7.862e-15	1.668e-13	33	ERN1,PARP1,AKT1,RHOA,BCL2,STAR,GJA1,BRAF,NFKB1,NFKBIA,GNAS,NOS3,TCF4,CASP3,GSK3B,TGFB1,TLR4,PLCG1,CREB1,CRH,CRHR2,MAPK14,PRKCQ,MAPK1,CTNNB1,MAPK3,MAPK8,MAP2K1,IL2,PTK2,JUND,RAF1,RELA
Regulation of toll-like receptor signaling pathway	WikiPathways	1.253e-14	2.569e-13	35	MAPK12,AKT1,AKT2,MAP2K4,IKBKG,SPP1,FADD,STAT1,NFKB1,NFKBIA,CASP8,TLR2,TLR3,TLR4,TNF,TRAF6,TICAM2,PIK3CG,PIK3R1,MAPK14,MAPK1,MAPK3,MAPK8,MAPK11,IL1B,MAPK10,MAPK13,MAP2K1,MAP2K2,IL6,CXCL8,CXCL10,JUN,RAC1,RELA
Apoptosis signaling pathway	PantherDB	1.253e-14	2.569e-13	35	MCL1,AKT1,AKT2,APAF1,FAS,ATF3,TNFSF10,BAK1,FADD,BAX,BCL2,BID,CFLAR,NFKB1,NFKBIA,CASP3,CASP8,AIFM1,TNF,TNFRSF1A,TP53,PIK3CG,HSPA1L,HSPA8,IGF2R,PRKCQ,MAPK1,MAPK3,MAPK8,MAPK10,JUN,BCL2L11,RELA,LTA,LTB
Toll-like receptor signaling pathway	WikiPathways	1.76e-14	3.547e-13	35	MAPK12,AKT1,AKT2,MAP2K4,IKBKG,SPP1,FADD,STAT1,NFKB1,NFKBIA,CASP8,TLR2,TLR3,TLR4,TNF,TRAF6,TICAM2,PIK3CG,PIK3R1,MAPK14,MAPK1,MAPK3,MAPK8,MAPK11,IL1B,MAPK10,MAPK13,MAP2K1,MAP2K2,IL6,CXCL8,CXCL10,JUN,RAC1,RELA
Tuberculosis	KEGG	1.819e-14	3.617e-13	48	MAPK12,FCGR3A,FCGR3B,AKT1,AKT2,APAF1,RHOA,SRC,RIPK2,FADD,BAX,BCL2,STAT1,BID,NFKB1,C3,NOS2,CAMP,CASP3,CASP8,TGFB1,TLR2,TLR4,TNF,TNFRSF1A,TRAF6,CEBPB,VDR,HSPD1,CREB1,CREBBP,IFNG,IFNGR1,MAPK14,MAPK1,MAPK3,MAPK8,MAPK11,IL1B,MAPK10,MAPK13,IL6,IL10,CYP27B1,JAK2,RAF1,RELA,EP300
T cell receptor signaling pathway	KEGG	2.46e-14	4.835e-13	35	MAPK12,AKT1,AKT2,VAV3,IKBKG,RHOA,FYN,NFATC1,NFATC3,NFKB1,NFKBIA,TEC,GSK3B,TNF,CDK4,PDPK1,PIK3CG,PIK3R1,PLCG1,VAV2,IFNG,MAPK14,PRKCQ,MAPK1,MAPK3,MAPK11,MAPK13,MAP2K1,MAP2K2,IL2,IL4,IL10,JUN,RAF1,RELA
IGF1R signaling cascade	REACTOME	3.842e-14	7.255e-13	32	RPS6KB1,FGF1,FGF2,FGF7,FGF9,FGF10,AKT2,FGFR1,FGFR2,FGFR4,SHC1,MTOR,IRS2,GAB1,FGF18,STK11,CDK1,PDPK1,TSC1,TSC2,PIK3R1,IGF1,IGF1R,IGF2,MAPK1,MAPK3,MAP2K1,MAP2K2,PTPN11,FGF20,FGF19,RAF1
Signaling by Type 1 Insulin-like Growth Factor 1 Receptor (IGF1R)	REACTOME	3.842e-14	7.255e-13	32	RPS6KB1,FGF1,FGF2,FGF7,FGF9,FGF10,AKT2,FGFR1,FGFR2,FGFR4,SHC1,MTOR,IRS2,GAB1,FGF18,STK11,CDK1,PDPK1,TSC1,TSC2,PIK3R1,IGF1,IGF1R,IGF2,MAPK1,MAPK3,MAP2K1,MAP2K2,PTPN11,FGF20,FGF19,RAF1
Viral carcinogenesis	KEGG	4.282e-14	7.96e-13	51	MDM2,IKBKG,SKP2,RHOA,SRC,HDAC8,BAK1,SRF,BAX,CCND1,STAT3,KAT2B,NFKB1,NFKBIA,C3,CASP3,CASP8,GSN,CCNA2,CCND2,CCNE1,CDK1,TP53,CDK2,HDAC1,HDAC2,CDK4,CDKN1A,CDKN1B,CDKN2A,HNRNPK,PIK3CG,PIK3R1,PKM,CREB1,CREBBP,MAPK1,MAPK3,IL6ST,HDAC4,DDB1,JUN,PXN,RAC1,HDAC6,HDAC5,RB1,RELA,LTBR,LYN,EP300
p53 pathway	PantherDB	4.462e-14	8.23e-13	30	MDM2,AKT1,AKT2,PPM1D,APAF1,FAS,TP63,GADD45B,ATR,BAX,KAT2B,SIRT1,CCNB1,CCNE1,THBS1,SERPINE1,CDK1,TP53,CDK2,HDAC1,TP73,CDKN1A,CDKN2A,PDPK1,HMGB1,PIK3CG,PIK3R1,CREBBP,PTEN,EP300
Toll-like receptor signaling pathway	KEGG	4.736e-14	8.67e-13	35	MAPK12,AKT1,AKT2,MAP2K4,IKBKG,SPP1,FADD,STAT1,NFKB1,NFKBIA,CASP8,TLR2,TLR3,TLR4,TNF,TRAF6,TICAM2,PIK3CG,PIK3R1,MAPK14,MAPK1,MAPK3,MAPK8,MAPK11,IL1B,MAPK10,MAPK13,MAP2K1,MAP2K2,IL6,CXCL8,CXCL10,JUN,RAC1,RELA
TGF-beta signaling pathway	KEGG	6.62e-14	1.194e-12	30	RPS6KB1,FST,AMH,RHOA,MYC,BMP2,BMP4,BMP7,TGFB1,TGFBR1,TGFBR2,THBS1,TNF,BAMBI,ID1,ID2,CREBBP,IFNG,MAPK1,MAPK3,INHBA,INHBC,DCN,E2F5,ROCK1,EP300,SMAD1,SMAD2,SMAD3,SMAD4
Cell cycle	WikiPathways	7.985e-14	1.418e-12	34	MDM2,SKP2,ATR,HDAC8,GSK3B,CCNA2,CCNB1,CCND2,TGFB1,CCNE1,CDK1,CDH1,TP53,PCNA,CDK2,HDAC1,HDAC2,CDK4,CDKN1A,CDKN1B,CDKN2A,WEE1,HDAC4,HDAC6,HDAC5,RB1,E2F1,E2F2,E2F3,E2F5,E2F6,EP300,SMAD3,SMAD4
IRS-related events triggered by IGF1R	REACTOME	8.921e-14	1.573e-12	31	RPS6KB1,FGF1,FGF2,FGF7,FGF9,FGF10,AKT2,FGFR1,FGFR2,FGFR4,MTOR,IRS2,GAB1,FGF18,STK11,CDK1,PDPK1,TSC1,TSC2,PIK3R1,IGF1,IGF1R,IGF2,MAPK1,MAPK3,MAP2K1,MAP2K2,PTPN11,FGF20,FGF19,RAF1
Interleukin signaling pathway	PantherDB	1.124e-13	1.939e-12	32	AKT1,AKT2,FOXO3,SHC1,MTOR,IRS2,MYC,SRF,STAT1,STAT3,STAT4,STAT6,BRAF,NOS3,GSK3B,CDKN1A,CDKN1B,PDPK1,MAPK1,MAPK3,MAPK7,IL2,IL4,IL6,IL6ST,IL7,CXCL8,CXCR1,CXCR2,IL10,IL17A,RAF1
RB in Cancer	WikiPathways	1.285e-13	2.14e-12	31	RRM1,MDM2,SKP2,MYC,CCND1,CCNA2,CCNB1,CCNE1,CDK1,TOP2A,TP53,PCNA,CDK2,HDAC1,CDK4,CDKN1A,CDKN1B,HMGB1,HMGB2,TTK,TYMS,WEE1,MAPK13,DHFR,RAF1,RB1,RBBP7,E2F1,E2F2,E2F3,STMN1
MAPKinase Signaling Pathway	MSigDBC2:BioCarta	1.285e-13	2.14e-12	31	RPS6KB1,MEF2A,MEF2C,MEF2D,MAPK12,MAP2K4,SHC1,MYC,STAT1,BRAF,NFKB1,NFKBIA,TGFB1,TGFBR1,CEBPA,CREB1,MAPK14,MAPK1,MAPK3,MAPK7,MAPK8,MAPK11,MAPK10,MAPK13,MAP2K1,MAP2K2,MAP3K12,JUN,RAC1,RAF1,RELA
Wnt Signaling Pathway NetPath	WikiPathways	1.305e-13	2.159e-12	36	MAP1B,AXIN1,FZD7,AKT1,FHL2,APC,RHOA,SOX9,CCND1,BCL9,TCF4,RUNX2,GSK3B,PAX2,CDK1,CDH1,WNT4,WNT1,WNT2,WNT5A,WNT7A,CRYBB2,MAPK1,CTNNB1,MAPK3,MAPK8,JUN,WNT3A,RAC1,RAF1,VANGL2,LRP1,LEF1,EP300,SMAD3,SMAD4
Downstream Signaling Events Of B Cell Receptor (BCR)	REACTOME	1.33e-13	2.184e-12	45	ERBB2,ERBB3,ERBB4,EREG,MDM2,FGF1,FGF2,FGF7,FGF9,AKT1,FGF10,AKT2,FGFR1,FGFR2,FGFR4,FOXO3,IKBKG,MTOR,IRS2,FYN,GAB1,FGF18,NFKB1,NFKBIA,GSK3B,CDKN1A,CDKN1B,NRG1,PDGFA,PDGFB,PDGFRA,PDGFRB,PDPK1,TSC2,PIK3R1,CREB1,PTEN,PTPN11,FGF20,KIT,FGF19,HBEGF,RELA,EGF,EGFR
Hemostasis	REACTOME	1.478e-13	2.411e-12	87	MAG,F7,F13A1,RAPGEF3,FGA,AKT1,AKT2,VAV3,FIGF,ANGPT1,ANGPT2,FN1,SHC1,APOA1,RHOA,FYN,SPARC,SRC,GAS6,GATA1,GATA3,GATA4,GATA6,GNAS,NOS1,NOS2,NOS3,CALU,CAV1,TEK,TF,TGFB1,THBS1,CD9,P2RY1,SERPINE1,TP53,CDK2,HDAC1,HDAC2,HGF,PDGFA,PDGFB,PDPK1,CLU,PIK3CG,PIK3R1,PLAT,PLAU,PLAUR,PLCG1,PLG,VAV2,VEGFA,VWF,WEE1,CREBBP,IGF1,MAPK14,IGF2,PRKCQ,MAPK1,MAPK3,CXADR,PSAP,INPP5D,ITGA6,SIRPA,ITGA4,ITGAV,ITGB1,ITGB3,PTK2,…
EGF receptor signaling pathway	PantherDB	2.252e-13	3.553e-12	35	ERBB2,ERBB3,ERBB4,EREG,RRAS,MAPK12,AKT1,AKT2,MAP2K4,SHC1,AREG,GAB1,STAT1,STAT3,STAT4,STAT6,BRAF,TGFA,PIK3CG,PLCG1,MAPK14,PRKD1,PRKCQ,MAPK1,MAPK3,MAPK8,MAPK11,MAPK10,MAPK13,MAP2K1,MAP2K2,RAC1,RAF1,HBEGF,EGFR
Wnt Signaling Pathway and Pluripotency	WikiPathways	3.551e-13	5.458e-12	33	NANOG,AXIN1,FZD7,MAP2K4,APC,RHOA,MYC,SOX2,CCND1,TCF7L2,GSK3B,CCND2,CD44,TP53,WNT4,WNT5B,PLAU,WNT1,WNT2,WNT5A,WNT7A,WNT7B,WNT10B,CREBBP,PRKD1,PRKCQ,CTNNB1,MAPK10,JUN,WNT3A,LDLR,LEF1,EP300
EGFR1 Signaling Pathway	WikiPathways	2.137e-12	3.086e-11	44	AKT1,VAV3,SHC1,SOCS1,GAB1,MYC,SRC,STAT1,STAT3,GJA1,SOCS3,CAV1,TGIF1,HDAC1,CEBPA,CEBPB,PIK3CG,PIK3R1,PLCG1,VAV2,CREB1,MAPK14,PRKD1,MAPK1,MAPK3,MAPK7,MAPK8,MAP2K1,MAP2K2,JAK2,JUN,JUND,PTPN11,PTPN12,PXN,RAC1,RAF1,KRT18,RBBP7,DUSP1,EGF,EGFR,SMAD2,SMAD3
Transcriptional misregulation in cancer	KEGG	3.236e-12	4.538e-11	44	MDM2,MEF2C,RXRA,MET,MMP3,MMP9,FLT1,FLT3,MYC,BMI1,PROM1,NFKB1,NGFR,GRIA3,RUNX2,RUNX1,CCND2,TGFBR2,PAX3,PAX7,TP53,HDAC1,HDAC2,CDK9,CDKN1A,CDKN1B,COMMD3-BMI1,CEBPA,CEBPB,PDGFA,PLAT,PLAU,CCR7,ID2,PPARG,IGF1,IGF1R,IL6,CXCL8,DDIT3,PTK2,NR4A3,RELA,SMAD1
Influenza A	KEGG	3.236e-12	4.538e-11	44	MAPK12,CCL2,AKT1,AKT2,MAP2K4,FAS,TNFSF10,STAT1,NFKB1,NFKBIA,SOCS3,GSK3B,TLR3,TLR4,TNF,TNFRSF1A,PIK3CG,PIK3R1,PLG,HSPA1L,HSPA8,ICAM1,CREBBP,IFNG,IFNGR1,MAPK14,MAPK1,MAPK3,MAPK8,MAPK11,IL1B,MAPK10,MAPK13,MAP2K1,MAP2K2,IL6,CXCL8,CXCL10,JAK2,JUN,RAF1,RELA,PABPN1,EP300
Signaling by the B Cell Receptor (BCR)	REACTOME	5.499e-12	7.493e-11	49	ERBB2,ERBB3,ERBB4,EREG,MDM2,FGF1,FGF2,FGF7,FGF9,AKT1,FGF10,AKT2,FGFR1,FGFR2,FGFR4,FOXO3,SHC1,IKBKG,MTOR,IRS2,FYN,GAB1,FGF18,NFKB1,NFKBIA,GSK3B,CDKN1A,CDKN1B,NRG1,PDGFA,PDGFB,PDGFRA,PDGFRB,PDPK1,TRPC1,TSC2,PIK3R1,PLCG1,CREB1,PTEN,PTPN11,FGF20,KIT,FGF19,HBEGF,RELA,EGF,EGFR,LYN
Epstein-Barr virus infection	KEGG	5.87e-12	7.953e-11	47	MDM2,MAPK12,AKT1,AKT2,MAP2K4,IKBKG,SKP2,MYC,BCL2,STAT3,NFKB1,NFKBIA,GSK3B,CCNA2,CD44,CDK1,TNFAIP3,TP53,CDK2,HDAC1,HDAC2,CDKN1A,CDKN1B,TRAF6,PIK3CG,PIK3R1,PLCG1,HSPA1L,HSPA8,HSPB1,VIM,ICAM1,CREBBP,IFNG,MAPK14,MAPK8,MAPK11,MAPK10,MAPK13,IL10,HDAC4,JUN,HDAC5,RB1,RELA,LYN,EP300
Alzheimer disease-presenilin pathway	PantherDB	1.177e-11	1.542e-10	33	ERBB4,ERN1,FZD7,MMP2,MMP9,MMP13,MMP14,ADAM17,NOTCH1,NOTCH2,NOTCH3,TCF7L2,GSK3B,CD44,CDH1,PCSK1,TRPC1,TRPC4,WNT4,WNT5B,WNT1,WNT2,WNT5A,WNT7A,WNT7B,WNT8B,WNT10B,CTNNA1,CTNNB1,WNT3A,LRP1,LRP2,LEF1
Wnt signaling pathway	KEGG	1.42e-11	1.831e-10	37	AXIN1,FZD7,APC,RHOA,MYC,CCND1,NFATC1,NFATC3,TCF7L2,SOX17,GSK3B,CCND2,TP53,WNT4,WNT5B,BAMBI,ROCK2,WNT1,WNT2,WNT5A,WNT7A,WNT7B,WNT8B,WNT10B,CREBBP,CTNNB1,MAPK8,MAPK10,JUN,WNT3A,RAC1,RAC3,VANGL2,LEF1,EP300,SMAD3,SMAD4
Measles	KEGG	2.009e-11	2.496e-10	36	AKT1,AKT2,FAS,FYN,BBC3,TNFSF10,CCND1,STAT1,STAT3,NFKB1,NFKBIA,GSK3B,CCND2,CCNE1,TLR2,TLR4,TNFAIP3,TP53,CDK2,TP73,CDK4,CDKN1B,TRAF6,PIK3CG,PIK3R1,HSPA1L,HSPA8,IFNG,IFNGR1,PRKCQ,IL1B,IL2,IL4,IL6,JAK2,RELA
MyD88-independent cascade	REACTOME	2.056e-11	2.528e-10	30	MEF2A,MEF2C,S100B,AGER,MAP2K4,IKBKG,RIPK2,FADD,NFKB1,NFKBIA,CASP8,TLR3,TLR4,CDK1,TRAF6,HMGB1,TICAM2,CREB1,MAPK14,MAPK1,MAPK3,MAPK7,MAPK8,MAPK11,MAPK10,MAP2K1,MAP2K2,JUN,PTPN11,RELA
Toll Like Receptor 3 (TLR3) Cascade	REACTOME	2.056e-11	2.528e-10	30	MEF2A,MEF2C,S100B,AGER,MAP2K4,IKBKG,RIPK2,FADD,NFKB1,NFKBIA,CASP8,TLR3,TLR4,CDK1,TRAF6,HMGB1,TICAM2,CREB1,MAPK14,MAPK1,MAPK3,MAPK7,MAPK8,MAPK11,MAPK10,MAP2K1,MAP2K2,JUN,PTPN11,RELA
Chemokine signaling pathway	KEGG	2.321e-11	2.797e-10	44	CCR2,CCL2,AKT1,AKT2,VAV3,CCL13,CXCL6,CXCL12,FOXO3,SHC1,IKBKG,RHOA,SRC,STAT1,STAT3,BRAF,NFKB1,NFKBIA,CXCR3,CXCL16,CXCL2,CXCL3,GSK3B,PIK3CG,PIK3R1,CCR7,VAV2,ROCK2,MAPK1,MAPK3,MAP2K1,CXCL8,CXCR1,CXCR2,CXCL10,PTK2,JAK2,CXCR4,PXN,RAC1,RAF1,RELA,ROCK1,LYN
Cell cycle	KEGG	3.963e-11	4.704e-10	34	MDM2,SKP2,MYC,GADD45B,ATR,CCND1,GSK3B,CCNA2,CCNB1,CCND2,TGFB1,CCNE1,CDK1,TP53,PCNA,CDK2,HDAC1,HDAC2,CDK4,CDKN1A,CDKN1B,CDKN2A,TTK,WEE1,CREBBP,RB1,E2F1,E2F2,E2F3,E2F5,EP300,SMAD2,SMAD3,SMAD4
Platelet activation, signaling and aggregation	REACTOME	4.221e-11	4.954e-10	47	F13A1,RAPGEF3,FGA,AKT1,AKT2,VAV3,FIGF,FN1,SHC1,APOA1,RHOA,FYN,SPARC,SRC,GAS6,CALU,TF,TGFB1,THBS1,CD9,P2RY1,SERPINE1,HGF,PDGFA,PDGFB,PDPK1,CLU,PIK3CG,PIK3R1,PLG,VAV2,VEGFA,VWF,IGF1,MAPK14,IGF2,PRKCQ,MAPK1,MAPK3,PSAP,ITGB3,PTK2,PTPN1,RAC1,RAF1,EGF,LYN
Regulation of actin cytoskeleton	KEGG	5.009e-11	5.775e-10	47	RRAS,FGF1,FGF2,FGF7,FGF9,FGF10,VAV3,FGFR1,FGFR2,FGFR4,FN1,APC,RHOA,SRC,FGF18,BRAF,GSN,PDGFA,PDGFB,PDGFRA,PDGFRB,PIK3CG,PIK3R1,IQGAP3,VAV2,ROCK2,MAPK1,MAPK3,MAP2K1,MAP2K2,ITGA6,ITGA4,ITGA7,ITGAV,ITGB1,ITGB3,ITGB4,PTK2,FGF20,PXN,FGF19,RAC1,RAC3,RAF1,EGF,EGFR,ROCK1
Hepatitis C	KEGG	7.211e-11	8.118e-10	35	RXRA,MAPK12,AKT1,AKT2,IKBKG,STAT1,STAT3,BRAF,NFKB1,NFKBIA,SOCS3,GSK3B,TLR3,TNF,TNFRSF1A,TP53,CDKN1A,TRAF6,PDPK1,PIK3CG,PIK3R1,PPARA,MAPK14,MAPK1,MAPK3,MAPK8,MAPK11,MAPK10,MAPK13,CXCL8,RAF1,RELA,LDLR,EGF,EGFR
Signaling by NOTCH	REACTOME	7.638e-11	8.559e-10	32	MDK,ADAM10,JAG1,NUMB,MYC,HDAC8,CCND1,DLK1,B4GALT1,KAT2B,ADAM17,NOTCH1,NOTCH2,NOTCH3,TP53,HDAC1,HDAC2,HIF1A,HES1,CNTN1,CREB1,CREBBP,HES5,HDAC4,JAG2,JUN,HDAC6,HDAC5,E2F1,E2F3,DLL1,EP300
Signaling by Interleukins	REACTOME	1.257e-10	1.376e-09	32	MAP2K4,SHC1,IKBKG,FYN,RIPK2,STAT1,STAT3,NFKB1,SOCS3,TEC,CDK1,HGF,TRAF6,PIK3R1,TNIP2,MAPK1,MAPK3,IL1B,MAP2K1,IL1RN,MAP2K2,IL2,IL6,IL6ST,IL7,INPP5D,JAK2,PTPN11,RAF1,PELI1,RELA,LYN
Disease	REACTOME	2.455e-10	2.56e-09	141	ERBB2,ERBB3,ERBB4,EREG,MDM2,ADAM10,PARP1,JAG1,FGA,FGF1,FGF2,FGF7,FGF9,AKT1,FGF10,AKT2,FGFR1,FGFR2,FGFR4,SDC1,FOXO3,FMOD,FPGS,SHC1,APOA1,APOA2,APOA4,BCAN,APOE,SKI,SKIL,RHOA,SLC11A1,MTOR,CSPG5,NUMB,IRS2,FYN,GAB1,MYC,SRC,HDAC8,DLK1,FGF18,STAT1,STAT3,B4GALT1,KAT2B,GPC3,BRAF,VAMP2,ADAM17,NOS1,NOS2,NOS3,NOTCH1,GPC1,NPPA,CALCA,CAMP,GSK3B,GSN,TGFB1,TGFBI,TGFBR1,TGFBR2,TGIF1,SERPINE1,CD44,CDK1,HDAC1,HDAC2…
Integrin signalling pathway	PantherDB	2.924e-10	3.036e-09	39	RRAS,MAP2K4,FN1,SHC1,RHOA,FYN,SRC,BRAF,CAV1,PIK3CG,PIK3R1,VASP,COL2A1,COL6A1,COL10A1,COL5A3,MAPK3,MAPK8,MAPK10,MAPK13,MAP2K1,MAP2K2,ILK,LAMA1,ITGA6,ITGA4,ITGA7,ITGAV,ITGB1,ITGB3,ITGB4,PTK2,PTPN12,PXN,RAC1,RAF1,LAMA3,LAMA5,LAMB2
Jak-STAT signaling pathway	KEGG	5.267e-10	5.263e-09	37	EPO,EPOR,AKT1,AKT2,SOCS1,MYC,CCND1,STAT1,STAT3,STAT4,STAT6,GHR,SOCS3,CCND2,OSM,OSMR,PIM1,PIK3CG,PIK3R1,CNTF,CREBBP,IFNG,IFNGR1,CSF3,IL22,IL2,IL4,IL6,IL6ST,IL7,IL10,JAK2,PTPN11,LEP,LIF,LIFR,EP300
Regulation of Actin Cytoskeleton	WikiPathways	1.389e-09	1.306e-08	35	RRAS,FGF1,FGF2,FGF7,FGF9,FGF10,FGFR1,FGFR2,FGFR4,FN1,APC,RHOA,FGF18,BRAF,GSN,PDGFA,PDGFB,PDGFRA,PDGFRB,PIK3CG,PIK3R1,ROCK2,MAPK1,MAPK3,MAP2K1,MAP2K2,PTK2,FGF20,PXN,RAC1,RAC3,RAF1,EGF,EGFR,ROCK1
PDGF signaling pathway	PantherDB	1.56e-09	1.456e-08	32	RPS6KB1,ETS1,AKT2,VAV3,SHC1,GAB1,MYC,SRF,STAT1,STAT3,STAT4,STAT6,BRAF,GSK3B,PDGFA,PDGFB,PDPK1,PIK3CG,PIK3R1,PLCG1,VAV2,MAPK1,MAPK3,MAPK7,MAPK8,MAPK10,MAP2K1,MAP2K2,JAK2,JUN,RAF1,ELF4
Leukocyte transendothelial migration	KEGG	4.035e-09	3.531e-08	30	MAPK12,RAPGEF3,VAV3,MMP2,MMP9,CXCL12,RHOA,THY1,PIK3CG,PIK3R1,PLCG1,VASP,VAV2,ROCK2,ICAM1,MAPK14,CTNNA1,CTNNB1,MAPK11,MAPK13,CYBB,ITGA4,ITGB1,PTK2,PTPN11,CXCR4,PXN,JAM3,RAC1,ROCK1
Non-alcoholic fatty liver disease (NAFLD)	KEGG	1.105e-08	8.777e-08	34	ERN1,RXRA,AKT1,AKT2,FAS,IRS2,SREBF1,BAX,BID,NFKB1,SOCS3,CASP3,CASP8,GSK3B,TGFB1,TNF,TNFRSF1A,CEBPA,ADIPOQ,PIK3CG,PIK3R1,XBP1,PPARA,MAPK8,IL1B,MAPK10,IL6,CXCL8,DDIT3,JUN,RAC1,BCL2L11,RELA,LEP
GPCR ligand binding	REACTOME	3.98e-08	2.805e-07	68	OPN4,NMUR1,ADCYAP1,FZD7,ADM,CCR2,ADRB2,AGT,CCL2,CXCL6,CXCL12,ANXA1,SHH,SMO,GHRL,AVPR1A,GCG,GIP,GIPR,APLN,GLP1R,C3,TAC1,C5,C5AR1,GNAS,CXCR3,CALCA,CALCB,CALCR,CXCL16,CXCL2,CXCL3,CCKAR,P2RY1,P2RY2,PTGDR2,S1PR2,WNT4,HRH1,HRH2,CCR7,CNR1,PROK2,HTR1A,HTR2B,HTR2C,WNT1,WNT2,WNT5A,WNT7A,WNT7B,WNT8B,WNT10B,CRH,CRHR2,IHH,CXCL8,CXCR1,CXCR2,CXCL10,PYY,CXCR4,ACKR3,WNT3A,GPBAR1,RHO,GAL
Cell-Cell communication	REACTOME	5.386e-08	3.578e-07	30	MAPK12,FYN,SPTAN1,SPTBN1,SRC,FERMT2,CDH1,CDH2,CDH4,CDH15,CADM1,PIK3R1,NTN1,VASP,MAPK14,CTNNA1,CTNNB1,MAPK8,MAPK11,MAPK13,ILK,ITGA6,SIRPA,ITGB1,ITGB4,PTK2,PTPN11,PXN,RAC1,LAMA3
Inflammation mediated by chemokine and cytokine signaling pathway	PantherDB	1.671e-07	1.041e-06	37	RRAS,CCR2,CCL2,AKT1,AKT2,CCL13,SHC1,RHOA,STAT3,NFATC1,NFATC3,C5AR1,CXCR3,PLCD4,PDPK1,PIK3CG,CCR7,PLCD1,PLCG1,COL6A1,VWF,IFNG,MAPK1,MAPK3,CXCL8,CXCR1,CXCR2,CXCL10,PTEN,ITGB1,JAK2,JUN,JUND,CXCR4,RAC1,RAF1,ROCK1
Apoptosis	REACTOME	2.307e-07	1.38e-06	33	AKT1,AKT2,APAF1,APC,FAS,BBC3,TNFSF10,SPTAN1,BAK1,FADD,BAX,BCL2,BID,CFLAR,ADAM17,CASP3,CASP6,CASP8,GSN,TNF,TNFRSF1A,CDH1,TP53,HMGB1,HMGB2,VIM,PRKCQ,CTNNB1,MAPK8,PTK2,BCL2L11,E2F1,ROCK1
Cellular responses to stress	REACTOME	2.867e-07	1.706e-06	38	EPO,ETS1,MDM2,EZH2,MAP2K4,KDM6B,STAT3,BMI1,CCNA2,CCNE1,TP53,CDK2,CDK4,CDKN1A,CDKN1B,CDKN2A,HIF1A,CEBPB,VEGFA,VHL,EGLN1,ID1,CREBBP,MAPK14,MAPK1,MAPK3,MAPK7,MAPK8,MAPK11,MAPK10,IL6,CXCL8,JUN,RBBP7,E2F1,E2F2,E2F3,EP300
Herpes simplex infection	KEGG	9.648e-07	5.306e-06	35	CCL2,IKBKG,FAS,SKP2,FADD,STAT1,NFKB1,NFKBIA,C3,C5,SOCS3,CASP3,CASP8,TLR2,TLR3,TNF,CDK1,TNFRSF1A,TP53,CDK2,TRAF6,HNRNPK,CREBBP,IFNG,IFNGR1,MAPK8,IL1B,MAPK10,IL6,JAK2,JUN,PTPN11,RELA,LTA,EP300
Cytokine Signaling in Immune system	REACTOME	6.087e-06	2.891e-05	45	MAP2K4,SHC1,IKBKG,SOCS1,IRS2,FYN,RIPK2,NCAM1,STAT1,STAT3,GHR,NFKB1,ADAM17,SOCS3,TEC,CD44,CDK1,HGF,TRAF6,PIK3R1,PLCG1,TNIP2,ICAM1,IFNG,IFNGR1,MAPK1,MAPK3,IL1B,MAP2K1,IL1RN,MAP2K2,IL2,IL6,IL6ST,IL7,INPP5D,JAK2,PTPN1,PTPN11,RAF1,PELI1,RELA,EGR1,EIF4A1,LYN
TNF-alpha/NF-kB Signaling Pathway	WikiPathways	1.823e-05	7.863e-05	33	RPS6KB1,AKT1,AKT2,IKBKG,SMARCC1,GAB1,SRC,RIPK2,FADD,STAT1,CFLAR,NFKB1,NFKBIA,CAPN3,CASP2,CASP3,CASP8,CAV1,GSK3B,TNF,TNFAIP3,TNFRSF1A,HDAC1,HDAC2,TRAF6,HSPB1,TNIP2,CREBBP,DAP,PTK2,PTPN11,HDAC6,RELA
Cellular Senescence	REACTOME	2.573e-05	0.0001084	31	ETS1,MDM2,EZH2,MAP2K4,KDM6B,STAT3,BMI1,CCNA2,CCNE1,TP53,CDK2,CDK4,CDKN1A,CDKN1B,CDKN2A,CEBPB,ID1,MAPK14,MAPK1,MAPK3,MAPK7,MAPK8,MAPK11,MAPK10,IL6,CXCL8,JUN,RBBP7,E2F1,E2F2,E2F3
Adaptive Immune System	REACTOME	0.0001641	0.0005953	76	ERBB2,ERBB3,ERBB4,EREG,MDM2,FCGR3A,RAPGEF3,FGF1,FGF2,FGF7,FGF9,AKT1,FGF10,AKT2,FGFR1,FGFR2,FGFR4,FOXO3,SHC1,IKBKG,SKP2,TRIM32,MTOR,SOCS1,IRS2,FYN,GAB1,SRC,RIPK2,FGF18,NFKB1,NFKBIA,C3,LILRB3,SOCS3,GSK3B,CD34,CDH1,CDKN1A,CDKN1B,NRG1,TRAF6,PDGFA,PDGFB,PDGFRA,PDGFRB,PDPK1,TRPC1,TSC2,UBE2B,PIK3R1,PLCG1,VASP,VHL,ICAM1,CREB1,PRKCQ,CXADR,CYBB,INPP5D,ITGA4,PTEN,ITGAV,ITGB1,PTPN11,FGF20,KIF3C,KIT,FGF19,RAC…
Class A/1 (Rhodopsin-like receptors)	REACTOME	0.00021	0.0007481	43	OPN4,NMUR1,CCR2,ADRB2,AGT,CCL2,CXCL6,CXCL12,ANXA1,GHRL,AVPR1A,APLN,C3,TAC1,C5,C5AR1,CXCR3,CXCL16,CXCL2,CXCL3,CCKAR,P2RY1,P2RY2,PTGDR2,S1PR2,HRH1,HRH2,CCR7,CNR1,PROK2,HTR1A,HTR2B,HTR2C,CXCL8,CXCR1,CXCR2,CXCL10,PYY,CXCR4,ACKR3,GPBAR1,RHO,GAL
Endocytosis	KEGG	0.00047	0.001559	30	ERBB3,ERBB4,MDM2,MET,ADRB2,FGFR2,FGFR4,FLT1,RHOA,SRC,CAV1,TGFB1,TGFBR1,TGFBR2,TRAF6,PDGFRA,HSPA1L,HSPA8,IGF1R,CXCR1,CXCR2,CXCR4,KDR,KIT,RET,LDLR,EGF,EGFR,SMAD2,SMAD3
Wnt signaling pathway	PantherDB	0.0007312	0.002322	40	AXIN1,FZD7,APC,SMARCC1,MYC,HDAC8,CCND1,BCL9,NFATC1,NFATC3,TCF7L2,GSK3B,TGFBR1,TNF,CDH1,CDH2,CDH4,CDH15,TP53,HDAC1,HDAC2,WNT4,WNT5B,WNT1,WNT2,WNT5A,WNT7A,WNT7B,WNT8B,WNT10B,CREBBP,PRKCQ,CTNNA1,CTNNB1,WNT3A,PCDH15,LEF1,EP300,SMAD1,SMAD4
