# Supplementary material for: REGene: a literature-based knowledgebase of animal regeneration that bridge tissue regeneration and cancer
Source: Sci Rep. 2016 Mar 15;6:23167. doi: 10.1038/srep23167 (PMC4791596; doi:10.1038/srep23167)
Supplement: Supplementary Dataset 4 [file srep23167-s5.xls]

## Sheet: Sheet1
ID	Name	Source	p-value	q-value FDR B&H	Hit Count in Query List	Hit in Query List
IPR013032	EGF-like_reg_CS	InterPro	2.064e-18	6.967e-15	54	EREG,MATN2,F7,HEG1,EFEMP1,JAG1,LTBP4,FN1,BCAN,AREG,CSPG5,SLIT1,SLIT3,ADAM15,GAS6,DLK1,NELL1,ADAM17,C6,NOTCH1,NOTCH2,NOTCH3,TDGF1,TEK,TGFA,THBS1,THBS2,NRG1,SLIT2,PLAT,NTN1,PLAU,PAMR1,TNC,HYAL1,VCAN,NCAN,RELN,LAMA1,ITGB1,ITGB3,ITGB4,PTGS2,JAG2,HBEGF,LAMA3,LAMA5,LAMB2,DLL1,LDLR,EYS,EGF,LRP1,LRP2
PS00107	PROTEIN_KINASE_ATP	PROSITE	2.076e-17	2.044e-14	73	EPHB3,ERBB2,ERBB3,ERBB4,ERN1,RPS6KB1,MET,MAPK12,AKT1,AKT2,FGFR1,FGFR2,FGFR4,ULK1,STK25,MAP2K4,FLT1,FLT3,SGK1,FYN,AXL,SRC,RIPK2,STK3,AURKA,STK11,BRAF,DDR1,NTRK2,TEC,TEK,CIT,GSK3B,TGFBR1,TGFBR2,CDK1,CDK2,CDK4,CDK9,PDGFRA,PDGFRB,PDPK1,TTK,PIM1,ROCK2,WEE1,MAPK14,IGF1R,PRKD1,PRKCQ,MAPK1,MAPK3,MAPK7,MAPK8,MAPK11,MAPK10,MAPK13,MAP2K1,MAP2K2,SLK,ILK,MAP3K12,PTK2,JAK2,KDR,KIT,RAF1,RET,SGK2,EGFR,ROCK1,LYN,…
IPR017441	Protein_kinase_ATP_BS	InterPro	2.288e-17	2.044e-14	65	EPHB3,ERBB2,ERBB4,RPS6KB1,MET,MAPK12,AKT1,AKT2,FGFR1,FGFR2,FGFR4,ULK1,STK25,MAP2K4,FLT1,FLT3,SGK1,FYN,AXL,SRC,STK3,AURKA,STK11,BRAF,NTRK2,TEC,TEK,CIT,GSK3B,TGFBR1,TGFBR2,CDK1,CDK2,CDK4,CDK9,PDGFRA,PDGFRB,PDPK1,TTK,PIM1,ROCK2,WEE1,MAPK14,IGF1R,PRKD1,PRKCQ,MAPK1,MAPK3,MAPK7,MAPK11,MAPK13,MAP2K1,MAP2K2,SLK,PTK2,JAK2,KDR,KIT,RAF1,RET,SGK2,EGFR,ROCK1,LYN,EPHA4
PS00022	EGF_1	PROSITE	2.423e-17	2.044e-14	52	EREG,F7,HEG1,EFEMP1,JAG1,LTBP4,FN1,BCAN,AREG,CSPG5,SLIT1,SLIT3,ADAM15,GAS6,DLK1,NELL1,C6,NOTCH1,NOTCH2,NOTCH3,TDGF1,TEK,TGFA,THBS1,THBS2,NRG1,SLIT2,PLAT,NTN1,PLAU,PAMR1,TNC,HYAL1,VCAN,NCAN,RELN,LAMA1,ITGB1,ITGB3,ITGB4,PTGS2,JAG2,HBEGF,LAMA3,LAMA5,LAMB2,DLL1,LDLR,EYS,EGF,LRP1,LRP2
IPR011009	Kinase-like_dom	InterPro	3.271e-16	2.208e-13	78	EPHB3,ERBB2,ERBB3,ERBB4,ERN1,RPS6KB1,MET,MAPK12,AKT1,AKT2,FGFR1,FGFR2,FGFR4,ULK1,STK25,MAP2K4,FLT1,FLT3,SGK1,MTOR,SMARCC1,FYN,ATR,AXL,SRC,RIPK2,STK3,AURKA,STK11,BRAF,DDR1,NTRK2,TEC,TEK,CIT,GSK3B,TGFBR1,TGFBR2,CDK1,CDK2,CDK4,CDK9,PDGFRA,PDGFRB,PDPK1,TTK,PIM1,PIK3CG,ROCK2,WEE1,MAPK14,IGF1R,PRKD1,PRKCQ,MAPK1,MAPK3,MAPK7,MAPK8,MAPK11,MAPK10,MAPK13,MAP2K1,MAP2K2,SLK,ILK,MAP3K12,PTK2,JAK2,KDR,DMD,KIT,R…
IPR000719	Prot_kinase_cat_dom	InterPro	5.801e-16	3.073e-13	73	EPHB3,ERBB2,ERBB3,ERBB4,ERN1,RPS6KB1,MET,MAPK12,AKT1,AKT2,FGFR1,FGFR2,FGFR4,ULK1,STK25,MAP2K4,FLT1,FLT3,SGK1,FYN,AXL,SRC,RIPK2,STK3,AURKA,STK11,BRAF,DDR1,NTRK2,TEC,TEK,CIT,GSK3B,TGFBR1,TGFBR2,CDK1,CDK2,CDK4,CDK9,PDGFRA,PDGFRB,PDPK1,TTK,PIM1,ROCK2,WEE1,MAPK14,IGF1R,PRKD1,PRKCQ,MAPK1,MAPK3,MAPK7,MAPK8,MAPK11,MAPK10,MAPK13,MAP2K1,MAP2K2,SLK,ILK,MAP3K12,PTK2,JAK2,KDR,KIT,RAF1,RET,SGK2,EGFR,ROCK1,LYN,…
PS01186	EGF_2	PROSITE	6.374e-16	3.073e-13	51	EREG,MATN2,F7,HEG1,EFEMP1,JAG1,LTBP4,BCAN,AREG,CSPG5,SLIT1,SLIT3,ADAM15,GAS6,DLK1,NELL1,C6,NOTCH1,NOTCH2,NOTCH3,TDGF1,TEK,TGFA,THBS1,THBS2,NRG1,SLIT2,PLAT,NTN1,PLAU,PAMR1,TNC,HYAL1,VCAN,NCAN,RELN,LAMA1,ITGB3,ITGB4,PTGS2,JAG2,HBEGF,LAMA3,LAMA5,LAMB2,DLL1,LDLR,EYS,EGF,LRP1,LRP2
PS50011	PROTEIN_KINASE_DOM	PROSITE	9.106e-16	3.842e-13	73	EPHB3,ERBB2,ERBB3,ERBB4,ERN1,RPS6KB1,MET,MAPK12,AKT1,AKT2,FGFR1,FGFR2,FGFR4,ULK1,STK25,MAP2K4,FLT1,FLT3,SGK1,FYN,AXL,SRC,RIPK2,STK3,AURKA,STK11,BRAF,DDR1,NTRK2,TEC,TEK,CIT,GSK3B,TGFBR1,TGFBR2,CDK1,CDK2,CDK4,CDK9,PDGFRA,PDGFRB,PDPK1,TTK,PIM1,ROCK2,WEE1,MAPK14,IGF1R,PRKD1,PRKCQ,MAPK1,MAPK3,MAPK7,MAPK8,MAPK11,MAPK10,MAPK13,MAP2K1,MAP2K2,SLK,ILK,MAP3K12,PTK2,JAK2,KDR,KIT,RAF1,RET,SGK2,EGFR,ROCK1,LYN,…
PF07714	Pkinase_Tyr	Pfam	1.292e-14	3.634e-12	32	EPHB3,ERBB2,ERBB3,ERBB4,MET,FGFR1,FGFR2,FGFR4,FLT1,FLT3,FYN,AXL,SRC,BRAF,DDR1,NTRK2,TEC,TEK,PDGFRA,PDGFRB,IGF1R,ILK,MAP3K12,PTK2,JAK2,KDR,KIT,RAF1,RET,EGFR,LYN,EPHA4
IPR006210	EGF-like	InterPro	3.736e-14	9.006e-12	42	EREG,MATN2,F7,HEG1,JAG1,LTBP4,BCAN,AREG,CSPG5,SLIT1,SLIT3,ADAM15,GAS6,DLK1,NELL1,NOTCH1,NOTCH2,NOTCH3,TDGF1,TEK,TGFA,THBS1,THBS2,NRG1,SLIT2,PLAT,PLAU,PAMR1,TNC,HYAL1,VCAN,NCAN,RELN,PTGS2,JAG2,HBEGF,DLL1,LDLR,EYS,EGF,LRP1,LRP2
SM00181	EGF	SMART	3.736e-14	9.006e-12	42	EREG,MATN2,F7,HEG1,JAG1,LTBP4,BCAN,AREG,CSPG5,SLIT1,SLIT3,ADAM15,GAS6,DLK1,NELL1,NOTCH1,NOTCH2,NOTCH3,TDGF1,TEK,TGFA,THBS1,THBS2,NRG1,SLIT2,PLAT,PLAU,PAMR1,TNC,HYAL1,VCAN,NCAN,RELN,PTGS2,JAG2,HBEGF,DLL1,LDLR,EYS,EGF,LRP1,LRP2
IPR000742	EGF_3	InterPro	5.365e-14	1.207e-11	44	EREG,MATN2,F7,HEG1,EFEMP1,JAG1,LTBP4,BCAN,AREG,CSPG5,SLIT1,SLIT3,ADAM15,GAS6,DLK1,NELL1,C6,NOTCH1,NOTCH2,NOTCH3,TDGF1,TEK,TGFA,THBS1,THBS2,NRG1,SLIT2,PLAT,PLAU,PAMR1,TNC,HYAL1,VCAN,NCAN,RELN,PTGS2,JAG2,HBEGF,DLL1,LDLR,EYS,EGF,LRP1,LRP2
IPR001245	Ser-Thr/Tyr-Pkinase	InterPro	1.547e-13	2.901e-11	32	EPHB3,ERBB2,ERBB3,ERBB4,MET,FGFR1,FGFR2,FGFR4,FLT1,FLT3,FYN,AXL,SRC,BRAF,DDR1,NTRK2,TEC,TEK,PDGFRA,PDGFRB,IGF1R,ILK,MAP3K12,PTK2,JAK2,KDR,KIT,RAF1,RET,EGFR,LYN,EPHA4
PS50026	EGF_3	PROSITE	1.675e-13	2.975e-11	44	EREG,MATN2,F7,HEG1,EFEMP1,JAG1,LTBP4,BCAN,AREG,CSPG5,SLIT1,SLIT3,ADAM15,GAS6,DLK1,NELL1,C6,NOTCH1,NOTCH2,NOTCH3,TDGF1,TEK,TGFA,THBS1,THBS2,NRG1,SLIT2,PLAT,PLAU,PAMR1,TNC,HYAL1,VCAN,NCAN,RELN,PTGS2,JAG2,HBEGF,DLL1,LDLR,EYS,EGF,LRP1,LRP2
PF00008	EGF	Pfam	2.312e-13	3.715e-11	31	EREG,MATN2,F7,HEG1,JAG1,BCAN,AREG,SLIT1,SLIT3,GAS6,DLK1,NOTCH1,NOTCH2,NOTCH3,TGFA,THBS2,NRG1,SLIT2,PLAT,PAMR1,TNC,VCAN,ITGB3,PTGS2,JAG2,HBEGF,DLL1,EYS,EGF,LRP1,LRP2
IPR006209	EGF	InterPro	2.312e-13	3.715e-11	31	EREG,MATN2,F7,HEG1,JAG1,BCAN,AREG,SLIT1,SLIT3,GAS6,DLK1,NOTCH1,NOTCH2,NOTCH3,TGFA,THBS2,NRG1,SLIT2,PLAT,PAMR1,TNC,VCAN,ITGB3,PTGS2,JAG2,HBEGF,DLL1,EYS,EGF,LRP1,LRP2
IPR008271	Ser/Thr_prot_kinase_AS	InterPro	6.347e-08	5.1e-06	45	ERN1,RPS6KB1,MAPK12,AKT1,AKT2,ULK1,STK25,MAP2K4,SGK1,RIPK2,STK3,AURKA,STK11,BRAF,CIT,GSK3B,TGFBR1,TGFBR2,CDK1,CDK2,CDK4,CDK9,PDPK1,TTK,PIM1,ROCK2,WEE1,MAPK14,PRKD1,PRKCQ,MAPK1,MAPK3,MAPK7,MAPK8,MAPK11,MAPK10,MAPK13,MAP2K1,MAP2K2,SLK,ILK,MAP3K12,RAF1,SGK2,ROCK1
PS00108	PROTEIN_KINASE_ST	PROSITE	9.643e-08	7.569e-06	45	ERN1,RPS6KB1,MAPK12,AKT1,AKT2,ULK1,STK25,MAP2K4,SGK1,RIPK2,STK3,AURKA,STK11,BRAF,CIT,GSK3B,TGFBR1,TGFBR2,CDK1,CDK2,CDK4,CDK9,PDPK1,TTK,PIM1,ROCK2,WEE1,MAPK14,PRKD1,PRKCQ,MAPK1,MAPK3,MAPK7,MAPK8,MAPK11,MAPK10,MAPK13,MAP2K1,MAP2K2,SLK,ILK,MAP3K12,RAF1,SGK2,ROCK1
G3DSA:2.60.40.10	Ig-like_fold	Gene3D	1.771e-07	1.272e-05	67	EPHB3,MAG,EPOR,MCAM,F13A1,SEMA3A,MET,FCGR3A,FCGR3B,AGER,FGFR1,FGFR2,FGFR4,MOG,MPZ,SEMA4D,FLT1,FLT3,FN1,SEMA7A,TRIM71,BCAN,PALLD,CHL1,MYCBP2,AXL,NCAM1,GHR,IGSF10,NFATC1,NFATC3,NFKB1,NTRK2,TEK,THY1,OSMR,HFE,NRG1,PDGFRA,PDGFRB,CADM1,FLRT3,CNTN1,TNC,ICAM1,IFNGR1,IGF1R,VCAN,NCAN,IL6ST,CXADR,DAG1,SIRPA,ITGB4,PXDN,PTPRS,PTPRZ1,KDR,KAZALD1,KIT,JAM3,L1CAM,RELA,PTPRU,LIFR,ROBO2,EPHA4
SM00220	S_TKc	SMART	2.472e-07	1.604e-05	36	RPS6KB1,MAPK12,AKT1,AKT2,ULK1,STK25,MAP2K4,SGK1,STK3,AURKA,STK11,CIT,GSK3B,CDK1,CDK2,CDK4,CDK9,PDPK1,TTK,PIM1,ROCK2,MAPK14,PRKD1,PRKCQ,MAPK1,MAPK3,MAPK7,MAPK8,MAPK11,MAPK10,MAPK13,MAP2K1,MAP2K2,SLK,SGK2,ROCK1
IPR002290	Ser/Thr_prot_kinase_dom	InterPro	2.472e-07	1.604e-05	36	RPS6KB1,MAPK12,AKT1,AKT2,ULK1,STK25,MAP2K4,SGK1,STK3,AURKA,STK11,CIT,GSK3B,CDK1,CDK2,CDK4,CDK9,PDPK1,TTK,PIM1,ROCK2,MAPK14,PRKD1,PRKCQ,MAPK1,MAPK3,MAPK7,MAPK8,MAPK11,MAPK10,MAPK13,MAP2K1,MAP2K2,SLK,SGK2,ROCK1
IPR013783	Ig-like_fold	InterPro	4.333e-07	2.611e-05	69	EPHB3,MAG,EPOR,MCAM,F13A1,SEMA3A,MET,FCGR3A,FCGR3B,AGER,FGFR1,FGFR2,FGFR4,MOG,MPZ,SEMA4D,FLT1,FLT3,FN1,SEMA7A,TRIM71,BCAN,PALLD,CHL1,MYCBP2,AXL,NCAM1,GHR,IGSF10,NFATC1,NFATC3,NFKB1,LILRB3,TRA,NTRK2,TEK,THY1,OSMR,HFE,NRG1,PDGFRA,PDGFRB,CADM1,FLRT3,CNTN1,TNC,ICAM1,IFNGR1,IGF1R,VCAN,NCAN,IL6ST,CXADR,DAG1,SIRPA,ITGB4,PXDN,PTPRS,PTPRZ1,KDR,KAZALD1,KIT,JAM3,L1CAM,RELA,PTPRU,LIFR,ROBO2,EPHA4
PF00069	Pkinase	Pfam	2.272e-06	0.0001077	43	ERN1,RPS6KB1,MAPK12,AKT1,AKT2,ULK1,STK25,MAP2K4,SGK1,RIPK2,STK3,AURKA,STK11,BRAF,CIT,GSK3B,TGFBR1,TGFBR2,CDK1,CDK2,CDK4,CDK9,PDPK1,TTK,PIM1,ROCK2,WEE1,MAPK14,PRKD1,PRKCQ,MAPK1,MAPK3,MAPK7,MAPK8,MAPK11,MAPK10,MAPK13,MAP2K1,MAP2K2,SLK,RAF1,SGK2,ROCK1
IPR017442	Se/Thr_prot_kinase-like_dom	InterPro	3.241e-06	0.000135	41	ERN1,RPS6KB1,MAPK12,AKT1,AKT2,ULK1,STK25,MAP2K4,SGK1,RIPK2,STK3,AURKA,STK11,CIT,GSK3B,TGFBR1,TGFBR2,CDK1,CDK2,CDK4,CDK9,PDPK1,TTK,PIM1,ROCK2,WEE1,MAPK14,PRKD1,PRKCQ,MAPK1,MAPK3,MAPK7,MAPK8,MAPK11,MAPK10,MAPK13,MAP2K1,MAP2K2,SLK,SGK2,ROCK1
PS50835	IG_LIKE	PROSITE	0.0002593	0.003573	45	MAG,MCAM,SEMA3A,FCGR3A,FCGR3B,AGER,FGFR1,FGFR2,FGFR4,MOG,MPZ,SEMA4D,FLT1,FLT3,SEMA7A,BCAN,PALLD,CHL1,AXL,NCAM1,IGSF10,LILRB3,NTRK2,TEK,THY1,HFE,NRG1,PDGFRA,PDGFRB,CADM1,CNTN1,ICAM1,VCAN,NCAN,CXADR,SIRPA,PXDN,PTPRS,KDR,KAZALD1,KIT,JAM3,L1CAM,PTPRU,ROBO2
IPR007110	Ig-like	InterPro	0.0003276	0.004434	44	MAG,MCAM,SEMA3A,FCGR3A,FCGR3B,AGER,FGFR1,FGFR2,FGFR4,MOG,MPZ,SEMA4D,FLT1,FLT3,SEMA7A,BCAN,PALLD,CHL1,AXL,NCAM1,IGSF10,LILRB3,NTRK2,TEK,THY1,HFE,NRG1,PDGFRA,PDGFRB,CADM1,CNTN1,ICAM1,VCAN,NCAN,CXADR,SIRPA,PXDN,PTPRS,KDR,KAZALD1,KIT,JAM3,L1CAM,ROBO2
