# Supplementary material for: REGene: a literature-based knowledgebase of animal regeneration that bridge tissue regeneration and cancer
Source: Sci Rep. 2016 Mar 15;6:23167. doi: 10.1038/srep23167 (PMC4791596; doi:10.1038/srep23167)
Supplement: Supplementary Dataset 5 [file srep23167-s6.xls]

## Sheet: Sheet1
#Term	Database	ID	P-Value	Corrected P-Value	InputGeneID
regeneration	Gene Ontology	GO:0031099	6.75299e-12	4.85337e-08	1432|7471|595|1026|5340|116519|6657|4147|3479|6696|133|335|6387|7040|3725|2697|5468|3082|3651|4851|7480
epithelial cell proliferation	Gene Ontology	GO:0050673	2.82454e-10	8.47964e-07	2475|5080|595|335|6387|1499|10413|1051|5728|857|3458|3479|652|650|2247|207|3815|1956|7040|3725|7124|6469|5594|6657|3569|3091|7422|2697|4851|7480
stem cell proliferation	Gene Ontology	GO:0072089	3.53957e-10	8.47964e-07	6469|4803|627|10413|7157|3458|5080|7422|429|6657|3091|652|7040|650|1499|7471|2260|655|4851|7480
exocrine system development	Gene Ontology	GO:0035272	7.37413e-10	1.12425e-06	6469|3569|3480|5080|3479|1956|655|7124|7040|2260|4233|3651|3082
gland development	Gene Ontology	GO:0048732	7.82144e-10	1.12425e-06	5080|595|335|1499|3651|1051|5728|857|3458|3479|429|655|652|650|7471|2260|3082|207|3480|4192|1956|7040|3084|3725|7124|4233|6469|5594|6657|3569|3091|7422|4851
morphogenesis of a branching structure	Gene Ontology	GO:0001763	2.0806e-09	2.49221e-06	7852|6387|9021|3479|655|652|650|7471|2260|2247|3082|3586|7040|1499|7124|4233|57142|6469|6657|3569|133|7422|4851
single-organism nuclear import	Gene Ontology	GO:1902593	3.27219e-09	2.61303e-06	2475|5295|3553|207|7157|3458|3479|7099|655|652|1440|284|3586|2932|1956|7040|3725|7124|6469|1026|1432|5594|6774|3569
protein import into nucleus	Gene Ontology	GO:0006606	3.27219e-09	2.61303e-06	2475|5295|3553|207|7157|3458|3479|7099|655|652|1440|284|3586|2932|1956|7040|3725|7124|6469|1026|1432|5594|6774|3569
protein targeting to nucleus	Gene Ontology	GO:0044744	3.27219e-09	2.61303e-06	2475|5295|3553|207|7157|3458|3479|7099|655|652|1440|284|3586|2932|1956|7040|3725|7124|6469|1026|1432|5594|6774|3569
morphogenesis of a branching epithelium	Gene Ontology	GO:0061138	3.9715e-09	2.85431e-06	4851|133|6387|9021|3479|655|652|650|7471|2260|2247|3082|3586|7040|1499|7124|4233|6469|6657|3569|7422|7852
nuclear import	Gene Ontology	GO:0051170	4.41708e-09	2.88596e-06	2475|5295|3553|207|7157|3458|3479|7099|655|652|1440|284|3586|2932|1956|7040|3725|7124|6469|1026|1432|5594|6774|3569
protein import	Gene Ontology	GO:0017038	8.76015e-09	4.81071e-06	2475|5295|3553|207|7157|3458|3479|7099|655|652|1440|284|3586|2932|1956|7040|3725|7124|6469|1026|1432|5594|6774|3569|1191
regulation of neuroblast proliferation	Gene Ontology	GO:1902692	9.26966e-09	4.81071e-06	6469|627|7157|5080|6657|3091|7040|1499|4851|7422
regulation of epithelial cell proliferation	Gene Ontology	GO:0050678	9.37107e-09	4.81071e-06	2475|5080|595|6387|3725|10413|5728|857|3458|3479|652|650|2247|207|1956|7040|1499|6469|6657|3569|3091|7422|2697|4851|7480
regulation of stem cell proliferation	Gene Ontology	GO:0072091	1.03012e-08	4.93567e-06	6469|4803|627|10413|7157|3458|5080|6657|3091|652|7040|1499|2260|4851|7422
organ regeneration	Gene Ontology	GO:0031100	1.26076e-08	5.66317e-06	1026|595|116519|335|133|6387|7040|7471|5468|3651|4851|3082
neuroblast proliferation	Gene Ontology	GO:0007405	1.80439e-08	7.21086e-06	6469|627|7157|5080|429|6657|3091|7040|1499|2260|4851|7422
positive regulation of cell differentiation	Gene Ontology	GO:0045597	1.89039e-08	7.21086e-06	2475|3569|627|335|1499|7852|6387|3066|5468|10413|1051|4803|4804|3458|3479|429|655|652|650|1440|3084|2260|2247|3082|207|3815|2932|1490|7040|3725|7124|9021|6469|1432|6657|5080|133|3091|7422|2697|1000|4851|7480
muscle cell proliferation	Gene Ontology	GO:0033002	1.92708e-08	7.21086e-06	3084|6469|3458|3569|3479|7124|1956|652|3066|1499|3725|2697|5468|2260|2247|284|4851
gliogenesis	Gene Ontology	GO:0042063	2.00664e-08	7.21086e-06	3084|7852|5728|1191|207|6469|6774|4147|5080|3479|429|6657|1956|3066|650|1499|5468|57142|1462|4851|1000
vasculature development	Gene Ontology	GO:0001944	2.31515e-08	7.65347e-06	5080|10413|7852|6387|1499|5054|3725|5728|857|3553|4162|7070|3479|655|652|133|2260|2247|284|3082|4313|207|718|1490|1432|9021|57142|6469|5340|5594|3569|6464|3091|7422|2697|4851|1000
negative regulation of cell death	Gene Ontology	GO:0060548	2.34279e-08	7.65347e-06	627|5295|6387|3066|3065|1499|5054|10413|7015|3651|1051|5728|4803|4804|3586|4192|7157|9021|3479|429|655|652|1440|7471|2247|284|3082|1191|207|3815|3480|2932|1490|857|3084|3725|7124|4233|6469|1026|1956|5599|3569|6774|3091|7422|4851|3553
blood vessel development	Gene Ontology	GO:0001568	2.91841e-08	9.11939e-06	5080|10413|7852|6387|1499|5054|3725|5728|857|3553|4162|7070|655|652|133|2260|2247|284|3082|4313|207|718|1490|1432|9021|57142|6469|5340|5594|3569|6464|3091|7422|2697|4851|1000
protein localization to nucleus	Gene Ontology	GO:0034504	3.60715e-08	1.04303e-05	2475|5295|3553|207|7157|3458|3479|7099|655|652|1440|284|3586|2932|1956|7040|3725|7124|6469|1026|1432|5594|6774|3569|1029
response to growth factor	Gene Ontology	GO:0070848	3.6282e-08	1.04303e-05	1432|2475|627|5295|3084|3066|3065|1499|5054|5728|4803|4804|7157|429|652|650|6657|2260|2247|3082|207|3815|2932|1490|1956|7040|7471|3725|57142|1026|5595|5594|5599|7448|5080|6464|6774|3091|7422|4851|3553
regulation of protein localization to nucleus	Gene Ontology	GO:1900180	3.86277e-08	1.05566e-05	6469|2475|1026|1432|3586|2932|5295|1029|3479|7099|1956|655|652|7040|1440|3553|7124|284|3569
salivary gland morphogenesis	Gene Ontology	GO:0007435	3.96589e-08	1.05566e-05	6469|3569|5080|1956|655|7040|2260|4233|7124|3082
regulation of protein import into nucleus	Gene Ontology	GO:0042306	4.3664e-08	1.12076e-05	6469|2475|1026|1432|3586|5295|2932|3479|7099|1956|655|652|7040|1440|3553|7124|284|3569
gland morphogenesis	Gene Ontology	GO:0022612	5.86499e-08	1.45351e-05	6469|3569|3480|3458|5080|3479|1956|857|652|7040|655|2260|4233|7124|4851|3082
salivary gland development	Gene Ontology	GO:0007431	7.54156e-08	1.80671e-05	6469|3569|5080|1956|655|7040|2260|4233|7124|3082
positive regulation of developmental process	Gene Ontology	GO:0051094	8.00768e-08	1.85649e-05	2475|3569|627|10413|335|1499|7852|6387|3066|3725|5054|595|1051|4803|4804|7157|3458|718|3479|429|655|652|650|1440|7471|2260|2247|3082|207|3815|2932|1490|7040|3084|5468|7124|9021|6469|1432|5599|5080|1029|133|6657|3091|7422|2697|3553|1000|4851|7480
glial cell differentiation	Gene Ontology	GO:0010001	9.50475e-08	2.13471e-05	3084|7852|5728|1191|207|6469|6774|5080|3479|429|6657|1956|3066|650|1499|5468|4851|1000
regulation of morphogenesis of a branching structure	Gene Ontology	GO:0060688	1.09916e-07	2.39384e-05	6469|7124|655|652|7422|1499|2260|3082|4233|57142|7040
positive regulation of cell migration	Gene Ontology	GO:0030335	1.16684e-07	2.46649e-05	5080|5295|6387|5054|4162|3479|652|650|2247|284|3082|207|3815|4318|3480|1956|7040|7124|4233|5594|7448|3569|3091|7422|4851
positive regulation of locomotion	Gene Ontology	GO:0040017	1.24029e-07	2.54685e-05	5080|5295|177|6387|5054|4162|3479|652|650|2247|284|3082|207|3815|4318|3480|1956|7040|7124|4233|5594|7448|3569|3091|7422|4851
cellular response to growth factor stimulus	Gene Ontology	GO:0071363	1.39806e-07	2.79107e-05	1432|2475|627|5295|3066|3065|1499|5054|5728|4803|4804|7157|652|650|7471|2260|2247|3082|207|3815|2932|1490|1956|7040|3084|3725|57142|1026|5595|5594|5599|7448|5080|6464|6774|3091|7422|4851|3553
positive regulation of epithelial cell proliferation	Gene Ontology	GO:0050679	1.53336e-07	2.97845e-05	6469|2475|595|1956|207|3569|3479|6387|3091|652|7040|650|1499|3725|2247|4851|7422
positive regulation of cell proliferation	Gene Ontology	GO:0008284	1.68103e-07	3.16988e-05	2475|3569|595|133|6387|3066|3065|1499|10413|3651|5728|4803|4804|3458|3479|7099|429|652|650|1440|7471|2260|2247|207|3815|3480|1490|1956|7040|3084|3725|7124|6469|1026|5594|6657|5080|6464|3091|7422|3553|4851|7480
positive regulation of cell motility	Gene Ontology	GO:2000147	1.72012e-07	3.16988e-05	5080|5295|6387|5054|4162|3479|652|650|2247|284|3082|207|3815|4318|3480|1956|7040|7124|4233|5594|7448|3569|3091|7422|4851
negative regulation of programmed cell death	Gene Ontology	GO:0043069	1.83617e-07	3.29913e-05	627|5295|6387|3066|3065|1499|5054|10413|7015|3651|1051|5728|4803|4804|3586|4192|7157|9021|3479|429|655|652|7471|284|3082|207|3815|3480|2932|857|3084|3725|7124|4233|6469|1026|1956|5599|3569|1191|3091|7422|4851|3553
regulation of nucleocytoplasmic transport	Gene Ontology	GO:0046822	2.01375e-07	3.52996e-05	6469|2475|1026|1432|3586|2932|5295|1029|3479|7099|1956|655|652|7040|1440|3553|7124|284|3569
regulation of sequence-specific DNA binding transcription factor activity	Gene Ontology	GO:0051090	2.21156e-07	3.7844e-05	3066|3725|177|5728|4803|3553|207|1191|7099|655|5468|7471|3586|3815|3480|7040|5595|7124|6469|1432|5594|5599|3569|1029|7422|7480
myoblast differentiation	Gene Ontology	GO:0045445	2.43076e-07	4.06277e-05	3084|3475|5340|6469|3479|652|7040|1499|1432|7124|4851|7480
positive regulation of neurogenesis	Gene Ontology	GO:0050769	2.65587e-07	4.33812e-05	5080|627|7852|6387|3066|5468|4803|4804|3458|429|655|652|650|2260|3082|3815|2932|1499|6469|6657|3569|3091|7422|4851
regulation of neural precursor cell proliferation	Gene Ontology	GO:2000177	2.7751e-07	4.35566e-05	6469|627|7157|5080|3479|429|6657|3091|7040|1499|4851|7422
positive regulation of cellular component movement	Gene Ontology	GO:0051272	2.78782e-07	4.35566e-05	5080|5295|6387|5054|4162|3479|652|650|2247|284|3082|207|3815|4318|3480|1956|7040|7124|4233|5594|7448|3569|3091|7422|4851
STOMACH CANCER	GAD		3.0577e-07	4.67568e-05	1026|595|3586|3815|4318|7157|4313|7040|3553|7124|7422
growth factor activity	Gene Ontology	GO:0008083	3.2462e-07	4.86051e-05	4803|627|3586|3569|4192|3479|1490|6387|7422|652|7040|650|1440|3084|2247|655|3082
response to mechanical stimulus	Gene Ontology	GO:0009612	3.37142e-07	4.94498e-05	5595|4803|627|207|3815|5599|3569|2932|7099|6657|6387|1956|1499|3725|2697|5468|7124|3553
positive regulation of reactive oxygen species metabolic process	Gene Ontology	GO:2000379	3.59656e-07	5.1389e-05	1026|1432|207|7157|3458|3569|7099|1191|1956|7040|3553|7124
morphogenesis of an epithelium	Gene Ontology	GO:0002009	3.70069e-07	5.1389e-05	10413|7852|6387|3651|4804|9021|3458|3479|655|652|650|7471|2260|2247|3082|3586|3480|1956|7040|1499|7124|4233|6469|6657|3569|133|3091|7422|2697|4851
negative regulation of cell differentiation	Gene Ontology	GO:0045596	3.71814e-07	5.1389e-05	5080|627|10413|5295|3066|1499|595|5728|857|4804|7157|3458|7070|3479|7099|429|655|652|650|7471|57142|2247|3815|2932|7040|5468|7124|6469|5594|6774|3569|1029|6657|1000|6696|4851|7480
regulation of cytoplasmic transport	Gene Ontology	GO:1903649	3.88625e-07	5.26585e-05	2475|5295|857|3553|7070|3479|7099|655|652|1440|284|3586|2932|4803|7040|1432|7124|6469|1026|5595|5594|3569|1029|1956
regulation of nitric oxide biosynthetic process	Gene Ontology	GO:0045428	4.0197e-07	5.26585e-05	857|3553|207|3586|1191|3458|3569|7099|1956|7124
response to wounding	Gene Ontology	GO:0009611	4.0298e-07	5.26585e-05	1432|3569|335|5295|133|5054|3066|3065|3725|177|3651|857|3553|3586|7157|4147|3479|7099|5468|7471|2247|284|3082|116519|207|718|4192|1490|1956|7040|3084|5340|7124|9021|4162|6469|5595|5594|6657|7448|5080|6464|1191|3091|7422|2697|6696|4851|7480
positive regulation of nervous system development	Gene Ontology	GO:0051962	4.44095e-07	5.61358e-05	5080|627|7852|6387|3066|5468|4803|4804|3458|3479|429|655|652|650|2260|3082|3815|2932|1499|6469|6657|3569|3091|7422|4851
response to organonitrogen compound	Gene Ontology	GO:0010243	4.4803e-07	5.61358e-05	1432|2475|3569|627|5295|133|6387|3066|5468|595|3651|1051|5728|4803|4804|207|429|655|1499|7471|2260|2247|4313|3586|3480|1490|857|7480|3725|7124|9021|1026|5595|5594|6774|5080|6464|1956|2697|4851|3553
positive regulation of multicellular organismal process	Gene Ontology	GO:0051240	4.59083e-07	5.61358e-05	1432|3569|627|10413|1499|5295|7852|6387|3066|3725|5054|595|1051|4803|4804|3586|1191|3458|718|3479|7099|429|655|652|650|1440|7471|2260|2247|284|3082|116519|207|3815|4318|1956|2932|1490|857|7040|3084|5468|7124|4233|6469|5340|5599|5080|133|6657|3091|7422|2697|3553|6696|4851|7480
positive regulation of cell development	Gene Ontology	GO:0010720	4.60834e-07	5.61358e-05	5080|627|335|7852|6387|3066|5468|10413|4803|4804|3458|429|655|652|650|2260|3082|3815|2932|7040|1499|6469|6657|3569|3091|7422|4851
Signaling by ERBB4	Reactome	REACT_115596	4.81328e-07	5.74078e-05	10413|5728|1026|5595|5594|207|3815|6464|5295|2932|2475|6387|1956|3084|2247|3569
regulation of protein targeting	Gene Ontology	GO:1903533	4.87251e-07	5.74078e-05	6469|2475|1026|1432|3586|5295|2932|3479|7099|1956|655|652|7040|1440|3553|7124|284|3569
regulation of reactive oxygen species metabolic process	Gene Ontology	GO:2000377	5.5593e-07	6.4443e-05	1026|1432|3586|207|7157|3458|3569|7099|1191|1956|857|7040|3553|7124|655
response to nitrogen compound	Gene Ontology	GO:1901698	6.60916e-07	7.52781e-05	1432|2475|3569|627|5295|133|6387|3066|3725|595|7015|3651|1051|5728|4803|4804|3586|429|655|1499|7471|2260|2247|4313|207|3480|1490|857|7480|5468|7124|9021|1026|5595|5594|5599|5080|6464|6774|1956|2697|4851|3553
positive regulation of protein phosphorylation	Gene Ontology	GO:0001934	6.70349e-07	7.52781e-05	2475|627|7852|595|4803|3553|7157|3458|718|3479|7099|655|652|650|1440|7471|2260|2247|284|3082|207|3815|2932|1490|857|7040|3084|5595|7124|4233|1026|1432|5594|7448|3569|6464|1191|1956|7422
response to lipid	Gene Ontology	GO:0033993	6.9237e-07	7.65548e-05	5080|627|335|133|1956|1432|5468|5054|595|3651|1051|5728|4803|3553|3458|7099|429|655|652|1499|1440|6657|3586|4192|1490|857|7040|3725|7124|1026|5595|5594|5599|3569|6774|50616|6696|4851|7480
regulation of muscle organ development	Gene Ontology	GO:0048634	7.3473e-07	7.88135e-05	6469|627|7480|3569|652|3066|650|2697|3084|2260|2247|4851|7040
positive regulation of protein localization to nucleus	Gene Ontology	GO:1900182	7.3473e-07	7.88135e-05	6469|3569|1432|5295|1029|3479|7099|1956|652|7040|1440|3553|7124
negative regulation of apoptotic process	Gene Ontology	GO:0043066	8.14106e-07	8.60438e-05	627|5295|6387|3066|3065|1499|5054|10413|7015|3651|1051|5728|4803|4804|3586|4192|7157|3479|429|655|652|7471|284|3082|207|3480|2932|857|3084|3725|7124|9021|6469|1026|1956|5599|3569|1191|3091|7422|4851|3553
Signaling by SCF-KIT	Reactome	REACT_111040	9.55449e-07	9.9519e-05	5728|1026|5595|5594|207|3815|4318|5295|2932|2475|6774|1956|3084|2247|3569
neurotrophin TRK receptor signaling pathway	Gene Ontology	GO:0048011	9.84512e-07	0.000101059	2475|5295|3066|3065|5728|4803|4804|3084|2260|2247|207|3815|2932|1956|1432|57142|1026|5595|5594|5599|6464|6774
angiogenesis	Gene Ontology	GO:0001525	9.98361e-07	0.000101059	7852|6387|3725|5054|5728|857|3553|4162|7070|652|133|57142|2247|284|3082|4313|718|1490|1499|2260|6469|1432|3569|6464|3091|7422|4851
positive regulation of phosphorylation	Gene Ontology	GO:0042327	1.02626e-06	0.000101271	2475|627|7852|1499|595|4803|3553|7157|3458|718|3479|7099|655|652|650|1440|7471|2260|2247|284|3082|207|3815|3480|2932|1490|857|7040|3084|1432|7124|4233|1026|5595|5594|6657|7448|3569|6464|1191|1956|7422|1000
cell migration	Gene Ontology	GO:0016477	1.02864e-06	0.000101271	3569|335|5295|7852|6387|5054|5728|857|3553|3586|4192|4147|7070|3479|429|652|650|3084|2260|2247|284|3082|207|3815|4318|3480|2932|1490|1956|7040|1499|7124|4233|57142|4162|6357|6469|5340|5594|6774|7448|5080|6464|6696|3091|7422|2697|1462|3458|4851|1000
blood vessel morphogenesis	Gene Ontology	GO:0048514	1.08193e-06	0.000105079	10413|7852|6387|3725|5054|5728|857|3553|4162|7070|652|133|57142|2247|284|3082|4313|718|1490|1499|2260|6469|1432|3569|6464|3091|7422|2697|4851|1000
positive regulation of MAPK cascade	Gene Ontology	GO:0043410	1.18966e-06	0.000113244	7852|1432|4803|3553|3479|7099|652|650|2260|2247|284|3082|3815|3480|1490|1956|7040|1499|7124|4233|5595|5594|6657|3569|6464|7422|1000
regulation of reactive oxygen species biosynthetic process	Gene Ontology	GO:1903426	1.20379e-06	0.000113244	857|3553|207|3586|1191|3458|3569|7099|1956|7124
neurotrophin signaling pathway	Gene Ontology	GO:0038179	1.22144e-06	0.000113244	2475|5295|3066|3065|5728|4803|4804|3084|2260|2247|207|3815|2932|1956|1432|57142|1026|5595|5594|5599|6464|6774
positive regulation of neuroblast proliferation	Gene Ontology	GO:0002052	1.23229e-06	0.000113244	6469|6657|5080|3091|7422|1499|4851
positive regulation of neural precursor cell proliferation	Gene Ontology	GO:2000179	1.24479e-06	0.000113244	6469|6657|5080|3479|429|3091|7422|1499|4851
regulation of neurogenesis	Gene Ontology	GO:0050767	1.30063e-06	0.000116845	5080|627|7852|6387|3066|1499|5728|4803|4804|7157|3458|7070|429|655|652|650|2260|3082|207|3815|2932|7040|5468|57142|6469|6774|3569|6657|3091|7422|6696|4851
response to hormone	Gene Ontology	GO:0009725	1.32815e-06	0.000117845	2475|3569|627|335|5295|133|6387|1499|595|3651|5728|4803|4804|3586|655|652|7471|2260|2247|116519|207|3815|3480|1956|4192|1490|857|7040|5468|7124|9021|1026|5595|5594|6774|5080|6464|50616|2697|3553|6696|4851|7480
Signalling by NGF	Reactome	REACT_11061	1.43498e-06	0.000124255	2475|5295|3066|3065|5728|4803|4804|3084|57142|2247|207|3815|2932|1956|1432|1026|5595|5594|5599|3569|6464|6774
positive regulation of signal transduction	Gene Ontology	GO:0009967	1.42577e-06	0.000124255	2475|10413|335|6464|5295|3084|7852|1956|1499|7015|5728|4803|4804|3586|7157|3458|718|3479|7099|429|655|652|650|1440|6657|2260|2247|284|3082|1191|207|3815|3480|2932|1490|857|7040|7471|1432|7124|4233|6469|5595|5594|5599|7448|3569|1029|6774|3091|7422|2697|3553|1000|4851|7480
transmembrane receptor protein tyrosine kinase signaling pathway	Gene Ontology	GO:0007169	1.4757e-06	0.00012626	2475|627|5295|1956|3066|3065|1499|5728|857|4804|9021|3479|650|7471|2260|2247|284|3082|4313|207|3815|4318|3480|2932|1490|4803|7040|3084|1432|4233|57142|1026|5595|5594|5599|7448|6464|6774|3091|7422|3553
positive regulation of nucleocytoplasmic transport	Gene Ontology	GO:0046824	1.49348e-06	0.000126279	6469|3569|1432|5295|2932|3479|7099|1956|652|7040|1440|3553|7124
Proteoglycans in cancer	KEGG PATHWAY	hsa05205	1.69728e-06	0.000141841	2475|595|5295|1499|857|7157|3479|7099|7471|2260|2247|3082|4313|207|4318|3480|1956|7040|5595|7124|4233|1026|1432|5594|6774|7448|3091|7422|7480
PROSTATE CANCER	GAD		1.76536e-06	0.000145835	5728|1026|595|3586|4318|3479|4313|7099|7157|1956|857|7040|5054|3553|7422
regulation of osteoblast differentiation	Gene Ontology	GO:0045667	1.81118e-06	0.00014792	1051|6657|3569|3479|655|652|7480|650|2697|1499|7124|4851|3082
positive regulation of protein import into nucleus	Gene Ontology	GO:0042307	1.83501e-06	0.000148182	6469|3569|1432|5295|3479|7099|1956|652|7040|1440|3553|7124
regulation of nervous system development	Gene Ontology	GO:0051960	1.8691e-06	0.000149258	2475|5080|627|7852|6387|3066|1499|5728|4803|4804|7157|3458|7070|3479|429|655|652|650|2260|3082|207|3815|2932|7040|5468|57142|6469|6774|3569|6657|3091|7422|6696|4851
organ morphogenesis	Gene Ontology	GO:0009887	2.02879e-06	0.00016023	1432|5080|627|133|3066|3065|1499|10413|3651|5728|857|4804|3458|7070|3479|655|652|650|7471|2260|2247|3082|4313|3480|2932|1490|1956|7040|3084|3725|7124|4233|57142|6469|5595|5594|6774|3569|6657|3091|7422|2697|4851|7480
tongue development	Gene Ontology	GO:0043586	2.0862e-06	0.000161774	627|6657|1956|7480|3065|1499|3066
nitric oxide biosynthetic process	Gene Ontology	GO:0006809	2.11587e-06	0.000161774	857|3553|207|3586|1191|3458|3569|7099|1956|7124
positive regulation of osteoblast differentiation	Gene Ontology	GO:0045669	2.11587e-06	0.000161774	1051|3569|3479|655|652|7480|650|2697|1499|3082
positive regulation of cellular protein localization	Gene Ontology	GO:1903829	2.15524e-06	0.00016305	6469|3569|1432|207|5599|2932|5295|1029|3479|7099|7157|1956|652|7040|1440|3553|7124|7422
epithelium development	Gene Ontology	GO:0060429	2.19397e-06	0.00016425	3569|595|10413|1499|7852|6387|3066|3065|5468|627|3651|1051|857|4804|3586|7157|9021|3458|3479|429|655|652|650|7471|2260|2247|3082|207|3815|3480|2932|1490|1956|7040|3084|3725|7124|4233|6469|1026|5594|6657|5080|133|3091|7422|2697|4851|7480
negative regulation of developmental process	Gene Ontology	GO:0051093	2.27635e-06	0.000168661	3569|627|10413|5295|3066|1499|5054|595|7015|5728|857|4804|7157|3458|7070|3479|7099|429|655|652|650|7471|57142|2247|3815|2932|7040|5468|7124|6469|5594|6774|5080|1029|6657|3091|2697|1000|6696|4851|7480
Melanoma	KEGG PATHWAY	hsa05218	2.50418e-06	0.000183648	5728|1026|5595|5594|207|7157|3480|5295|1029|3479|1956|595|2260|2247|4233|3082
neural precursor cell proliferation	Gene Ontology	GO:0061351	2.53097e-06	0.000183738	7852|627|6469|7157|5080|3479|429|6657|3091|7040|1499|2260|4851|7422
cellular response to biotic stimulus	Gene Ontology	GO:0071216	2.67427e-06	0.0001922	5595|5594|3586|5599|3458|3569|2932|7099|7157|7040|1440|5054|1432|7124|3553
PRETERM DELIVERY	GAD		2.79839e-06	0.000194821	3586|4318|3458|3569|7040|7124|7422
regulation of MAP kinase activity	Gene Ontology	GO:0043405	2.74918e-06	0.000194821	3553|857|5595|5594|3815|6464|2932|4233|7099|7852|1956|7422|652|7040|650|1432|2260|2247|655|7124|3082
Fc-epsilon receptor signaling pathway	Gene Ontology	GO:0038095	2.84528e-06	0.000194821	5728|1026|5595|5594|207|3815|5599|6464|5295|2932|2475|1956|3084|3725|2260|2247
branching morphogenesis of an epithelial tube	Gene Ontology	GO:0048754	2.84528e-06	0.000194821	6469|6657|3479|7852|6387|655|652|7040|650|1499|7471|7124|2247|4233|4851|7422
regulation of cell adhesion	Gene Ontology	GO:0030155	2.85452e-06	0.000194821	2475|335|5295|6387|5054|5728|857|3553|207|3458|7070|3479|655|652|650|7471|284|3586|2932|7040|3084|1499|7124|6469|5340|6657|7448|3569|1029|7422|6696|4851
regulation of intracellular transport	Gene Ontology	GO:0032386	2.87339e-06	0.000194821	2475|5295|4803|3553|207|7157|7070|3479|7099|655|652|1440|284|3586|2932|857|7040|1432|7124|6469|1026|5595|5594|5599|3569|1029|1956
cellular response to fibroblast growth factor stimulus	Gene Ontology	GO:0044344	2.94026e-06	0.000197492	3084|5728|5295|5595|5594|207|3815|6464|5080|2932|2475|1490|1956|1026|1499|4804|2260|2247
fibroblast growth factor receptor signaling pathway	Gene Ontology	GO:0008543	3.05663e-06	0.000201688	3084|5728|1026|5595|5594|207|3815|6464|5295|2932|2475|1490|1956|1499|4804|2260|2247
epithelial cell differentiation	Gene Ontology	GO:0030855	3.05886e-06	0.000201688	595|1499|3066|3065|5468|10413|3651|1051|857|3458|3479|429|655|652|650|7471|2260|207|3815|2932|7040|3084|3725|4233|1026|6657|5080|3091|7422|2697|4851|7480
response to peptide	Gene Ontology	GO:1901652	3.20407e-06	0.000209342	2475|3569|5295|133|6387|1432|5468|4803|4804|207|655|7471|2260|2247|3586|3480|1490|857|1499|9021|5595|5594|6774|5080|6464|2697|4851|3553
COLORECTAL CANCER	GAD		3.37037e-06	0.000217622	4313|595|4318|3569|4192|3479|7099|7157|1956|3091|652|7422|5054|5468
regulation of striated muscle tissue development	Gene Ontology	GO:0016202	3.39135e-06	0.000217622	6469|627|7480|652|3066|650|2697|3084|2260|2247|4851|7040
regulation of developmental growth	Gene Ontology	GO:0048638	3.44973e-06	0.000218521	5728|4803|627|10413|6774|2932|3479|57142|6387|7422|652|7480|2697|3084|2260|2247|6696|4851|3066
regulation of cellular protein localization	Gene Ontology	GO:1903827	3.50871e-06	0.000218521	2475|5295|3553|207|7157|3479|7099|655|652|1440|284|3586|2932|1956|7040|1499|7124|6469|1026|1432|5599|3569|1029|7422
ossification	Gene Ontology	GO:0001503	3.50871e-06	0.000218521	1051|3479|655|652|650|1462|4313|207|4318|1490|1956|7040|1499|7124|6469|5599|3569|6657|3091|2697|3082|6696|4851|7480
response to fibroblast growth factor	Gene Ontology	GO:0071774	3.52698e-06	0.000218521	3084|5728|5295|5595|5594|207|3815|6464|5080|2932|2475|1490|1956|1026|1499|4804|2260|2247
regulation of growth	Gene Ontology	GO:0040008	3.63006e-06	0.000222985	627|6464|6387|3066|10413|5728|4803|207|7157|3458|3479|652|3084|2260|2247|3586|2932|1490|7040|5468|7124|9021|57142|1026|6774|1029|3091|7422|2697|6696|4851|7480
developmental growth	Gene Ontology	GO:0048589	3.66506e-06	0.000223227	627|133|6387|3066|10413|5728|4803|3479|652|3084|2260|2247|116519|2932|7040|5340|57142|6469|1432|6774|6657|7422|2697|6696|4851|7480
regulation of muscle tissue development	Gene Ontology	GO:1901861	3.74106e-06	0.000225941	6469|627|7480|652|3066|650|2697|3084|2260|2247|4851|7040
phosphatidylinositol-mediated signaling	Gene Ontology	GO:0048015	3.95086e-06	0.000234149	5728|4803|207|3815|3480|5295|2932|2475|3479|1956|1026|1440|3084|2260|2247|284|3082
inositol lipid-mediated signaling	Gene Ontology	GO:0048017	3.95086e-06	0.000234149	5728|4803|207|3815|3480|5295|2932|2475|3479|1956|1026|1440|3084|2260|2247|284|3082
negative regulation of nervous system development	Gene Ontology	GO:0051961	3.9747e-06	0.000234149	5728|627|6774|7070|3458|5080|2932|429|7157|4804|7040|1499|6657|57142|655|6696|4851|3066
osteoblast differentiation	Gene Ontology	GO:0001649	4.2083e-06	0.000245895	1051|207|6469|6657|3569|3479|655|652|7480|650|2697|1499|7124|1462|6696|4851|3082
regulation of intracellular protein transport	Gene Ontology	GO:0033157	4.319e-06	0.000250328	6469|2475|1026|1432|3586|2932|5295|1029|3479|7099|1956|655|652|7040|1440|3553|7124|284|3569
muscle cell differentiation	Gene Ontology	GO:0042692	4.3907e-06	0.000251585	1432|2475|133|6387|3066|3475|3479|652|650|3084|207|2932|7040|7471|1499|7124|4233|6469|5340|7480|7422|4851|1000
positive regulation of sequence-specific DNA binding transcription factor activity	Gene Ontology	GO:0051091	4.47301e-06	0.000251585	6469|5728|4803|3553|3586|207|3815|3066|3569|7099|1191|7422|7480|7471|177|5468|7124|7040
cytokine activity	Gene Ontology	GO:0005125	4.47301e-06	0.000251585	6357|3553|3586|3458|3569|3084|6387|50616|652|7040|650|1440|7471|7124|2247|655|6696|7422
negative regulation of neurogenesis	Gene Ontology	GO:0050768	4.48072e-06	0.000251585	5728|627|6774|7070|5080|2932|429|7157|4804|7040|1499|6657|57142|655|6696|4851|3066
positive regulation of nitric oxide biosynthetic process	Gene Ontology	GO:0045429	4.59228e-06	0.000255427	3553|207|1191|3458|3569|7099|1956|7124
circulatory system development	Gene Ontology	GO:0072359	4.66696e-06	0.000255427	5080|10413|1499|7852|6387|3066|3725|5054|5728|857|3553|4162|7070|3479|655|652|650|3084|2260|2247|284|3082|4313|207|718|1490|5340|9021|57142|6469|1432|5594|5468|3569|6464|133|3091|7422|2697|1462|4851|1000
cardiovascular system development	Gene Ontology	GO:0072358	4.66696e-06	0.000255427	5080|10413|1499|7852|6387|3066|3725|5054|5728|857|3553|4162|7070|3479|655|652|650|3084|2260|2247|284|3082|4313|207|718|1490|5340|9021|57142|6469|1432|5594|5468|3569|6464|133|3091|7422|2697|1462|4851|1000
positive regulation of signaling	Gene Ontology	GO:0023056	4.69129e-06	0.000255427	2475|3569|10413|335|6464|5295|3084|7852|1956|1499|7015|3651|5728|4803|4804|3586|7157|3458|718|3479|7099|429|655|652|650|1440|6657|2260|2247|284|3082|1191|207|3815|3480|2932|1490|857|7040|7471|1432|7124|4233|6469|5595|5594|5599|7448|5080|1029|6774|3091|7422|2697|3553|1000|4851|7480
regulation of protein phosphorylation	Gene Ontology	GO:0001932	4.88819e-06	0.000264146	2475|3569|627|335|6464|7852|1432|595|5728|4803|3553|7157|9021|3458|718|7070|3479|7099|655|652|650|1440|7471|2260|2247|284|3082|207|3815|3480|2932|1490|857|7040|3084|3725|7124|4233|1026|5595|5594|7448|5080|1029|1191|1956|7422
ORAL CANCER	GAD		4.93629e-06	0.000264754	1026|595|4318|4313|7422|5054|7124
regulation of cell-cell adhesion	Gene Ontology	GO:0022407	5.03018e-06	0.000267792	2475|335|5295|6387|857|3553|207|3458|7070|3479|655|652|650|7471|3586|7040|1499|7124|6469|5340|6657|3569|1029
positive regulation of cytoplasmic transport	Gene Ontology	GO:1903651	5.18809e-06	0.000274168	6469|3569|1432|7070|5295|2932|3479|7099|1956|857|652|7040|1440|3553|7124
branching involved in salivary gland morphogenesis	Gene Ontology	GO:0060445	5.29833e-06	0.000277298	6469|3569|655|2260|4233|7124|3082
positive regulation of intracellular signal transduction	Gene Ontology	GO:1902533	5.32449e-06	0.000277298	2475|335|6464|7852|1499|4803|3553|7157|3458|3479|7099|652|650|1440|3084|2260|2247|284|3082|3586|3815|3480|1490|857|7040|1432|7124|4233|5595|5594|6657|3569|1029|1191|1956|7422|2697|4851|1000
positive regulation of cell communication	Gene Ontology	GO:0010647	5.52348e-06	0.000285592	2475|3569|10413|335|6464|5295|3084|7852|1956|1499|7015|3651|5728|4803|4804|3586|7157|3458|718|3479|7099|429|655|652|650|1440|6657|2260|2247|284|3082|1191|207|3815|3480|2932|1490|857|7040|7471|1432|7124|4233|6469|5595|5594|5599|7448|5080|1029|6774|3091|7422|2697|3553|1000|4851|7480
tissue morphogenesis	Gene Ontology	GO:0048729	5.6052e-06	0.00028755	10413|7852|6387|3651|4804|9021|3458|7070|3479|655|652|650|7471|2260|2247|3082|3586|3480|1956|7040|3084|1499|7124|4233|6469|6657|3569|133|3091|7422|2697|4851
positive regulation of ossification	Gene Ontology	GO:0045778	5.67633e-06	0.00028755	1051|3569|3479|655|652|7040|650|2697|1499|3082|7480
negative regulation of cell development	Gene Ontology	GO:0010721	5.68139e-06	0.00028755	5728|627|6774|7070|3458|5080|2932|3479|429|7157|4804|7040|1499|6657|57142|655|6696|4851|3066
regulation of cell migration	Gene Ontology	GO:0030334	5.79627e-06	0.000291313	5080|5295|7852|6387|5054|5728|4162|7070|3479|652|650|57142|2247|284|3082|207|3815|4318|3480|1956|7040|7124|4233|6469|5594|6774|7448|3569|3091|7422|4851
positive regulation of stem cell proliferation	Gene Ontology	GO:2000648	5.84606e-06	0.000291398	6469|4803|6657|3458|5080|3091|7422|1499|2260|4851
growth	Gene Ontology	GO:0040007	5.90937e-06	0.000291398	1432|2475|627|6464|133|6387|3066|10413|5728|4803|3586|7157|3458|3479|655|652|650|3084|2260|2247|116519|207|2932|1490|7040|5468|7124|9021|57142|6469|1026|5340|6774|3569|1029|6657|3091|7422|2697|6696|4851|7480
response to steroid hormone	Gene Ontology	GO:0048545	5.9196e-06	0.000291398	595|335|133|4803|5468|3651|5728|857|655|652|3586|4192|1490|1956|7040|1499|7124|1026|5594|6774|3569|50616|6696|4851
nucleocytoplasmic transport	Gene Ontology	GO:0006913	5.978e-06	0.000292271	2475|5295|3553|207|7157|3458|3479|7099|655|652|1440|284|3586|2932|1956|7040|3725|7124|6469|1026|1432|5594|6774|3569|1029
regulation of cell death	Gene Ontology	GO:0010941	6.14716e-06	0.000298511	627|1499|5295|3084|133|6387|3066|3065|3725|5054|10413|7015|3651|1051|5728|4803|4804|3586|4192|7157|9021|3458|3479|429|655|652|650|1440|6657|2260|2247|284|3082|1191|207|3815|4318|3480|2932|1490|857|7040|7471|5468|7124|4233|57142|6469|1026|1956|6774|3569|1029|5599|3091|7422|3553|4851|7480
positive regulation of reactive oxygen species biosynthetic process	Gene Ontology	GO:1903428	6.44997e-06	0.000306302	3553|207|1191|3458|3569|7099|1956|7124
response to oxygen levels	Gene Ontology	GO:0070482	6.47485e-06	0.000306302	133|2475|1026|627|207|1490|7157|857|4313|7852|6387|3091|7040|650|5468|7124|7015|655|4851|7422
cell motility	Gene Ontology	GO:0048870	6.47807e-06	0.000306302	3569|335|5295|7852|6387|5054|5728|857|3553|3586|4192|4147|7070|3479|429|652|650|3084|2260|2247|284|3082|207|3815|4318|3480|2932|1490|1956|7040|1499|7124|4233|57142|4162|6357|6469|5340|5594|6774|7448|5080|6464|6696|3091|7422|2697|1462|3458|4851|1000
localization of cell	Gene Ontology	GO:0051674	6.47807e-06	0.000306302	3569|335|5295|7852|6387|5054|5728|857|3553|3586|4192|4147|7070|3479|429|652|650|3084|2260|2247|284|3082|207|3815|4318|3480|2932|1490|1956|7040|1499|7124|4233|57142|4162|6357|6469|5340|5594|6774|7448|5080|6464|6696|3091|7422|2697|1462|3458|4851|1000
NGF signalling via TRKA from the plasma membrane	Reactome	REACT_12056	6.5291e-06	0.000306697	5728|4803|5595|5594|207|3815|6774|6464|5295|2932|2475|1956|1026|3084|1432|2247|3569
positive regulation of cellular component organization	Gene Ontology	GO:0051130	6.64051e-06	0.000309905	2475|627|335|5295|6387|1432|1499|5054|5728|4803|4804|7157|718|3479|655|650|1440|7471|2260|284|3082|116519|207|3815|3480|2932|1490|857|7040|5468|7124|5595|5599|7448|1191|7422|3553|4851|7480
positive regulation of phosphate metabolic process	Gene Ontology	GO:0045937	6.849e-06	0.000314713	2475|627|7852|1499|595|4803|3553|7157|3458|718|3479|7099|655|652|650|1440|7471|2260|2247|284|3082|207|3815|3480|2932|1490|857|7040|3084|1432|7124|4233|133|1026|5595|5594|6657|7448|3569|6464|1191|1956|7422|1000
positive regulation of phosphorus metabolic process	Gene Ontology	GO:0010562	6.849e-06	0.000314713	2475|627|7852|1499|595|4803|3553|7157|3458|718|3479|7099|655|652|650|1440|7471|2260|2247|284|3082|207|3815|3480|2932|1490|857|7040|3084|1432|7124|4233|133|1026|5595|5594|6657|7448|3569|6464|1191|1956|7422|1000
positive regulation of MAP kinase activity	Gene Ontology	GO:0043406	6.87491e-06	0.000314713	5595|5594|3815|6464|7099|7852|1956|7422|3553|7040|650|1432|2260|2247|4233|7124|3082
protein kinase B signaling	Gene Ontology	GO:0043491	7.05963e-06	0.000321124	5728|3553|207|3480|3569|2475|3479|1956|7040|1440|3084|7124|284|3066
nuclear transport	Gene Ontology	GO:0051169	7.32141e-06	0.000330937	2475|5295|3553|207|7157|3458|3479|7099|655|652|1440|284|3586|2932|1956|7040|3725|7124|6469|1026|1432|5594|6774|3569|1029
digestive system development	Gene Ontology	GO:0055123	7.60348e-06	0.000337322	6469|1026|3815|3480|3479|429|1956|3091|652|7040|1499|7124|3651|4851
response to corticosteroid	Gene Ontology	GO:0031960	7.60348e-06	0.000337322	1490|1026|595|3586|50616|3569|4192|133|1956|4803|7040|7124|3651|4851
kidney epithelium development	Gene Ontology	GO:0072073	7.60348e-06	0.000337322	6469|627|10413|3458|655|652|7040|650|1499|7471|2260|2247|4851|7422
regulation of protein serine/threonine kinase activity	Gene Ontology	GO:0071900	7.80721e-06	0.000344236	595|6464|7852|5728|857|3553|7099|655|652|650|2260|2247|3082|207|3815|2932|1956|7040|5595|7124|4233|1026|1432|5594|1029|7422
regulation of organ morphogenesis	Gene Ontology	GO:2000027	7.87021e-06	0.000344898	6469|627|4233|3458|7422|652|7040|650|1499|4804|2260|655|7124|4851|3082
response to peptide hormone	Gene Ontology	GO:0043434	8.11315e-06	0.000353389	2475|3569|5295|133|6387|5468|4803|4804|207|655|7471|2260|2247|3586|3480|1490|857|1499|9021|5595|5594|6774|5080|6464|2697|3553
Signaling by PDGF	Reactome	REACT_16888	8.2845e-06	0.000357698	5728|1026|5340|5594|207|3815|6774|5295|2932|2475|1956|3084|5595|2247|6696|3569
positive regulation of transcription from RNA polymerase II promoter	Gene Ontology	GO:0045944	8.31162e-06	0.000357698	1432|3569|10413|1499|5295|3066|3065|5468|5054|7015|3651|1051|3553|3586|7157|3458|3479|7099|429|655|652|650|1440|7471|2247|3082|207|2932|1956|7040|3725|7124|4233|6469|5595|6774|5080|1029|6657|3091|7422|4851|7480
MAPK cascade	Gene Ontology	GO:0000165	8.40489e-06	0.000359559	7852|1499|3725|4803|3553|3479|7099|655|652|650|3084|2260|2247|284|3082|207|3815|3480|2932|1490|857|7040|5595|7124|4233|1432|5594|5599|3569|6464|6657|1956|7422|1000
regulation of cell development	Gene Ontology	GO:0060284	8.63167e-06	0.000367076	5080|627|335|7852|6387|3066|1499|10413|5728|4803|4804|7157|3458|7070|3479|429|655|652|650|2260|3082|207|3815|2932|7040|5468|57142|6469|6774|3569|6657|3091|7422|6696|4851
protein import into nucleus, translocation	Gene Ontology	GO:0000060	8.90599e-06	0.000376514	1026|207|7157|3458|3569|3479|7040|7124
positive regulation of peptidyl-serine phosphorylation	Gene Ontology	GO:0033138	9.40076e-06	0.000392962	857|627|207|3458|3569|2932|7040|1440|7124|284|7422
cellular response to lipopolysaccharide	Gene Ontology	GO:0071222	9.4044e-06	0.000392962	5595|5594|3586|5599|3458|3569|7099|7040|1440|5054|1432|7124|3553
cytokine receptor binding	Gene Ontology	GO:0005126	1.01285e-05	0.000420773	6357|4803|627|3586|6774|3458|5295|6464|6387|50616|652|7040|650|1440|3553|7124|655|3569|7422
positive regulation of lipid metabolic process	Gene Ontology	GO:0045834	1.02579e-05	0.000421276	2475|3553|116519|207|3815|335|3480|3458|7040|5468|7124|2247
endothelial cell proliferation	Gene Ontology	GO:0001935	1.02579e-05	0.000421276	2475|857|207|335|6387|3091|652|7422|650|2697|3725|2247
regulation of multicellular organismal development	Gene Ontology	GO:2000026	1.04229e-05	0.00042562	2475|3569|627|10413|335|1499|5295|3084|7852|6387|3066|3725|5054|595|5728|4803|4804|3586|7157|3458|718|7070|3479|7099|429|655|652|650|1440|6657|2260|2247|3082|207|3815|2932|1490|857|7040|7471|5468|7124|4233|57142|6469|1432|5599|5080|1029|133|6774|3091|7422|2697|3553|6696|4851|7480
regulation of programmed cell death	Gene Ontology	GO:0043067	1.12338e-05	0.000456145	627|1499|5295|133|6387|3066|3065|3725|5054|10413|7015|3651|1051|5728|4803|4804|3586|4192|7157|9021|3458|3479|429|655|652|650|7471|2260|284|3082|1191|207|3815|4318|3480|2932|1490|857|7040|3084|5468|7124|4233|57142|6469|1026|1956|5599|3569|1029|6657|3091|7422|3553|4851|7480
response to vitamin	Gene Ontology	GO:0033273	1.15417e-05	0.000464747	595|3480|6696|429|1956|655|7040|5468|627|3651
positive regulation of intracellular transport	Gene Ontology	GO:0032388	1.1575e-05	0.000464747	6469|3569|1432|207|5599|7070|5295|2932|3479|7099|7157|1956|857|652|7040|1440|3553|7124
enzyme linked receptor protein signaling pathway	Gene Ontology	GO:0007167	1.21792e-05	0.000486289	1432|2475|627|5295|1956|3066|3065|1499|5054|5728|4803|4804|7157|9021|3479|655|652|650|7471|2260|2247|284|3082|4313|207|3815|4318|3480|2932|1490|857|7040|3084|3725|4233|57142|6469|1026|5595|5594|5599|7448|6464|6774|3091|7422|4851|3553
cell-type specific apoptotic process	Gene Ontology	GO:0097285	1.26713e-05	0.000503141	627|6387|5054|3651|1051|5728|4803|207|7157|3458|3479|429|655|652|3084|284|3586|3480|4192|3725|7124|6469|3569|1029|3091
nitric oxide metabolic process	Gene Ontology	GO:0046209	1.28506e-05	0.000507457	857|3553|207|3586|1191|3458|3569|7099|1956|7124
regulation of epithelial cell differentiation	Gene Ontology	GO:0030856	1.32313e-05	0.000519635	857|595|10413|6657|3458|5080|2932|429|652|7480|1499|4851
regulation of MAPK cascade	Gene Ontology	GO:0043408	1.3491e-05	0.000526954	7852|1432|4803|3553|3479|7099|655|652|650|2260|2247|284|3082|207|3815|3480|2932|1490|857|7040|1499|7124|4233|5595|5594|6657|3569|6464|1956|7422|1000
PROSTATIC HYPERPLASIA	GAD		1.37702e-05	0.000532076	1956|595|7040|3586|3479
regulation of endothelial cell proliferation	Gene Ontology	GO:0001936	1.376e-05	0.000532076	2475|857|207|6387|3091|652|7422|650|2697|3725|2247
regulation of ossification	Gene Ontology	GO:0030278	1.42108e-05	0.000543215	1051|6657|3569|3479|3091|652|7040|650|2697|1499|7124|3082|655|4851|7480
reactive oxygen species biosynthetic process	Gene Ontology	GO:1903409	1.42852e-05	0.000543215	857|3553|207|3586|1191|3458|3569|7099|1956|7124
oligodendrocyte differentiation	Gene Ontology	GO:0048709	1.42852e-05	0.000543215	7852|5728|6469|1191|5080|429|3066|1499|5468|4851
regulation of cell motility	Gene Ontology	GO:2000145	1.43613e-05	0.000543234	5080|5295|7852|6387|5054|5728|4162|7070|3479|652|650|57142|2247|284|3082|207|3815|4318|3480|1956|7040|7124|4233|6469|5594|6774|7448|3569|3091|7422|4851
Signaling by FGFR in disease	Reactome	REACT_120736	1.45552e-05	0.000547688	5728|1026|5595|5594|207|3815|6774|5295|2932|2475|1956|3084|2260|2247|3569
Activation of the AP-1 family of transcription factors	Reactome	REACT_21326	1.488e-05	0.000556992	5599|3725|5595|1432|5594
stem cell differentiation	Gene Ontology	GO:0048863	1.52098e-05	0.000566389	10413|3651|429|655|652|650|3084|57142|2247|3082|3815|2932|7040|1499|2260|6469|6774|5080|6657|3091|4851|1000
cellular response to molecule of bacterial origin	Gene Ontology	GO:0071219	1.60465e-05	0.000594464	5595|5594|3586|5599|3458|3569|7099|7040|1440|5054|1432|7124|3553
PI3K/AKT activation	Reactome	REACT_12464	1.62224e-05	0.000594976	5728|4803|207|3815|5295|2932|2475|1956|1026|3084|2247
tissue regeneration	Gene Ontology	GO:0042246	1.62259e-05	0.000594976	5340|116519|6657|3479|7480|2697|1432|4851
Glioma	KEGG PATHWAY	hsa05214	1.63695e-05	0.000597195	5728|1026|5595|5594|207|7157|3480|5295|1029|2475|3479|1956|6464|595
positive regulation of protein modification process	Gene Ontology	GO:0031401	1.6851e-05	0.000611657	2475|627|6464|7852|1499|595|5728|4803|3553|7157|3458|718|3479|7099|655|652|650|1440|7471|2260|2247|284|3082|207|3815|2932|1490|857|7040|3084|1432|7124|4233|1026|5595|5594|7448|3569|1029|1191|1956|7422
embryonic organ development	Gene Ontology	GO:0048568	1.71278e-05	0.00061756	10413|133|1051|207|7157|655|652|650|7471|2260|3586|3815|1956|1499|7124|9021|6469|5340|5594|6657|5080|3091|7422|2697|4851
regulation of muscle cell differentiation	Gene Ontology	GO:0051147	1.72714e-05	0.00061756	6469|2475|1432|6387|652|7040|650|3084|1499|7124|1000|4851|3066
nephron development	Gene Ontology	GO:0072006	1.72714e-05	0.00061756	6469|10413|3458|655|652|7040|650|1499|7471|2247|284|4851|7422
reactive nitrogen species metabolic process	Gene Ontology	GO:2001057	1.75718e-05	0.000625191	857|3553|207|3586|1191|3458|3569|7099|1956|7124
mesenchymal cell differentiation	Gene Ontology	GO:0048762	1.76841e-05	0.000626087	6469|5080|2932|3091|652|7040|650|3084|1499|2260|655|57142|4851|3082
nephron tubule development	Gene Ontology	GO:0072080	1.80905e-05	0.000637335	6469|10413|3458|652|7040|650|1499|7471|2247|4851|7422
activation of protein kinase activity	Gene Ontology	GO:0032147	1.83485e-05	0.00064015	4803|5595|5594|3815|7124|6464|7099|7852|1956|652|7422|650|3084|1432|3553|2247|4233|284|3082
positive regulation of protein serine/threonine kinase activity	Gene Ontology	GO:0071902	1.83485e-05	0.00064015	1432|5595|5594|207|3815|6464|7099|7852|1956|7422|3553|7040|650|595|2260|2247|4233|7124|3082
regulation of cardiac muscle tissue development	Gene Ontology	GO:0055024	1.86905e-05	0.000648932	652|3066|650|2697|3084|2260|2247|4851
Fc epsilon receptor (FCERI) signaling	Reactome	REACT_163936	1.89719e-05	0.000655535	5728|1026|5595|5594|207|3815|5599|5295|2932|2475|1956|3084|3725|2247|3569
Constitutive PI3K/AKT Signaling in Cancer	Reactome	REACT_147727	1.91523e-05	0.0006586	5728|1026|207|3815|5295|2932|2475|1956|3084|2247
Downstream signal transduction	Reactome	REACT_17025	1.9406e-05	0.000659216	5728|1026|5595|5594|207|3815|6774|5295|2932|2475|1956|3084|2247|3569
regulation of cellular component movement	Gene Ontology	GO:0051270	1.92996e-05	0.000659216	5080|5295|7852|6387|5054|5728|857|4162|7070|3479|652|650|57142|2247|284|3082|207|3815|4318|3480|1956|7040|7124|4233|6469|5594|6774|7448|3569|3091|7422|2697|4851
positive regulation of protein kinase B signaling	Gene Ontology	GO:0051897	1.94453e-05	0.000659216	2475|3480|3569|3479|1956|7040|1440|3084|7124|284
signal transduction by phosphorylation	Gene Ontology	GO:0023014	2.12458e-05	0.00071687	7852|1499|3725|4803|3553|3479|7099|655|652|650|3084|2260|2247|284|3082|207|3815|3480|2932|1490|857|7040|5595|7124|4233|1432|5594|5599|3569|6464|6657|1956|7422|1000
nephron morphogenesis	Gene Ontology	GO:0072028	2.14878e-05	0.000721648	6469|3458|655|652|7040|650|1499|7471|2247|7422
renal tubule development	Gene Ontology	GO:0061326	2.1593e-05	0.000721809	6469|10413|3458|652|7040|650|1499|7471|2247|4851|7422
regulation of cell differentiation	Gene Ontology	GO:0045595	2.20769e-05	0.000734569	2475|3569|627|10413|335|1499|5295|7852|6387|3066|3725|595|1051|5728|4803|4804|7157|3458|7070|3479|7099|429|655|652|650|1440|7471|2260|2247|3082|207|3815|2932|1490|857|7040|3084|5468|7124|9021|57142|6469|1432|5594|6774|5080|1029|133|6657|3091|7422|2697|1000|6696|4851|7480
taxis	Gene Ontology	GO:0042330	2.246e-05	0.000740457	5080|627|335|7852|177|6387|5054|4804|4147|655|652|2260|2247|284|3082|4313|3586|3815|4318|2932|1956|7040|5595|4233|6357|6469|1432|5594|3569|7422|3458|6696|4851|3553
chemotaxis	Gene Ontology	GO:0006935	2.246e-05	0.000740457	5080|627|335|7852|177|6387|5054|4804|4147|655|652|2260|2247|284|3082|4313|3586|3815|4318|2932|1956|7040|5595|4233|6357|6469|1432|5594|3569|7422|3458|6696|4851|3553
regulation of protein kinase B signaling	Gene Ontology	GO:0051896	2.3249e-05	0.00076297	5728|3480|3569|2475|3479|1956|7040|1440|3084|7124|284|3066
Signaling by ERBB2	Reactome	REACT_115755	2.3902e-05	0.000780836	5728|1026|5595|5594|207|3815|6464|5295|2932|2475|1956|3084|2247|3569
neuron projection regeneration	Gene Ontology	GO:0031102	2.4013e-05	0.00078091	116519|335|4147|133|3725|6696|3082
striated muscle cell proliferation	Gene Ontology	GO:0014855	2.45695e-05	0.000795411	6469|3066|2697|3084|2260|2247|284|4851
regulation of protein kinase activity	Gene Ontology	GO:0045859	2.57429e-05	0.00082966	2475|595|6464|7852|5728|4803|3553|1191|9021|7070|7099|655|652|650|3084|2260|2247|284|3082|207|3815|3480|2932|857|7040|5595|7124|4233|1026|1432|5594|3569|1029|1956|7422
response to organic cyclic compound	Gene Ontology	GO:0014070	2.64398e-05	0.000848315	627|335|1499|133|1956|3066|5468|595|7015|3651|5728|4803|3553|207|429|655|652|650|3586|3480|4192|1490|857|7040|3725|7124|1026|5595|5594|6774|3569|50616|6696|4851|7480
ureteric bud development	Gene Ontology	GO:0001657	2.79418e-05	0.000892522	6469|627|655|652|7040|650|1499|7471|2260|2247|7422
regulation of organ formation	Gene Ontology	GO:0003156	2.82832e-05	0.000894855	6469|655|652|650|1499|2260|4851
negative regulation of muscle tissue development	Gene Ontology	GO:1901862	2.82832e-05	0.000894855	6469|627|652|7040|650|2697|3066
activation of MAPK activity	Gene Ontology	GO:0000187	2.83883e-05	0.000894855	5595|5594|3815|6464|7099|7852|650|1432|3553|2247|4233|7124|3082
positive regulation of steroid metabolic process	Gene Ontology	GO:0045940	2.94647e-05	0.000924728	3553|116519|335|3480|3458|7124
muscle structure development	Gene Ontology	GO:0061061	2.97526e-05	0.000929704	2475|627|133|6387|3066|1499|3475|857|3479|652|650|7471|2260|2247|207|2932|7040|3084|5340|7124|4233|6469|1432|3569|7422|2697|1000|4851|7480
mesonephric tubule development	Gene Ontology	GO:0072164	3.03883e-05	0.000941383	6469|627|655|652|7040|650|1499|7471|2260|2247|7422
mesonephric epithelium development	Gene Ontology	GO:0072163	3.03883e-05	0.000941383	6469|627|655|652|7040|650|1499|7471|2260|2247|7422
regulation of locomotion	Gene Ontology	GO:0040012	3.09518e-05	0.000954724	5080|5295|7852|5054|6387|177|5728|4162|7070|3479|652|650|57142|2247|284|3082|207|3815|4318|3480|1956|7040|7124|4233|6469|5594|6774|7448|3569|3091|7422|4851
response to decreased oxygen levels	Gene Ontology	GO:0036293	3.17552e-05	0.00097217	133|2475|857|627|207|1490|7157|4313|7852|6387|3091|7040|650|655|7124|7015|4851|7422
mesenchymal cell proliferation	Gene Ontology	GO:0010463	3.19232e-05	0.00097217	6469|3458|655|652|7422|650|1499|2260
positive chemotaxis	Gene Ontology	GO:0050918	3.19232e-05	0.00097217	6387|652|7422|177|2247|4233|284|3082
regulation of phosphorylation	Gene Ontology	GO:0042325	3.28283e-05	0.000995516	2475|3569|627|335|6464|5295|7852|1432|1499|595|5728|4803|3553|7157|9021|3458|718|7070|3479|7099|655|652|650|1440|7471|2260|2247|284|3082|207|3815|3480|2932|1490|857|7040|3084|3725|7124|4233|1026|5595|5594|6657|7448|5080|1029|1191|1956|7422|1000
negative regulation of muscle organ development	Gene Ontology	GO:0048635	3.31587e-05	0.00100131	627|3569|652|7040|650|2697|3066
regulation of apoptotic process	Gene Ontology	GO:0042981	3.37579e-05	0.00101514	627|1499|5295|133|6387|3066|3065|3725|5054|10413|7015|3651|1051|5728|4803|4804|3586|4192|7157|3458|3479|429|655|652|650|7471|2260|284|3082|1191|207|4318|3480|2932|1490|857|7040|3084|5468|7124|9021|57142|6469|1026|1956|5599|3569|1029|6657|3091|7422|3553|4851|7480
Downstream signaling of activated FGFR	Reactome	REACT_21272	3.40129e-05	0.00101855	5728|1026|5595|5594|207|3815|5295|2932|2475|1956|3084|2247|3569
response to amino acid	Gene Ontology	GO:0043200	3.46911e-05	0.00103454	1051|2475|4313|627|1490|3569|429|1956|7124|3651
striated muscle cell differentiation	Gene Ontology	GO:0051146	3.54769e-05	0.00105361	6469|2475|1432|207|2932|3479|6387|7422|652|7480|650|3084|7471|1000|4233|4851|3066
positive regulation of endothelial cell proliferation	Gene Ontology	GO:0001938	3.60954e-05	0.00106306	2475|207|6387|3091|652|7422|650|3725|2247
receptor biosynthetic process	Gene Ontology	GO:0032800	3.61632e-05	0.00106306	3586|3091|3066|3065|5468|7124
prostate gland development	Gene Ontology	GO:0030850	3.62392e-05	0.00106306	6469|5728|3480|3479|655|652|1499|4851
regulation of kinase activity	Gene Ontology	GO:0043549	3.75914e-05	0.00109825	2475|595|6464|5295|7852|5728|4803|3553|1191|9021|7070|7099|655|652|650|3084|2260|2247|284|3082|207|3815|3480|2932|857|7040|5595|7124|4233|1026|1432|5594|3569|1029|1956|7422
regulation of muscle cell apoptotic process	Gene Ontology	GO:0010660	3.87039e-05	0.00112618	7157|3480|3458|1029|3479|655|3084
negative regulation of cell adhesion	Gene Ontology	GO:0007162	3.92882e-05	0.00112674	6469|5728|5340|3586|335|5295|1029|6387|652|7040|650|5054|7471|284|4851
regulation of peptidyl-tyrosine phosphorylation	Gene Ontology	GO:0050730	3.92882e-05	0.00112674	2475|857|3815|7157|7448|3458|3569|6464|3479|1956|7422|1440|3084|284|3082
negative regulation of cytokine secretion involved in immune response	Gene Ontology	GO:0002740	3.93505e-05	0.00112674	335|7124|284|3586
fungiform papilla development	Gene Ontology	GO:0061196	3.93505e-05	0.00112674	1499|7480|3065|3066
positive regulation of intracellular protein transport	Gene Ontology	GO:0090316	3.97556e-05	0.00113036	6469|3569|1432|5295|2932|3479|7099|1956|652|7040|1440|3553|7124
reproductive structure development	Gene Ontology	GO:0048608	3.97914e-05	0.00113036	595|133|5468|1051|5728|207|9021|3479|655|652|3586|3815|3480|1956|1499|4233|6469|5340|5594|6657|3091|7422|6696|4851
cellular response to mechanical stimulus	Gene Ontology	GO:0071260	4.0099e-05	0.001133	5595|207|5599|2932|7099|1956|2697|1499|3553
response to lipopolysaccharide	Gene Ontology	GO:0032496	4.01997e-05	0.001133	1432|1051|4803|5595|5594|3586|5599|3458|3569|7099|133|7040|1440|5054|3725|7124|4851|3553
SHC-related events triggered by IGF1R	Reactome	REACT_150139	4.11508e-05	0.00115528	5595|5594|3480|3569|6464|3479
mesonephros development	Gene Ontology	GO:0001823	4.2114e-05	0.00117772	6469|627|655|652|7040|650|1499|7471|2260|2247|7422
response to abiotic stimulus	Gene Ontology	GO:0009628	4.40541e-05	0.0012272	1432|2475|627|10413|335|1499|5295|7852|6387|3066|5468|595|7015|4803|4804|1956|7157|3479|7099|429|655|650|4313|207|3815|2932|1490|857|7040|3725|7124|133|1026|5595|5594|5599|3569|6657|3091|7422|2697|3553|4851|7480
pancreas development	Gene Ontology	GO:0031016	4.55432e-05	0.00126378	6469|3569|207|3480|5080|2932|3479|652|1499|3651
reproductive system development	Gene Ontology	GO:0061458	4.58122e-05	0.00126635	595|133|5468|1051|5728|207|9021|3479|655|652|3586|3815|3480|1956|1499|4233|6469|5340|5594|6657|3091|7422|6696|4851
regulation of monooxygenase activity	Gene Ontology	GO:0032768	4.63411e-05	0.00127607	857|3553|207|3458|1956|3091|7124|7015
positive regulation of cell adhesion	Gene Ontology	GO:0045785	4.78305e-05	0.00131205	6469|2475|3569|3553|207|6657|7448|3458|5295|2932|3479|6696|335|6387|857|7422|3084|7124|7070|655|284
tube development	Gene Ontology	GO:0035295	4.90681e-05	0.00134088	627|7852|6387|10413|3651|3458|3479|429|655|652|650|7471|2260|2247|3815|1490|1956|7040|1499|7124|4233|6469|1026|6657|5080|133|3091|7422|2697|4851
p75NTR negatively regulates cell cycle via SC1	Reactome	REACT_13695	4.97912e-05	0.00134902	4803|4804|3066|3065
response to oxygen-containing compound	Gene Ontology	GO:1901700	4.97346e-05	0.00134902	1432|2475|3569|627|5295|133|6387|3066|3725|5054|595|3651|1051|5728|4803|4804|3586|9021|3458|7099|429|655|1499|1440|6657|2260|2247|3082|4313|207|3480|1956|1490|857|7040|7471|5468|7124|4233|1026|5595|5594|5599|5080|6464|6774|3091|2697|3553|6696|4851|7480
response to endogenous stimulus	Gene Ontology	GO:0009719	4.99289e-05	0.00134902	1432|2475|3569|627|335|1499|5295|133|6387|3066|3065|3725|5054|595|3651|1051|5728|4803|4804|3586|4192|7157|429|655|652|650|7471|2260|2247|4313|116519|207|3815|3480|1956|2932|1490|857|7040|3084|5468|7124|9021|1026|5595|5594|6774|5080|6464|50616|2697|3553|6696|4851|7480
regulation of apoptotic signaling pathway	Gene Ontology	GO:2001233	5.21935e-05	0.00139494	10413|6387|3066|1499|5054|7015|3651|5728|857|4804|1191|3479|3084|2260|3082|207|2932|3553|7124|5599|7157|3091
regulation of kidney development	Gene Ontology	GO:0090183	5.2211e-05	0.00139494	6469|10413|3458|655|652|7040|1499|7422
positive regulation of lipid biosynthetic process	Gene Ontology	GO:0046889	5.2211e-05	0.00139494	2475|3553|116519|207|335|3480|3458|7124
glial cell fate commitment	Gene Ontology	GO:0021781	5.2582e-05	0.00139966	6657|1499|5080|429|3084
positive regulation of monooxygenase activity	Gene Ontology	GO:0032770	5.3209e-05	0.00141112	3553|207|3458|3091|7124|7015
response to drug	Gene Ontology	GO:0042493	5.56931e-05	0.00147026	3569|627|335|3066|3725|595|3651|5728|4803|3553|7157|3458|5468|3586|2932|4192|1956|7040|1499|7124|1026|6774|5080
negative regulation of multicellular organismal process	Gene Ontology	GO:0051241	5.58481e-05	0.00147026	3569|627|335|5295|133|3066|1499|5054|5728|4804|7157|3458|7070|3479|7099|429|655|652|650|57142|2247|284|3586|2932|7040|5468|7124|6469|5340|6774|7448|5080|1029|6657|3091|2697|6696|4851|3553
reactive oxygen species metabolic process	Gene Ontology	GO:0072593	5.86601e-05	0.00153865	1026|1432|3586|207|7157|3458|3569|7099|1490|1191|1956|857|7040|3553|7124|655
digestive tract development	Gene Ontology	GO:0048565	5.99743e-05	0.00156172	6469|1026|3815|429|1956|3091|652|7040|1499|7124|3651|4851
response to glucocorticoid	Gene Ontology	GO:0051384	5.99743e-05	0.00156172	1026|595|3586|3569|4192|133|1956|50616|4803|7124|3651|7040
HIF-1 signaling pathway	KEGG PATHWAY	hsa04066	6.16104e-05	0.0015697	2475|1026|5595|5594|207|6774|3480|3458|5295|3479|7099|1956|3091|7422|5054|284|3569
PI-3K cascade	Reactome	REACT_21270	6.22632e-05	0.0015697	5728|1026|207|3815|5295|2932|2475|1956|3084|2247
PIP3 activates AKT signaling	Reactome	REACT_75829	6.22632e-05	0.0015697	5728|1026|207|3815|5295|2932|2475|1956|3084|2247
PI3K events in ERBB2 signaling	Reactome	REACT_116008	6.22632e-05	0.0015697	5728|1026|207|3815|5295|2932|2475|1956|3084|2247
PI3K events in ERBB4 signaling	Reactome	REACT_115961	6.22632e-05	0.0015697	5728|1026|207|3815|5295|2932|2475|1956|3084|2247
PI3K/AKT Signaling in Cancer	Reactome	REACT_147723	6.22632e-05	0.0015697	5728|1026|207|3815|5295|2932|2475|1956|3084|2247
Signaling by Overexpressed Wild-Type EGFR in Cancer	Reactome	REACT_268546	6.2967e-05	0.0015697	5728|1026|5595|5594|207|3815|6464|5295|2932|2475|1956|3084|2247|3569
Signaling by EGFR	Reactome	REACT_9417	6.2967e-05	0.0015697	5728|1026|5595|5594|207|3815|6464|5295|2932|2475|1956|3084|2247|3569
Bladder cancer	KEGG PATHWAY	hsa05219	6.31199e-05	0.0015697	1026|5595|5594|4318|1029|4313|7157|1956|7422|595
negative regulation of cell proliferation	Gene Ontology	GO:0008285	6.15419e-05	0.0015697	5080|627|1499|133|3066|5468|3651|5728|857|3553|7157|3458|3479|655|652|650|3586|7040|3725|7124|6469|1026|5340|6774|3569|1029|6657|2697|4851|7480
developmental maturation	Gene Ontology	GO:0021700	6.16684e-05	0.0015697	5728|4803|3091|1499|2932|3479|4313|429|1026|7480|650|7471|2697|5468|2260|7422
regulation of peptidyl-serine phosphorylation	Gene Ontology	GO:0033135	6.20744e-05	0.0015697	857|627|207|3458|3569|2932|7040|1440|7124|284|7422
regulation of cell proliferation	Gene Ontology	GO:0042127	6.28277e-05	0.0015697	2475|3569|627|10413|1499|133|6387|3066|3065|3725|5054|595|6464|3651|5728|4803|4804|3586|7157|3458|3479|7099|429|655|652|650|1440|7471|2260|2247|284|207|3815|3480|1956|1490|857|7040|3084|5468|7124|6469|1026|5340|5594|6774|5080|1029|6657|3091|7422|2697|3553|4851|7480
morphogenesis of an epithelial fold	Gene Ontology	GO:0060571	6.38559e-05	0.0015751	6469|3091|1956|652|1499|655
epithelial tube morphogenesis	Gene Ontology	GO:0060562	6.41172e-05	0.0015751	133|6469|10413|6657|4233|3479|7852|6387|3091|652|7040|650|1499|2697|7471|7124|2247|655|4851|7422
receptor metabolic process	Gene Ontology	GO:0043112	6.42019e-05	0.0015751	857|3586|7422|133|3091|7040|3065|3084|5468|7124|284|3066
cellular response to oxygen-containing compound	Gene Ontology	GO:1901701	6.42136e-05	0.0015751	2475|3569|627|5295|5468|5054|1051|857|4804|207|9021|3458|7099|655|1499|1440|7471|2260|2247|3082|4313|3586|3480|1956|7040|5595|7124|4233|1432|5594|5599|5080|6464|6774|3091|3553|7480
regulation of striated muscle cell differentiation	Gene Ontology	GO:0051153	6.62084e-05	0.00161302	6469|2475|1432|6387|652|3066|650|3084|4851
positive regulation of muscle cell differentiation	Gene Ontology	GO:0051149	6.62084e-05	0.00161302	6469|2475|1432|6387|652|7040|3084|1499|1000
nephron epithelium development	Gene Ontology	GO:0072009	6.69147e-05	0.00162472	6469|10413|3458|652|7040|650|1499|7471|2247|4851|7422
negative regulation of apoptotic signaling pathway	Gene Ontology	GO:2001234	6.77482e-05	0.00163942	3553|207|10413|1191|3479|6387|3091|3066|3084|5054|1499|7124|7015|3651|3082
positive regulation of cell death	Gene Ontology	GO:0010942	6.83139e-05	0.00164756	1499|133|5468|3651|5728|4803|4804|207|7157|3458|429|655|652|650|3586|4318|2932|1490|857|7040|3725|7124|1026|5599|3569|1029|1191|4851|7480
muscle cell apoptotic process	Gene Ontology	GO:0010657	6.90283e-05	0.00165922	7157|3480|3458|1029|3479|655|3084
Signaling by EGFR in Cancer	Reactome	REACT_115871	7.10417e-05	0.00168507	5728|1026|5595|5594|207|3815|6464|5295|2932|2475|1956|3084|2247|3569
Signaling by EGFRvIII in Cancer	Reactome	REACT_268269	7.10417e-05	0.00168507	5728|1026|5595|5594|207|3815|6464|5295|2932|2475|1956|3084|2247|3569
Signaling by Ligand-Responsive EGFR Variants in Cancer	Reactome	REACT_268006	7.10417e-05	0.00168507	5728|1026|5595|5594|207|3815|6464|5295|2932|2475|1956|3084|2247|3569
regulation of cellular response to stress	Gene Ontology	GO:0080135	7.0805e-05	0.00168507	2475|5295|6387|7015|3651|3553|7157|7099|655|650|3082|207|3480|2932|1490|1956|7124|4233|5595|5594|1029|1191|3091|7422|6696
Fc receptor signaling pathway	Gene Ontology	GO:0038093	7.15223e-05	0.00169089	5728|1026|5595|5594|207|3815|5599|6464|5295|2932|2475|1956|3084|3725|2260|2247
@@Signaling by FGFR	Reactome	REACT_9470	7.18924e-05	0.00169407	5728|1026|5595|5594|207|3815|5295|2932|2475|1956|3084|2247|3569
response to molecule of bacterial origin	Gene Ontology	GO:0002237	7.53628e-05	0.00175945	1432|1051|4803|5595|5594|3586|5599|3458|3569|7099|133|7040|1440|5054|3725|7124|4851|3553
myotube differentiation	Gene Ontology	GO:0014902	7.61056e-05	0.00175945	6469|2475|1432|2932|3479|6387|7480|7471|4233|4851
regulation of oligodendrocyte differentiation	Gene Ontology	GO:0048713	7.6136e-05	0.00175945	6469|7852|3066|1499|5468|4851
positive regulation of glial cell differentiation	Gene Ontology	GO:0045687	7.6136e-05	0.00175945	6469|7852|3066|650|5468|4851
regulation of cardiac muscle cell proliferation	Gene Ontology	GO:0060043	7.6136e-05	0.00175945	3066|2697|3084|2260|2247|4851
regulation of collagen biosynthetic process	Gene Ontology	GO:0032965	7.6136e-05	0.00175945	3569|1490|652|7040|5468|3066
neurogenesis	Gene Ontology	GO:0022008	7.74224e-05	0.00178345	3569|627|335|1499|7852|6387|4313|3066|3725|177|1051|5728|4803|4804|1956|7157|4147|7070|3479|429|655|652|650|7471|2260|3082|1191|116519|207|3815|4318|3480|2932|1462|7040|3084|5468|4233|57142|6469|5595|5594|6774|5080|133|6696|6657|3091|7422|2697|1000|3458|4851|7480
stem cell development	Gene Ontology	GO:0048864	7.86885e-05	0.00180442	6469|10413|3815|6774|655|5080|2932|6657|3091|7040|650|3084|1499|57142|2247|1000|4851|3082
extrinsic apoptotic signaling pathway	Gene Ontology	GO:0097191	7.88353e-05	0.00180442	4803|3553|207|10413|3458|5295|2932|3479|857|7040|5054|3084|2260|7015|7124|3082
GAB1 signalosome	Reactome	REACT_12578	8.11743e-05	0.00185206	5728|1026|207|3815|5295|2932|2475|1956|3084|2247
leukocyte proliferation	Gene Ontology	GO:0070661	8.35112e-05	0.00189336	6469|1026|3553|3586|3815|7157|3458|3569|1029|3479|7099|7852|1191|6387|652|7040|1499
response to hypoxia	Gene Ontology	GO:0001666	8.35112e-05	0.00189336	133|2475|857|627|207|7157|4313|7852|6387|3091|7040|650|655|7124|7015|4851|7422
positive regulation of programmed cell death	Gene Ontology	GO:0043068	8.48727e-05	0.00191818	133|3725|5728|4803|4804|207|7157|3458|429|655|652|650|3586|4318|2932|1490|857|7040|1499|7124|1026|5599|5468|3569|1029|1191|4851|7480
DIABETES, TYPE 2	GAD		8.72949e-05	0.00195949	5728|4318|3458|3569|1029|3479|7099|133|335|3091|7422|177|5468|7124|4233|3651
cell fate commitment	Gene Ontology	GO:0045165	8.73638e-05	0.00195949	3475|3569|6469|7157|1499|5080|3084|429|6657|652|7480|650|7471|5468|2260|2247|4851
peptidyl-serine phosphorylation	Gene Ontology	GO:0018105	8.77912e-05	0.00195949	2475|857|627|5594|207|5599|3458|3569|2932|7040|1440|1432|7124|284|7422
telencephalon development	Gene Ontology	GO:0021537	8.77912e-05	0.00195949	6469|5728|1956|6657|4192|5080|2932|429|6387|3091|652|3066|650|1499|57142
negative regulation of response to stimulus	Gene Ontology	GO:0048585	8.90034e-05	0.00196838	1432|2475|595|335|133|6387|3066|3065|1499|5054|10413|7015|3651|5728|857|4804|3586|7157|9021|7070|3479|7099|655|652|650|7471|2247|284|3082|207|3480|2932|1956|7040|3084|5468|7124|4233|6469|5340|6657|7448|1191|3091|2697|3553|6696|4851|1000
endocrine system development	Gene Ontology	GO:0035270	8.94166e-05	0.00196838	6469|3569|207|6657|4192|5080|2932|429|335|652|650|3651
kidney morphogenesis	Gene Ontology	GO:0060993	8.95507e-05	0.00196838	6469|3458|655|652|7040|650|1499|7471|2247|7422
leukocyte apoptotic process	Gene Ontology	GO:0071887	8.95507e-05	0.00196838	5728|3586|207|7157|3458|3569|1029|6387|3091|652
response to nutrient	Gene Ontology	GO:0007584	8.95588e-05	0.00196838	5728|627|335|3480|2475|6696|429|595|1956|655|7040|5468|3651
negative regulation of cell-substrate adhesion	Gene Ontology	GO:0010812	9.02235e-05	0.00197018	5728|5340|5295|1029|5054|7471|4851
regulation of myelination	Gene Ontology	GO:0031641	9.02261e-05	0.00197018	5728|207|3458|2475|1499|3082
myeloid leukocyte differentiation	Gene Ontology	GO:0002573	9.04631e-05	0.00197018	1432|3815|4318|3458|5295|1440|7099|652|7040|1499|3725|5468|7124|7422
DAP12 signaling	Reactome	REACT_147814	9.27543e-05	0.00201397	5728|1026|5595|5594|207|3815|5295|2932|2475|1956|3084|2247|3569
mammary gland development	Gene Ontology	GO:0030879	9.53698e-05	0.00206453	1051|857|595|5594|207|3480|3479|3091|652|7040|3084|7422
nephron epithelium morphogenesis	Gene Ontology	GO:0072088	9.62612e-05	0.00207134	6469|3458|652|7040|650|1499|7471|2247|7422
regulation of fibroblast proliferation	Gene Ontology	GO:0048145	9.62612e-05	0.00207134	1026|4804|7157|3479|1956|1499|7471|5468|3725
regulation of fat cell differentiation	Gene Ontology	GO:0045598	9.69945e-05	0.00207808	1051|1432|207|3569|7040|650|7471|5468|7124|7480
mesenchyme development	Gene Ontology	GO:0060485	9.71526e-05	0.00207808	6469|10413|5080|2932|3091|652|7040|650|3084|1499|2260|655|57142|4851|3082
Pathways in cancer	KEGG PATHWAY	hsa05200	9.80824e-05	0.00209174	2475|595|1499|5295|7852|6387|3066|3065|3725|5728|7157|3479|652|650|7471|2260|2247|3082|4313|207|3815|4318|3480|2932|1956|7040|5468|4233|6469|1026|5595|5594|5599|3569|1029|6774|3091|7422|7480
Prostate cancer	KEGG PATHWAY	hsa05215	0.000100433	0.00213553	5728|1026|5595|5594|207|7157|3480|5295|2932|2475|3479|1956|1499|595|2260
peptidyl-tyrosine phosphorylation	Gene Ontology	GO:0018108	0.000100833	0.00213773	2475|857|5595|3815|7157|3480|3458|3569|6464|3479|1956|7422|1440|7448|3084|2260|4233|284|3082
tube morphogenesis	Gene Ontology	GO:0035239	0.000101734	0.00215049	133|6469|10413|1956|6657|4233|3479|7852|6387|3091|652|7040|650|1499|2697|7471|7124|2247|655|4851|7422
glandular epithelial cell differentiation	Gene Ontology	GO:0002067	0.000102651	0.0021635	5080|2932|429|652|650|3651|4851
SHC1 events in ERBB2 signaling	Reactome	REACT_115993	0.00010575	0.0022223	5595|5594|3569|6464|1956|3084
prostate gland epithelium morphogenesis	Gene Ontology	GO:0060740	0.000106314	0.00222363	6469|3480|3479|655|652|4851
T cell proliferation	Gene Ontology	GO:0042098	0.000106742	0.00222363	6469|3553|3586|7157|3458|3569|1029|3479|7852|6387|652|7040|1499
response to temperature stimulus	Gene Ontology	GO:0009266	0.000106742	0.00222363	2475|1026|5595|5594|207|3569|2932|3479|133|6387|4804|3066|5468
peptidyl-tyrosine modification	Gene Ontology	GO:0018212	0.000109132	0.00226685	2475|857|5595|3815|7157|3480|3458|3569|6464|3479|1956|7422|1440|7448|3084|2260|4233|284|3082
regulation of response to stress	Gene Ontology	GO:0080134	0.000110393	0.00228643	2475|335|5295|6387|1432|3725|5054|7015|3651|857|3553|3586|7157|9021|3458|7099|655|650|2247|3082|4313|207|718|3480|2932|1490|1956|7040|5340|7124|4233|5595|5594|5599|5468|3569|1029|1191|3091|7422|7448|2697|6696
response to estrogen	Gene Ontology	GO:0043627	0.000113069	0.00232999	5728|857|595|5594|3586|6774|1490|335|1956|655|7040|1499|5468
branching involved in ureteric bud morphogenesis	Gene Ontology	GO:0001658	0.000113144	0.00232999	6469|652|7040|650|1499|7471|2247|7422
positive regulation of peptidyl-tyrosine phosphorylation	Gene Ontology	GO:0050731	0.000115316	0.00236793	2475|3815|7157|7448|3458|3569|3479|7422|1440|3084|284|3082
positive regulation of muscle organ development	Gene Ontology	GO:0048636	0.000116435	0.00237732	6469|652|2697|3084|2260|2247|4851
positive regulation of striated muscle tissue development	Gene Ontology	GO:0045844	0.000116435	0.00237732	6469|652|2697|3084|2260|2247|4851
positive regulation of transport	Gene Ontology	GO:0051050	0.000116851	0.00237905	3569|5295|6387|5054|3651|857|3553|207|7157|3458|7070|3479|7099|652|1440|284|116519|3586|718|2932|1956|7040|5468|7124|4233|6469|1432|5599|7448|5080|3091|7422|2697
JAK-STAT cascade	Gene Ontology	GO:0007259	0.00011867	0.00240926	857|5595|5594|3586|3815|6774|3458|3569|3479|9021|4851
PERIODONTITIS	GAD		0.00012164	0.00246261	3553|3586|4318|5295|7099|7040|5054|7124
locomotion	Gene Ontology	GO:0040011	0.000122382	0.00247044	3569|627|335|5295|7852|5054|6387|1432|1499|177|5728|857|4804|3586|4192|4147|7070|3479|429|655|652|650|3084|2260|2247|284|3082|4313|207|3815|4318|3480|2932|1490|1956|7040|5340|7124|4233|57142|4162|6357|6469|5595|5594|6774|7448|5080|6464|6696|3091|7422|2697|3553|1462|3458|4851|1000
mesenchymal cell development	Gene Ontology	GO:0014031	0.000122714	0.00247044	6469|5080|2932|3091|7040|650|3084|1499|57142|655|4851|3082
Role of LAT2/NTAL/LAB on calcium mobilization	Reactome	REACT_163769	0.000123482	0.00247896	5728|1026|207|3815|5295|2932|2475|1956|3084|2247
cell chemotaxis	Gene Ontology	GO:0060326	0.000124455	0.00248873	6357|3553|3586|3815|3458|3569|7852|6387|7422|5054|2247|4233|6696|4851|3082
circadian rhythm	Gene Ontology	GO:0007623	0.000124661	0.00248873	5728|4803|627|5599|3569|2932|7157|1956|4804|3066|3065|3725|5054|5468
fibroblast proliferation	Gene Ontology	GO:0048144	0.000125661	0.00250173	1026|4804|7157|3479|1956|1499|7471|5468|3725
lipopolysaccharide-mediated signaling pathway	Gene Ontology	GO:0031663	0.000131684	0.0026072	5595|1432|5594|7099|7040|3553|7124
positive regulation of muscle tissue development	Gene Ontology	GO:1901863	0.000131684	0.0026072	6469|652|2697|3084|2260|2247|4851
positive regulation of protein kinase activity	Gene Ontology	GO:0045860	0.000132096	0.00260816	595|7852|4803|3553|1191|7099|652|650|3084|2260|2247|284|3082|207|3815|1956|7040|5595|7124|4233|1026|1432|5594|6464|7422
negative regulation of cytokine production involved in immune response	Gene Ontology	GO:0002719	0.000134251	0.00264346	335|7124|7040|3586|284
regulation of smooth muscle cell proliferation	Gene Ontology	GO:0048660	0.000136988	0.00268999	3458|3569|3479|1956|652|1499|3725|5468|7124
aging	Gene Ontology	GO:0007568	0.000138085	0.00270413	1490|5728|1026|1432|3586|207|7157|3569|1029|133|7040|7471|5054|3725|7015|3651
secretory granule lumen	Gene Ontology	GO:0034774	0.000138641	0.00270764	5340|335|3479|1191|7422|5054|3082|7040
developmental process involved in reproduction	Gene Ontology	GO:0003006	0.000139578	0.00271855	2475|595|7852|6387|5468|1051|5728|3553|207|9021|3479|655|652|133|3586|3815|3480|1956|7040|1499|4233|6469|5340|5594|6657|3091|7422|6696|4851
prostate gland morphogenesis	Gene Ontology	GO:0060512	0.000145286	0.00282209	6469|3480|3479|655|652|4851
placenta development	Gene Ontology	GO:0001890	0.000147398	0.00285539	1051|5340|207|3586|9021|133|1956|3091|5468|4233|6696|5594
smooth muscle cell differentiation	Gene Ontology	GO:0051145	0.000148513	0.00286926	6469|133|652|7040|1499|4851|7422
odontogenesis of dentin-containing tooth	Gene Ontology	GO:0042475	0.000149156	0.00287395	6469|4804|650|133|655|652|3066|3065|1499
Notch signaling pathway	Gene Ontology	GO:0007219	0.000149788	0.00287841	595|3065|3815|6774|4192|429|7157|3091|650|7471|6657|655|4851
Chagas disease (American trypanosomiasis)	KEGG PATHWAY	hsa05142	0.000154235	0.00294811	1432|5594|3569|5595|3586|207|718|5599|3458|5295|7099|7040|5054|3725|7124|3553
regulation of transferase activity	Gene Ontology	GO:0051338	0.000153863	0.00294811	2475|595|335|6464|5295|7852|5468|5728|4803|3553|1191|9021|7070|7099|655|652|650|3084|2260|2247|284|3082|207|3815|3480|2932|857|7040|5595|7124|4233|1026|1432|5594|3569|1029|1956|7422
positive regulation of ERK1 and ERK2 cascade	Gene Ontology	GO:0070374	0.000155334	0.00295755	5595|3569|7099|1490|1956|652|7422|650|7124|2247|284
positive regulation of response to stimulus	Gene Ontology	GO:0048584	0.000155552	0.00295755	2475|10413|335|1499|5295|3084|7852|5054|6387|4313|1432|3725|177|7015|5728|4803|4804|3586|7157|6464|3458|718|7070|3479|7099|429|655|652|650|1440|6657|2260|2247|284|3082|1191|207|3815|3480|1956|2932|1490|857|7040|7471|5595|7124|4233|6469|5340|5594|5599|7448|3569|1029|6774|3091|7422|2697|3553|1000|4851|7480
regulation of neuron differentiation	Gene Ontology	GO:0045664	0.000157947	0.00299515	5080|627|6387|3066|5728|4803|4804|3458|7070|429|655|652|650|57142|3082|207|2932|2260|6657|3569|7422|6696|4851
cellular response to nitrogen compound	Gene Ontology	GO:1901699	0.000160336	0.00303246	2475|627|5295|5468|7015|1051|857|4804|7471|2260|2247|4313|207|3480|1956|7480|1499|7124|9021|5595|5594|5599|5080|6464|6774|3553
molting cycle process	Gene Ontology	GO:0022404	0.000162211	0.00304389	6469|4804|1956|7480|3065|1499|7124|4851|3066
hair follicle development	Gene Ontology	GO:0001942	0.000162211	0.00304389	6469|4804|1956|7480|3065|1499|7124|4851|3066
hair cycle process	Gene Ontology	GO:0022405	0.000162211	0.00304389	6469|4804|1956|7480|3065|1499|7124|4851|3066
BREAST CANCER	GAD		0.000163269	0.00305024	1026|595|4318|3480|3458|3569|3479|7157|4313|7040|5054|7124|7422
apoptotic signaling pathway	Gene Ontology	GO:0097190	0.000163398	0.00305024	10413|5295|6387|3066|3725|5054|7015|3651|5728|4803|4804|7157|3458|3479|3084|2260|3082|207|2932|857|7040|1499|7124|6469|1026|5599|1191|3091|3553
wound healing	Gene Ontology	GO:0042060	0.000164681	0.0030616	335|5295|3066|3065|5054|857|4162|7157|3479|7099|3084|2247|284|3082|116519|207|6469|7040|5340|5595|1432|5594|6657|7448|3569|6464|1191|3091|7422|2697|4851|7480
regulation of transcription involved in cell fate commitment	Gene Ontology	GO:0060850	0.000164859	0.0030616	1051|5080|652|650|5468
ATHEROSCLEROSIS	GAD		0.000166727	0.00308619	4313|4318|3569|7099|335|6387|3084
platelet alpha granule lumen	Gene Ontology	GO:0031093	0.000167041	0.00308619	5340|1191|3479|7422|5054|3082|7040
regulation of collagen metabolic process	Gene Ontology	GO:0010712	0.000168601	0.00310076	3569|1490|652|7040|5468|3066
ureteric bud morphogenesis	Gene Ontology	GO:0060675	0.000168693	0.00310076	6469|652|7040|650|1499|7471|2247|7422
cellular response to endogenous stimulus	Gene Ontology	GO:0071495	0.000170266	0.00311481	2475|3569|627|1499|5295|3065|5468|5054|1051|5728|4803|4804|3586|7157|655|652|650|7471|2260|2247|4313|207|3815|3480|2932|1490|857|7040|3084|3725|7124|9021|1026|5595|5594|6774|5080|6464|1956|3553|4851|7480
positive regulation of apoptotic process	Gene Ontology	GO:0043065	0.000170324	0.00311481	133|3725|5728|4803|4804|207|7157|3458|429|655|652|650|3586|4318|2932|1490|857|7040|1499|7124|5599|5468|3569|1029|1191|4851|7480
Signalling to RAS	Reactome	REACT_12033	0.000172493	0.00314647	4803|1432|5594|3569|6464|5595
peptidyl-serine modification	Gene Ontology	GO:0018209	0.000173765	0.00316165	2475|857|627|5594|207|5599|3458|3569|2932|7040|1440|1432|7124|284|7422
neurotrophin receptor binding	Gene Ontology	GO:0005165	0.000175148	0.00317389	6464|4803|627|5295
regulation of transcription factor import into nucleus	Gene Ontology	GO:0042990	0.000176205	0.00317389	2475|3553|3586|5295|2932|7099|655|1440|7124
skin epidermis development	Gene Ontology	GO:0098773	0.000176205	0.00317389	6469|4804|1956|7480|3065|1499|7124|4851|3066
smooth muscle cell proliferation	Gene Ontology	GO:0048659	0.000176205	0.00317389	3458|3569|3479|1956|652|1499|3725|5468|7124
platelet activation	Gene Ontology	GO:0030168	0.000180147	0.00323679	1432|3569|5595|5594|207|335|5295|6464|3479|7099|1191|7422|7040|5054|5340|3082
negative regulation of cell communication	Gene Ontology	GO:0010648	0.000181742	0.0032573	2475|627|10413|335|133|6387|3066|3065|1499|5054|595|7015|3651|5728|857|4804|207|7157|7070|3479|7099|655|652|650|7471|3082|3586|3480|2932|1956|7040|3084|5468|7124|9021|6469|1432|6657|3569|1191|3091|3553|4851|1000
cellular response to hormone stimulus	Gene Ontology	GO:0032870	0.000184894	0.00330311	2475|3569|5295|5468|857|3553|207|9021|4804|652|7471|2260|2247|3586|3815|3480|1956|7040|1499|655|5595|5594|6774|5080|6464|4851|7480
mesonephric tubule morphogenesis	Gene Ontology	GO:0072171	0.000185614	0.00330311	6469|652|7040|650|1499|7471|2247|7422
positive regulation of protein transport	Gene Ontology	GO:0051222	0.000185676	0.00330311	6469|3569|1432|3586|3458|5295|2932|3479|7099|1956|3091|652|7040|1440|2697|3553|7124|3651
cellular response to abiotic stimulus	Gene Ontology	GO:0071214	0.000188144	0.00333874	1026|5595|207|10413|5599|5295|2932|7099|429|7157|1956|7480|1499|2697|1432|3553
regulation of DNA metabolic process	Gene Ontology	GO:0051052	0.000188973	0.0033452	1026|3586|7157|3480|3458|3569|2932|3479|1956|652|7040|1029|3725|2697|5468|6464|3082
transcription factor import into nucleus	Gene Ontology	GO:0042991	0.000191189	0.0033761	2475|3553|3586|5295|2932|7099|655|1440|7124
negative regulation of signal transduction	Gene Ontology	GO:0009968	0.000191768	0.00337803	595|335|133|6387|3066|3065|1499|5054|10413|7015|3651|5728|857|4804|207|7157|7070|3479|7099|655|652|650|7471|3082|3586|3480|2932|1956|7040|3084|5468|7124|9021|6469|1432|6657|1191|3091|3553|4851|1000
regulation of protein modification process	Gene Ontology	GO:0031399	0.000194115	0.00339767	1432|2475|3569|627|335|6464|7852|3066|1499|595|5728|4803|3553|7157|9021|3458|718|7070|3479|7099|655|652|650|1440|7471|2260|2247|284|3082|207|3815|3480|2932|1490|857|7040|3084|3725|7124|4233|1026|5595|5594|5599|7448|5080|1029|1191|1956|7422
negative regulation of striated muscle tissue development	Gene Ontology	GO:0045843	0.000194774	0.00339767	627|652|7040|650|2697|3066
regulation of cardiac muscle tissue growth	Gene Ontology	GO:0055021	0.000194774	0.00339767	3066|2697|3084|2260|2247|4851
collagen biosynthetic process	Gene Ontology	GO:0032964	0.000194774	0.00339767	3569|1490|652|7040|5468|3066
negative regulation of growth	Gene Ontology	GO:0045926	0.000199601	0.00347345	5728|1026|3586|7157|3458|7124|1029|3091|652|7040|2697|5468|57142|6696|3066
columnar/cuboidal epithelial cell differentiation	Gene Ontology	GO:0002065	0.000201195	0.00348432	1026|3815|5080|2932|429|3091|652|650|2260|3651|4851
vascular endothelial growth factor receptor signaling pathway	Gene Ontology	GO:0048010	0.000201195	0.00348432	2475|857|5595|5594|207|7448|5295|3091|7422|1432|3553
regulation of cell size	Gene Ontology	GO:0008361	0.00020496	0.00353265	5728|4803|627|207|2932|2475|6387|7422|57142|6696
ameboidal-type cell migration	Gene Ontology	GO:0001667	0.00020497	0.00353265	6469|5728|207|3815|4318|5080|7852|335|6387|3091|652|7040|2247|4233|284|4851|7422
positive regulation of epithelial cell migration	Gene Ontology	GO:0010634	0.000207217	0.00356284	207|4318|3091|652|7040|2247|4233|284|7422
negative regulation of neuron differentiation	Gene Ontology	GO:0045665	0.000209692	0.0035968	5728|4804|6657|7070|5080|2932|429|655|3066|57142|6696|4851
DAP12 interactions	Reactome	REACT_147694	0.000212166	0.00363056	5728|1026|5595|5594|207|3815|5295|2932|2475|1956|3084|2247|3569
SHC1 events in EGFR signaling	Reactome	REACT_12579	0.000217944	0.00372058	6464|1956|3569|5595|5594
BLADDER CANCER	GAD		0.000220719	0.00375902	1026|595|4318|1029|7157|4313|7422
generation of neurons	Gene Ontology	GO:0048699	0.000222063	0.00377296	3569|627|335|1499|7852|6387|3066|3725|177|1051|5728|4803|4804|7157|4147|7070|429|655|652|650|7471|2260|3082|4313|116519|207|3815|4318|3480|2932|1956|7040|3084|5468|4233|57142|6469|5595|5594|6774|5080|133|6696|6657|3091|7422|2697|3458|4851|7480
signal transduction in absence of ligand	Gene Ontology	GO:0038034	0.000224345	0.0037938	4803|3553|207|2932|3479|3084|2260|7015|7124
extrinsic apoptotic signaling pathway in absence of ligand	Gene Ontology	GO:0097192	0.000224345	0.0037938	4803|3553|207|2932|3479|3084|2260|7015|7124
regulation of cytokine secretion involved in immune response	Gene Ontology	GO:0002739	0.00023479	0.0039426	335|7124|284|3586
germ cell migration	Gene Ontology	GO:0008354	0.00023479	0.0039426	7852|6387|7040|3815
regulation of branching involved in salivary gland morphogenesis	Gene Ontology	GO:0060693	0.00023479	0.0039426	2260|4233|7124|3082
negative regulation of production of molecular mediator of immune response	Gene Ontology	GO:0002701	0.000241762	0.00404081	335|7124|7040|3586|284
positive regulation of blood vessel endothelial cell migration	Gene Ontology	GO:0043536	0.000241762	0.00404081	2247|7422|7040|207|284
insulin-like growth factor receptor signaling pathway	Gene Ontology	GO:0048009	0.000256675	0.00427019	207|3480|5295|3479|650|7471
developmental induction	Gene Ontology	GO:0031128	0.000256675	0.00427019	6657|652|650|1499|7471|2260
embryonic placenta development	Gene Ontology	GO:0001892	0.000262136	0.00435098	1051|5340|207|3586|133|1956|3091|9021|5594
Pancreatic cancer	KEGG PATHWAY	hsa05212	0.000263261	0.00435958	5595|5594|207|5599|5295|1029|6774|1956|7422|7040|595|7157
inflammatory response	Gene Ontology	GO:0006954	0.000264022	0.00436213	627|335|7852|177|5054|1051|4803|3553|207|718|7099|50616|650|3586|3815|1956|7040|5468|7124|9021|6357|6774|7448|3569|3091|2697|6696|4851
response to heat	Gene Ontology	GO:0009408	0.000270088	0.00445212	2475|1026|5595|5594|207|3569|2932|3479|6387|3066
cellular response to organonitrogen compound	Gene Ontology	GO:0071417	0.000270805	0.00445372	2475|627|5295|5468|1051|857|4804|7471|2260|2247|4313|207|3480|1956|7480|1499|7124|9021|5595|5594|6774|5080|6464|3553
Signaling by Type 1 Insulin-like Growth Factor 1 Receptor (IGF1R)	Reactome	REACT_150359	0.00027299	0.00446921	2475|3569|5595|5594|3480|5295|6464|3479|2247
IGF1R signaling cascade	Reactome	REACT_150210	0.00027299	0.00446921	2475|3569|5595|5594|3480|5295|6464|3479|2247
pallium development	Gene Ontology	GO:0021543	0.000274179	0.00447847	5728|6657|4192|5080|2932|429|1956|3091|3066|1499|57142
regulation of cell-substrate adhesion	Gene Ontology	GO:0010810	0.000277531	0.00452293	5728|5340|335|2932|5295|1029|7422|7448|5054|7471|6696|4851
positive regulation of kinase activity	Gene Ontology	GO:0033674	0.000279967	0.00454204	595|7852|4803|3553|1191|7099|652|650|3084|2260|2247|284|3082|207|3815|1956|7040|5595|7124|4233|1026|1432|5594|6464|7422
establishment of protein localization to organelle	Gene Ontology	GO:0072594	0.000279967	0.00454204	2475|5295|3553|207|7157|3458|3479|7099|655|652|1440|284|3586|2932|1956|7040|3725|7124|6469|1026|1432|5594|5599|3569|6774
POLYCYSTIC OVARIAN SYNDROME	GAD		0.000282908	0.00457941	3479|7422|5468|2260|7124|7040
neuron fate commitment	Gene Ontology	GO:0048663	0.000292468	0.00472023	6469|6657|5080|429|652|3084|7471|4851
cell-cell signaling involved in cell fate commitment	Gene Ontology	GO:0045168	0.000292921	0.00472023	6657|652|650|1499|7471|2260
Central carbon metabolism in cancer	KEGG PATHWAY	hsa05230	0.000297366	0.00477969	5728|5595|5594|207|3815|7157|5295|2475|1956|3091|2260|4233
regulation of neuron death	Gene Ontology	GO:1901214	0.000298007	0.00477969	1051|4803|627|207|7157|3569|4192|429|1191|3091|1499|1440|3725|7124|284
regulation of lipid metabolic process	Gene Ontology	GO:0019216	0.000298606	0.00477969	718|2475|857|3553|116519|207|3815|335|3480|3458|5295|7040|650|5468|7124|2247
regulation of anatomical structure morphogenesis	Gene Ontology	GO:0022603	0.000300371	0.00479726	627|335|133|6387|3066|5054|5728|4803|4804|3458|718|7070|655|652|650|2260|2247|3082|3815|2932|7040|1499|7124|4233|57142|6357|6469|1432|3569|3091|7422|6696|4851|3553
negative regulation of signaling	Gene Ontology	GO:0023057	0.000301843	0.00481008	627|10413|335|133|6387|3066|3065|1499|5054|595|7015|3651|5728|857|4804|207|7157|7070|3479|7099|655|652|650|7471|3082|3586|3480|2932|1956|7040|3084|5468|7124|9021|6469|1432|6657|3569|1191|3091|3553|4851|1000
response to insulin	Gene Ontology	GO:0032868	0.000303893	0.00482137	5594|2475|5295|5595|3586|207|3480|5080|6464|133|4804|5468|2260|2247|9021|3569|3553
negative regulation of protein phosphorylation	Gene Ontology	GO:0001933	0.000303893	0.00482137	5728|1026|3553|9021|207|3480|5080|2932|857|652|7040|1029|3725|7070|655|284|3569
cytokine secretion involved in immune response	Gene Ontology	GO:0002374	0.00030775	0.00483982	335|7124|284|3586
positive regulation of oligodendrocyte differentiation	Gene Ontology	GO:0048714	0.00030775	0.00483982	7852|5468|3066|6469
regulation of chemokine biosynthetic process	Gene Ontology	GO:0045073	0.00030775	0.00483982	3458|3569|3553|7124
myelin maintenance	Gene Ontology	GO:0043217	0.00030775	0.00483982	7852|1191|5728|207
liver development	Gene Ontology	GO:0001889	0.000308642	0.00484326	595|3458|1956|1499|7471|3725|4233|3651|4851|3082
positive regulation of cellular component biogenesis	Gene Ontology	GO:0044089	0.00031575	0.004944	2475|857|627|3815|7157|2932|1490|335|7422|7040|1499|1440|1191|7471|7124|655|7480
regulation of glial cell differentiation	Gene Ontology	GO:0045685	0.000321313	0.00502016	6469|7852|3066|650|1499|5468|4851
POLYCYSTIC OVARY SYNDROME	GAD		0.000327288	0.00510063	3479|7422|5054|5468|2260|7124|7040
epithelial to mesenchymal transition	Gene Ontology	GO:0001837	0.000328592	0.00510063	2932|3091|7040|650|1499|57142|655|4851|3082
positive regulation of endocytosis	Gene Ontology	GO:0045807	0.000328592	0.00510063	3553|116519|718|7448|7422|5054|5468|7124|284
cardiac muscle cell proliferation	Gene Ontology	GO:0060038	0.00033306	0.00514775	3066|2697|3084|2260|2247|4851
positive regulation of gliogenesis	Gene Ontology	GO:0014015	0.00033306	0.00514775	6469|7852|3066|650|5468|4851
MAP kinase cascade	BioCyc	PWY66-14	0.000345741	0.00533228	5595|5594
urogenital system development	Gene Ontology	GO:0001655	0.000349698	0.00538175	6469|5728|627|10413|3480|3458|3479|655|652|7040|650|1499|7471|2260|2247|284|4851|7422
hepaticobiliary system development	Gene Ontology	GO:0061008	0.000351683	0.00540074	595|3458|1956|1499|7471|3725|4233|3651|4851|3082
HEPATITIS B	GAD		0.000357073	0.00547183	3458|3569|7124|7040|3586
ERK1 and ERK2 cascade	Gene Ontology	GO:0070371	0.000361039	0.00552082	5595|5594|3569|3479|7099|1490|1956|652|7422|650|7124|2247|284
neuron differentiation	Gene Ontology	GO:0030182	0.000364247	0.00554634	3569|627|335|7852|6387|3066|1499|177|1051|5728|4803|4804|4147|7070|429|655|652|650|7471|2260|3082|4313|116519|207|4318|3480|2932|1956|7480|3084|3725|4233|57142|6469|5595|5594|6774|5080|133|6696|6657|3091|7422|2697|3458|4851
cellular response to lipid	Gene Ontology	GO:0071396	0.000364251	0.00554634	1432|3569|5595|5594|3586|5599|3458|5080|7099|1956|655|652|7040|1440|5054|5468|3553|7124|7480
Angiogenesis	PANTHER	P00005	0.000368072	0.00559267	1432|5595|5594|207|5599|6464|5295|2932|6774|3091|7480|1499|7471|3725|2260|284|4851|7422
regulation of organ growth	Gene Ontology	GO:0046620	0.000377668	0.00571432	5728|10413|3066|2697|3084|2260|2247|4851
nephron tubule morphogenesis	Gene Ontology	GO:0072078	0.000377668	0.00571432	6469|652|7040|650|1499|7471|2247|7422
Malaria	KEGG PATHWAY	hsa05144	0.000380121	0.00573935	3553|3586|3458|3569|7099|7040|1440|7124|4233|3082
Signaling by Leptin	Reactome	REACT_169118	0.000381024	0.00574091	6774|9021|3569|5595|5594
epidermal growth factor receptor signaling pathway	Gene Ontology	GO:0007173	0.000384675	0.0057838	5728|1026|5595|5594|207|3815|6464|5295|2932|2475|1956|7040|3084|2260|2247
positive regulation of cellular protein metabolic process	Gene Ontology	GO:0032270	0.000393484	0.00588694	1432|2475|627|6464|7852|3066|1499|595|5728|4803|3553|7157|3458|718|3479|7099|655|652|650|1440|7471|2260|2247|284|3082|207|3815|2932|1490|857|7040|3084|5468|7124|4233|1026|5595|5594|7448|3569|1029|1191|1956|7422
regulation of leukocyte cell-cell adhesion	Gene Ontology	GO:1903037	0.00039491	0.00588694	6469|2475|3569|3553|3586|207|7070|3458|5295|1029|3479|6387|857|652|7040|1499
regulation of MHC class II biosynthetic process	Gene Ontology	GO:0045346	0.00039563	0.00588694	3458|3066|3586|7099
chemokine biosynthetic process	Gene Ontology	GO:0042033	0.00039563	0.00588694	3458|3569|3553|7124
telencephalon regionalization	Gene Ontology	GO:0021978	0.00039563	0.00588694	6469|5080|652|650
odontogenesis	Gene Ontology	GO:0042476	0.00039961	0.00593388	6469|4804|650|133|655|652|7040|3065|1499|3066
positive regulation of Notch signaling pathway	Gene Ontology	GO:0045747	0.000404662	0.00598417	6774|6657|429|7471|3815
forebrain regionalization	Gene Ontology	GO:0021871	0.000404662	0.00598417	7471|5080|652|650|6469
cerebral cortex development	Gene Ontology	GO:0021987	0.000408374	0.00602666	6657|4192|5080|2932|429|1956|3091|1499|57142
leukocyte migration	Gene Ontology	GO:0050900	0.000417245	0.00614345	6357|3569|5340|3586|3815|4318|3458|5295|6464|6696|7852|6387|857|7422|5054|3553|7124|284
positive regulation of neuron differentiation	Gene Ontology	GO:0045666	0.000417997	0.00614345	4803|627|6657|3458|3569|2932|429|6387|655|652|7422|650|4804|2260|3082
regulation of lipid biosynthetic process	Gene Ontology	GO:0046890	0.000425537	0.00622349	2475|3553|116519|207|718|335|3480|3458|650|7124
negative regulation of cell-cell adhesion	Gene Ontology	GO:0022408	0.000425537	0.00622349	6469|5340|3586|335|1029|6387|652|7040|650|7471
regulation of heart growth	Gene Ontology	GO:0060420	0.000426173	0.00622349	3066|2697|3084|2260|2247|4851
regulation of cell morphogenesis involved in differentiation	Gene Ontology	GO:0010769	0.000426907	0.00622349	5728|4803|627|335|7070|3458|2932|6387|7040|650|1499|4804|57142|6696|4851|7422
tissue development	Gene Ontology	GO:0009888	0.000432927	0.00629848	1432|3569|627|10413|1499|7852|6387|3066|3065|5468|595|3651|3725|1051|5728|857|4804|3586|7157|9021|3458|7070|3479|429|655|652|650|7471|2260|2247|3082|4313|116519|207|3815|4318|3480|2932|1490|1956|7040|3084|5595|7124|4233|57142|6469|1026|5340|5594|6657|7448|5080|133|3091|7422|2697|6696|4851|7480
lymphocyte proliferation	Gene Ontology	GO:0046651	0.000435565	0.00632405	6469|1026|3553|3586|7157|3458|3569|1029|3479|7099|7852|6387|652|7040|1499
phosphatidylinositol 3-kinase signaling	Gene Ontology	GO:0014065	0.000438263	0.00633762	5728|3815|3480|5295|3479|1440|2260|284|3082
negative regulation of extrinsic apoptotic signaling pathway	Gene Ontology	GO:2001237	0.000438263	0.00633762	3553|207|10413|3479|5054|3084|7124|7015|3082
mononuclear cell proliferation	Gene Ontology	GO:0032943	0.000472602	0.00679989	6469|1026|3553|3586|7157|3458|3569|1029|3479|7099|7852|6387|652|7040|1499
positive regulation of cardiac muscle tissue development	Gene Ontology	GO:0055025	0.000474015	0.00679989	3084|2260|2247|652|4851
regulation of odontogenesis	Gene Ontology	GO:0042481	0.000474015	0.00679989	4804|652|7040|650|6469
response to epidermal growth factor	Gene Ontology	GO:0070849	0.000474015	0.00679989	429|1956|5595|5594|207
negative regulation of phosphorylation	Gene Ontology	GO:0042326	0.000475358	0.00680071	5728|1026|3553|9021|207|3480|5080|2932|3479|7099|857|652|7040|1029|3725|7070|655|284|3569
lipid storage	Gene Ontology	GO:0019915	0.000476158	0.00680071	857|3553|718|335|3569|5468|7124
positive regulation of mitotic nuclear division	Gene Ontology	GO:0045840	0.00047975	0.00680071	5728|3553|3480|3479|7040|7124
response to growth hormone	Gene Ontology	GO:0060416	0.00047975	0.00680071	5595|5594|207|6774|5295|9021
regulation of multicellular organismal metabolic process	Gene Ontology	GO:0044246	0.00047975	0.00680071	3569|1490|652|7040|5468|3066
positive regulation of chemokine production	Gene Ontology	GO:0032722	0.00047975	0.00680071	3553|3458|3569|7099|3091|7124
positive regulation of developmental growth	Gene Ontology	GO:0048639	0.000481594	0.0068062	4803|10413|2932|6387|7480|3084|2260|2247|4851|7422
renal tubule morphogenesis	Gene Ontology	GO:0061333	0.000482031	0.0068062	6469|652|7040|650|1499|7471|2247|7422
regulation of immune response	Gene Ontology	GO:0050776	0.000483241	0.0068099	2475|335|5295|3725|5728|3553|207|1191|3458|718|7070|7099|5468|3084|2260|2247|284|4313|3586|3815|2932|1956|7040|5595|7124|9021|1026|1432|5594|5599|7448|3569|6464
ERBB signaling pathway	Gene Ontology	GO:0038127	0.000492109	0.00690941	5728|1026|5595|5594|207|3815|6464|5295|2932|2475|1956|7040|3084|2260|2247
regulation of phosphate metabolic process	Gene Ontology	GO:0019220	0.000492225	0.00690941	2475|3569|627|335|6464|5295|7852|1432|1499|595|5728|4803|3553|7157|9021|3458|718|7070|3479|7099|655|652|650|1440|7471|2260|2247|284|3082|207|3815|3480|2932|1490|857|7040|3084|3725|7124|4233|133|1026|5595|5594|6657|7448|5080|1029|1191|1956|7422|1000
positive regulation of steroid biosynthetic process	Gene Ontology	GO:0010893	0.000500063	0.00696246	3480|3458|3553|7124
MHC class II biosynthetic process	Gene Ontology	GO:0045342	0.000500063	0.00696246	3458|3066|3586|7099
NFAT protein import into nucleus	Gene Ontology	GO:0051531	0.000500063	0.00696246	2475|5295|2932|7124
MAP kinase activity	Gene Ontology	GO:0004707	0.000500063	0.00696246	5599|1432|5595|5594
fungiform papilla morphogenesis	Gene Ontology	GO:0061197	0.000502785	0.00696246	1499|3066|3065
regulation of prostatic bud formation	Gene Ontology	GO:0060685	0.000502785	0.00696246	6469|655|652
regulation of branching involved in salivary gland morphogenesis by mesenchymal-epithelial signaling	Gene Ontology	GO:0060665	0.000502785	0.00696246	2260|4233|3082
regulation of DNA replication	Gene Ontology	GO:0006275	0.000511837	0.00707418	7157|3480|3569|6464|3479|1956|652|7040|5468|3725
positive regulation of endothelial cell migration	Gene Ontology	GO:0010595	0.000522894	0.00719931	207|652|7422|2247|4233|284|7040
cytokine production involved in immune response	Gene Ontology	GO:0002367	0.000522894	0.00719931	3586|3815|335|7099|7040|7124|284
Signaling pathways regulating pluripotency of stem cells	KEGG PATHWAY	hsa04550	0.000527759	0.0072524	5080|5595|1499|207|6774|3480|5295|2932|3479|6657|652|7480|650|7471|1432|2260|2247|5594
SHC1 events in ERBB4 signaling	Reactome	REACT_116005	0.000532106	0.00729818	3084|3569|5595|5594|6464
regulation of mesenchymal cell proliferation	Gene Ontology	GO:0010464	0.000538424	0.00735234	6469|3458|652|7422|1499|2260
cell fate determination	Gene Ontology	GO:0001709	0.000538424	0.00735234	3475|5080|429|652|7471|1499
leukocyte aggregation	Gene Ontology	GO:0070486	0.000539124	0.00735234	6469|2475|3569|3553|3586|207|3815|7157|7070|3458|5295|1029|3479|7852|6387|857|652|7040|1499|7471|655
positive regulation of transcription, DNA-templated	Gene Ontology	GO:0045893	0.000541318	0.00735435	1432|2475|3569|10413|1499|5295|3066|3065|5468|5054|7015|3651|1051|3553|3586|7157|3458|3479|7099|429|655|652|650|1440|7471|2247|3082|207|4192|2932|1956|7040|3725|7124|4233|6469|5595|5594|6774|5080|1029|6657|3091|7422|4851|7480
positive regulation of nucleic acid-templated transcription	Gene Ontology	GO:1903508	0.000541318	0.00735435	1432|2475|3569|10413|1499|5295|3066|3065|5468|5054|7015|3651|1051|3553|3586|7157|3458|3479|7099|429|655|652|650|1440|7471|2247|3082|207|4192|2932|1956|7040|3725|7124|4233|6469|5595|5594|6774|5080|1029|6657|3091|7422|4851|7480
leukocyte cell-cell adhesion	Gene Ontology	GO:0007159	0.000544567	0.00738453	2475|5295|7852|6387|857|3553|207|7157|3458|7070|3479|655|652|7471|3586|3815|7040|1499|7124|6469|3569|1029
cellular response to peptide hormone stimulus	Gene Ontology	GO:0071375	0.000548797	0.00742787	2475|5295|5595|5594|207|4804|6774|3480|5080|6464|857|1499|7471|5468|2260|2247|9021|3553
regulation of immune system process	Gene Ontology	GO:0002682	0.000556272	0.0075149	2475|335|6464|5295|6387|1432|5468|5054|5728|857|3553|207|1191|3458|718|7070|3479|7099|652|1499|1440|3084|2260|2247|284|4313|3586|3815|2932|1956|7040|3725|7124|9021|6469|1026|5595|5594|5599|7448|3569|1029|3091|7422|4851
Colorectal cancer	KEGG PATHWAY	hsa05210	0.00056339	0.00759678	5595|5594|207|5599|5295|2932|7157|7040|1499|3725|595
cell activation	Gene Ontology	GO:0001775	0.000567736	0.00764105	2475|6469|335|6464|5295|7852|6387|3725|5054|857|3553|207|7157|3458|7070|3479|7099|652|1499|7471|3082|3586|3815|1490|1956|7040|5340|7124|5595|1026|1432|5594|3569|1029|1191|7422
Endometrial cancer	KEGG PATHWAY	hsa05213	0.00057297	0.00769708	5728|595|5594|207|7157|5295|2932|1956|1499|5595
epithelial cell migration	Gene Ontology	GO:0010631	0.000576768	0.00773364	5728|207|3815|4318|335|3091|652|7040|2247|4233|284|4851|7422
receptor binding	Gene Ontology	GO:0005102	0.000578435	0.00774155	627|335|5295|133|6387|1499|5054|1051|5728|4803|3553|1956|4192|7157|3458|718|7070|3479|50616|652|650|1440|7471|2247|284|3082|116519|3586|6469|3480|2932|1490|857|7040|3084|5468|7124|655|6357|5340|6774|7448|3569|6464|3091|7422|2697|6696|7480
Chronic myeloid leukemia	KEGG PATHWAY	hsa05220	0.000590675	0.00789068	1026|5595|5594|207|7157|6464|5295|1029|7040|3065|595|3066
regulation of phosphorus metabolic process	Gene Ontology	GO:0051174	0.000596915	0.00795924	2475|3569|627|335|6464|5295|7852|1432|1499|595|5728|4803|3553|7157|9021|3458|718|7070|3479|7099|655|652|650|1440|7471|2260|2247|284|3082|207|3815|3480|2932|1490|857|7040|3084|3725|7124|4233|133|1026|5595|5594|6657|7448|5080|1029|1191|1956|7422|1000
regulation of lipid catabolic process	Gene Ontology	GO:0050994	0.000602523	0.00798955	2475|3553|116519|207|335|7124
positive regulation of striated muscle cell differentiation	Gene Ontology	GO:0051155	0.000602523	0.00798955	6469|2475|1432|6387|652|3084
positive regulation of oxidoreductase activity	Gene Ontology	GO:0051353	0.000602523	0.00798955	3553|207|3458|3091|7124|7015
positive regulation of cell division	Gene Ontology	GO:0051781	0.00061215	0.00810225	6469|5728|3553|3480|4192|3479|7422|7124|2247|7040
regulation of endothelial cell chemotaxis	Gene Ontology	GO:2001026	0.000622708	0.00821175	2247|4233|7422|4851
branching involved in prostate gland morphogenesis	Gene Ontology	GO:0060442	0.000622708	0.00821175	6469|655|652|3479
positive regulation of DNA replication	Gene Ontology	GO:0045740	0.000627287	0.00824188	3480|3569|6464|3479|1956|652|3725
embryonic digit morphogenesis	Gene Ontology	GO:0042733	0.000627287	0.00824188	6469|652|3066|3065|2697|1499|4851
regulation of endocytosis	Gene Ontology	GO:0030100	0.000632264	0.00827702	5728|857|3553|116519|718|7448|7040|5054|5468|7124|284|7422
regulation of ERK1 and ERK2 cascade	Gene Ontology	GO:0070372	0.000632264	0.00827702	5595|3569|3479|7099|1490|1956|652|7422|650|7124|2247|284
Glioma	NHGRI GWAS Catalog		0.000638871	0.0083483	1956|7015|1029
Signalling to ERKs	Reactome	REACT_12058	0.000656976	0.00850754	4803|1432|5594|3569|6464|5595
cytoplasmic membrane-bounded vesicle lumen	Gene Ontology	GO:0060205	0.000656311	0.00850754	5340|335|3479|1191|7422|5054|3082|7040
cell fate specification	Gene Ontology	GO:0001708	0.000656311	0.00850754	6469|6657|5080|429|1499|2260|2247|4851
vesicle lumen	Gene Ontology	GO:0031983	0.000656311	0.00850754	5340|335|3479|1191|7422|5054|3082|7040
regulation of oxidoreductase activity	Gene Ontology	GO:0051341	0.000656311	0.00850754	857|3553|207|3458|1956|3091|7124|7015
single organismal cell-cell adhesion	Gene Ontology	GO:0016337	0.000659154	0.00851064	2475|335|6464|5295|7852|6387|857|3553|207|7157|3458|7070|3479|655|652|650|7471|3586|3815|1956|7040|1499|7124|6469|5340|6657|3569|1029|1000
epithelium migration	Gene Ontology	GO:0090132	0.000659583	0.00851064	5728|207|3815|4318|335|3091|652|7040|2247|4233|284|4851|7422
regulation of lymphocyte proliferation	Gene Ontology	GO:0050670	0.00066339	0.00854441	6469|1026|3553|3586|3458|3569|1029|3479|7099|652|7040|1499
positive regulation of stem cell differentiation	Gene Ontology	GO:2000738	0.000672382	0.00864474	10413|2932|7040|650|1499|4851
KIDNEY CANCER	GAD		0.000684428	0.0087839	6774|3091|595|7422
cellular response to oxygen levels	Gene Ontology	GO:0071453	0.000687639	0.00879371	2475|857|207|7157|3091|7422|5468|7015|655|4851
regulation of axonogenesis	Gene Ontology	GO:0050770	0.000687639	0.00879371	5728|4803|627|7070|2932|6387|7422|4804|57142|6696
positive regulation of molecular function	Gene Ontology	GO:0044093	0.000690531	0.008815	1432|595|335|6464|7852|1956|3066|177|7015|3651|5728|4803|3553|3586|1191|3458|7070|3479|7099|652|650|1440|7471|2260|2247|284|3082|116519|207|3815|4318|2932|1490|857|7040|3084|5468|7124|4233|6469|1026|5595|5594|5599|7448|3569|1029|3091|7422|7480
regulation of mononuclear cell proliferation	Gene Ontology	GO:0032944	0.000695787	0.00886635	6469|1026|3553|3586|3458|3569|1029|3479|7099|652|7040|1499
molting cycle	Gene Ontology	GO:0042303	0.00070177	0.00891099	6469|4804|1956|7480|3065|1499|7124|4851|3066
hair cycle	Gene Ontology	GO:0042633	0.00070177	0.00891099	6469|4804|1956|7480|3065|1499|7124|4851|3066
regulation of production of molecular mediator of immune response	Gene Ontology	GO:0002700	0.000706977	0.00896127	3586|335|3458|3569|7099|7040|7124|284
positive regulation of transferase activity	Gene Ontology	GO:0051347	0.000718837	0.00906469	595|335|7852|5728|4803|3553|1191|7099|652|650|3084|2260|2247|284|3082|207|3815|1956|7040|5595|7124|4233|1026|1432|5594|6464|7422
negative regulation of response to external stimulus	Gene Ontology	GO:0032102	0.000719582	0.00906469	5728|5340|3586|335|7157|7448|2475|5054|2697|5468|2247|9021|6696|4851
cell-substrate adhesion	Gene Ontology	GO:0031589	0.000719763	0.00906469	5728|5340|335|2932|5295|1029|6696|1490|7422|1499|7448|5054|7471|7070|284|4851
tissue migration	Gene Ontology	GO:0090130	0.000720181	0.00906469	5728|207|3815|4318|335|3091|652|7040|2247|4233|284|4851|7422
GRB2 events in ERBB2 signaling	Reactome	REACT_115854	0.000724222	0.00909962	3084|1956|3569|5595|5594
regulation of vascular endothelial growth factor production	Gene Ontology	GO:0010574	0.000736163	0.00923351	3091|3553|7040|3569|718
hair follicle placode formation	Gene Ontology	GO:0060789	0.000742169	0.00924431	1499|3066|3065
neurotrophin TRK receptor binding	Gene Ontology	GO:0005167	0.000742169	0.00924431	6464|5295|627
response to UV-A	Gene Ontology	GO:0070141	0.000742169	0.00924431	1956|595|207
regulation of branching involved in lung morphogenesis	Gene Ontology	GO:0061046	0.000742169	0.00924431	1499|7124|652
platelet alpha granule	Gene Ontology	GO:0031091	0.000747555	0.00927304	5340|1191|3479|7422|5054|3082|7040
myelination	Gene Ontology	GO:0042552	0.000748199	0.00927304	5728|207|1191|3458|2475|7852|7040|1499|3082
regulation of blood vessel endothelial cell migration	Gene Ontology	GO:0043535	0.000748346	0.00927304	207|7422|2247|284|4851|7040
STOMACH NEOPLASMS	GAD		0.000756475	0.00929365	3553|595|7422|3586|7099
PUBERTY, PRECOCIOUS	GAD		0.000756475	0.00929365	5468|2260|7124|7040|3479
POF - PREMATURE OVARIAN FAILURE	GAD		0.000756475	0.00929365	5468|2260|7124|7040|3479
PUBERTY, DELAYED	GAD		0.000756475	0.00929365	5468|2260|7124|7040|3479
PRIMARY OVARIAN INSUFFICIENCY	GAD		0.000756475	0.00929365	5468|2260|7124|7040|3479
fat cell differentiation	Gene Ontology	GO:0045444	0.000764562	0.00932165	1432|1051|595|207|3569|2932|7040|650|7471|5468|7124|7480
regulation of heterotypic cell-cell adhesion	Gene Ontology	GO:0034114	0.000765239	0.00932165	335|7124|655|3553
positive regulation of vascular endothelial growth factor receptor signaling pathway	Gene Ontology	GO:0030949	0.000765239	0.00932165	7448|3091|3553|7422
chemokine metabolic process	Gene Ontology	GO:0050755	0.000765239	0.00932165	3458|3569|3553|7124
negative regulation of stem cell proliferation	Gene Ontology	GO:2000647	0.000765239	0.00932165	7157|652|627|7040
positive regulation of DNA metabolic process	Gene Ontology	GO:0051054	0.000770637	0.00937152	3480|3458|3569|6464|3479|1956|652|7040|3725|3082
connective tissue development	Gene Ontology	GO:0061448	0.000780134	0.00947099	5595|3479|1490|3091|652|7040|650|1499|1432|2260|2247|655|4851|7480
negative regulation of protein kinase activity	Gene Ontology	GO:0006469	0.000785392	0.00951874	5728|1026|3553|207|3480|3569|1029|857|2932|9021|652|7070|655
cellular response to peptide	Gene Ontology	GO:1901653	0.000787026	0.00952248	2475|5295|5595|5594|207|4804|6774|3480|5080|6464|857|1499|7471|5468|2260|2247|9021|3553
regulation of cellular localization	Gene Ontology	GO:0060341	0.000800175	0.00966531	2475|3569|335|5295|6387|1499|3651|5728|4803|3553|3586|7157|3458|7070|3479|7099|655|652|1440|284|207|1956|2932|857|7040|1432|7124|6469|1026|5595|5594|5599|5080|1029|3091|7422|2697|4851
MYOCARDIAL INFARCT	GAD		0.000804799	0.00970485	116519|4318|3569|1029|7099|335|7422|5054|5468
neuron projection development	Gene Ontology	GO:0031175	0.000812754	0.00978436	3569|627|335|7852|6387|3066|177|5728|4803|4804|4147|7070|655|133|2260|3082|4313|116519|207|4318|3480|2932|1956|3725|4233|57142|6469|5595|5594|5080|7422|2697|6696|4851
regulation of T cell proliferation	Gene Ontology	GO:0042129	0.000815125	0.00979649	6469|3553|3586|3458|3569|1029|3479|652|7040|1499
cell aging	Gene Ontology	GO:0007569	0.000817746	0.00981158	5728|1026|1432|7157|1029|5054|7471|7015
Platelet degranulation	Reactome	REACT_318	0.000830036	0.00994244	5340|335|3479|1191|7422|5054|3082|7040
