# Supplementary material for: REGene: a literature-based knowledgebase of animal regeneration that bridge tissue regeneration and cancer
Source: Sci Rep. 2016 Mar 15;6:23167. doi: 10.1038/srep23167 (PMC4791596; doi:10.1038/srep23167)
Supplement: Supplementary Dataset 6 [file srep23167-s7.xls]

## Sheet: ToppGeneData(1)
Rank	GeneSymbol	GeneId	GO: Molecular Function Score	GO: Molecular Function pValue	GO: Biological Process Score	GO: Biological Process pValue	GO: Cellular Component Score	GO: Cellular Component pValue	Human Phenotype Score	Human Phenotype pValue	Mouse Phenotype Score	Mouse Phenotype pValue	Pathway Score	Pathway pValue	Pubmed Score	Pubmed pValue	Disease Score	Disease pValue	Average Score	Overall pValue
1	APC	324	0.964499	0.00850229	1	0.0856769	0.999989	1e-06	1	1e-06	0.999683	0.00392413	0.999999	0.00327011	1	0.0333551	0.999999	1e-06	0.997741	1.02891e-10
2	ERBB2	2064	0.999987	1e-06	1	0.0856769	0.985752	0.0137345	0.999476	0.00196207	0.997113	0.00654022	1	0.00327011	1	0.0333551	0.999982	1e-06	0.998005	4.90865e-09
3	MTPN	136319	0.999999	1e-06	1	0.0856769	0.928395	0.029431	0.999998	0.000654022	0.999998	0.00261609	0.999998	0.00327011	0.688296	0.132112	0.999998	1e-06	0.919344	5.18781e-09
4	PTEN	5728	0.96154	0.00915631	1	0.0856769	0.989614	0.00981033	1	1e-06	1	0.00261609	1	0.00327011	1	0.0333551	1	1e-06	0.996275	5.5825e-09
5	CDH1	999	0.936179	0.0137345	1	0.0856769	0.998983	0.00130804	1	1e-06	0.96105	0.0189666	1	0.00327011	1	0.0333551	0.999999	1e-06	0.99336	6.59074e-09
6	CDKN2A	1029	0.990492	0.00392413	1	0.0856769	0.550868	0.104644	1	1e-06	0.996427	0.00654022	0.99999	0.00327011	1	0.0333551	1	1e-06	0.943039	1.65398e-08
7	MCAM	4162	0.999999	1e-06	0.999992	0.103336	0.886144	0.0340092	0.999998	0.000654022	9.99998e-05	0.131458	0.999998	0.00327011	0.998919	0.0516678	0.999998	1e-06	0.7239	2.26742e-08
8	FGL1	2267	0.999999	1e-06	0.999991	0.10399	0.662992	0.0621321	0.999998	0.000654022	0.686545	0.0608241	0.999998	0.00327011	0.971582	0.0732505	0.999998	1e-06	0.869315	2.46395e-08
9	MIR204	406987	0.999999	1e-06	0.999998	0.0928712	-1	0.305428	0.999998	0.000654022	0.999998	0.00261609	0.999998	0.00327011	0	0.610203	0.999998	1e-06	0	3.01213e-08
10	MIRLET7A1	406881	0.999999	1e-06	0.999998	0.0928712	-1	0.305428	0.999998	0.000654022	0.999998	0.00261609	0.0609847	0.0706344	0.999998	0.0366252	0.999998	1e-06	0.623476	3.37938e-08
11	MIR133A1	406922	0.999999	1e-06	0.999998	0.0928712	-1	0.305428	0.999998	0.000654022	0.999998	0.00261609	0.290785	0.06017	0.999626	0.0464356	0.999998	1e-06	0.769529	3.49659e-08
12	MIR124-1	406907	0.999999	1e-06	0.999998	0.0928712	-1	0.305428	0.999998	0.000654022	0.999998	0.00261609	0.0609847	0.0706344	0.999975	0.0405494	0.999998	1e-06	0.62347	3.5352e-08
13	MIR1-1	406904	0.999999	1e-06	0.999998	0.0928712	-1	0.305428	0.999998	0.000654022	0.999998	0.00261609	0.782958	0.028123	0.841278	0.109222	0.999998	1e-06	0.901031	3.64638e-08
14	MIR26A1	407015	0.999999	1e-06	0.999998	0.0928712	-1	0.305428	0.999998	0.000654022	0.999998	0.00261609	0.0609847	0.0706344	0.999407	0.0483976	0.999998	1e-06	0.623328	3.82327e-08
15	FMOD	2331	0.999999	1e-06	1	0.0856769	0.900326	0.0333551	0.999998	0.000654022	0.910435	0.029431	0.068692	0.0706344	0.999156	0.0497057	0.999998	1e-06	0.823233	4.08914e-08
16	IGF2	3481	0.995984	0.00261609	1	0.0856769	0.999236	0.000654022	1	1e-06	0.998539	0.00523218	0.998426	0.00719424	1	0.0333551	0.99824	0.00130804	0.999354	4.50788e-08
17	H19	283120	0.999999	1e-06	0.999998	0.0928712	-1	0.305428	1	1e-06	0.999998	0.00261609	0.999998	0.00327011	0.932632	0.086985	0.485742	0.0274689	0.887561	6.64661e-08
18	IL6ST	3572	0.992178	0.00327011	1	0.0856769	0.999709	1e-06	0.999998	0.000654022	0.99654	0.00654022	0.999867	0.00457816	1	0.0333551	0.89872	0.00654022	0.991715	9.14867e-08
19	PDGFA	5154	0.989297	0.00392413	1	0.0856769	0.999898	1e-06	0.999998	0.000654022	0.989153	0.00915631	1	0.00327011	1	0.0333551	0.920807	0.0058862	0.992669	9.46403e-08
20	THBS1	7057	0.993504	0.00327011	1	0.0856769	0.999928	1e-06	0.999998	0.000654022	0.99864	0.00523218	0.999972	0.00457816	1	0.0333551	0.790855	0.0117724	0.983612	1.07416e-07
21	TEC	100124696	0.999999	1e-06	0.999998	0.0928712	-1	0.305428	0.00016942	0.0627861	0.999998	0.00261609	0.999998	0.00327011	0.39453	0.169392	0.999998	1e-06	0.320566	1.28283e-07
22	CCL13	6357	0.989234	0.00392413	1	0.0856769	0.997853	0.00261609	0.999998	0.000654022	0.997713	0.00523218	0.60991	0.0340092	1	0.0333551	0.999998	1e-06	0.962047	1.45064e-07
23	FGFR2	2263	0.994859	0.00261609	1	0.0856769	0.980959	0.0156965	1	1e-06	0.999961	0.00327011	1	0.00327011	1	0.0333551	0.969647	0.00392413	0.995385	1.70363e-07
24	GNAS	2778	0.954101	0.0104644	1	0.0856769	0.994583	0.00523218	0.999999	1e-06	0.999212	0.00392413	0.977061	0.0130804	1	0.0333551	0.997489	0.00130804	0.994773	2.37449e-07
25	SMAD1	4086	0.996179	0.00261609	1	0.0856769	0.741961	0.0529758	0.999998	0.000654022	0.987908	0.00915631	0.999937	0.00457816	1	0.0333551	0.999998	1e-06	0.95566	2.40909e-07
26	EP300	2033	0.999929	0.000654022	1	0.0856769	0.552097	0.0856769	1	1e-06	0.995155	0.00654022	1	0.00327011	1	0.0333551	0.946026	0.00523218	0.940285	2.99919e-07
27	CCND1	595	0.957369	0.00981033	1	0.0856769	0.813706	0.0425114	1	1e-06	0.993345	0.00719424	1	0.00327011	1	0.0333551	0.999906	0.000654022	0.973598	3.02963e-07
28	PDGFB	5155	0.998535	0.00196207	1	0.0856769	0.999904	1e-06	0.982658	0.00654022	0.98128	0.0124264	1	0.00327011	1	0.0333551	0.678816	0.0163506	0.975621	3.43005e-07
29	THY1	7070	0.981231	0.00654022	1	0.0856769	0.998733	0.00130804	0.999998	0.000654022	0.535911	0.0791367	0.829142	0.0222368	1	0.0340092	0.999998	1e-06	0.938657	3.68357e-07
30	NFATC1	4772	0.992016	0.00327011	1	0.0856769	0.620766	0.0778286	0.999998	0.000654022	0.985571	0.0104644	0.996669	0.00784827	1	0.0333551	0.999998	1e-06	0.934644	4.21462e-07
31	EPHA4	2043	0.961309	0.00915631	1	0.0856769	0.999117	0.000654022	0.999998	0.000654022	0.605661	0.0765206	0.361029	0.0497057	1	0.0333551	0.999998	1e-06	0.893114	4.37545e-07
32	IFNG	3458	0.642609	0.0536298	1	0.0856769	0.872157	0.0366252	0.999896	0.000654022	0.999434	0.00392413	1	0.00327011	1	0.0333551	0.999998	1e-06	0.959182	4.57295e-07
33	STK11	6794	0.942855	0.0130804	1	0.0856769	0.654281	0.0640942	1	1e-06	0.999087	0.00392413	0.993247	0.00981033	1	0.0333551	0.999885	0.000654022	0.952675	5.0929e-07
34	FN1	2335	0.984132	0.00654022	1	0.0856769	0.999917	1e-06	0.979995	0.00654022	0.974317	0.0156965	0.999517	0.0058862	1	0.0333551	0.909947	0.00654022	0.990331	5.56222e-07
35	CASP8	841	0.834218	0.0274689	1	0.0856769	0.949451	0.0235448	1	1e-06	0.965325	0.0189666	1	0.00327011	1	0.0333551	0.999744	0.000654022	0.980649	5.59837e-07
36	WNT3A	89780	0.803236	0.0366252	1	0.0856769	0.93888	0.0274689	0.999998	0.000654022	0.997034	0.00654022	0.996819	0.00784827	1	0.0333551	0.999998	1e-06	0.972007	6.24843e-07
37	ISL1	3670	0.994912	0.00261609	1	0.0856769	0.14026	0.215173	0.999998	0.000654022	0.998889	0.00457816	0.823763	0.0228908	1	0.0333551	0.999998	1e-06	0.840796	6.62056e-07
38	TLR4	7099	0.0898765	0.166776	1	0.0856769	0.942223	0.0255069	1	1e-06	0.999078	0.00392413	0.999782	0.00457816	1	0.0333551	0.999718	0.000654022	0.905164	7.40851e-07
39	MAP2K4	6416	0.890181	0.0202747	1	0.0856769	0.980907	0.0156965	0.999998	0.000654022	0.660411	0.0706344	1	0.00327011	1	0.0353172	0.999998	1e-06	0.956177	7.46752e-07
40	CCL2	6347	0.989234	0.00392413	1	0.0856769	0.923466	0.029431	0.762701	0.0235448	0.999998	0.00261609	0.995365	0.00850229	1	0.0333551	1	1e-06	0.969869	8.04777e-07
41	TNF	7124	0.961675	0.00915631	1	0.0856769	0.983761	0.0150425	0.396929	0.0359712	0.999663	0.00392413	1	0.00327011	1	0.0333551	1	1e-06	0.949284	8.2239e-07
42	GIP	2695	0.127667	0.155657	1	0.0856769	0.999441	1e-06	0.0455653	0.0549379	0.471196	0.0810988	0.173412	0.0706344	0.99942	0.0483976	0.999998	1e-06	0.667541	8.63146e-07
43	EGF	1950	0.994251	0.00327011	1	0.0856769	0.999423	1e-06	0.0633782	0.0542838	0.934691	0.0261609	1	0.00327011	1	0.0333551	0.925115	0.0058862	0.897115	9.53321e-07
44	CDK9	1025	0.914804	0.0170046	1	0.0856769	0.552097	0.0856769	0.999998	0.000654022	0.999998	0.00261609	0.552668	0.0366252	1	0.0333551	0.999998	1e-06	0.850394	9.62085e-07
45	APOE	348	0.949123	0.0124264	1	0.0856769	0.999966	1e-06	0.918106	0.0130804	1	0.00261609	9.99998e-05	0.0824068	1	0.0333551	0.994818	0.00261609	0.867473	9.63797e-07
46	LAMA5	3911	0.840168	0.0248528	1	0.0856769	0.891648	0.0340092	0.999998	0.000654022	0.976233	0.0150425	0.989698	0.0111184	1	0.0333551	0.999998	1e-06	0.96519	9.67351e-07
47	CSHL1	1444	0.654837	0.0523218	1	0.0856769	0.938323	0.0274689	0.999998	0.000654022	0.870015	0.0327011	0.999998	0.00327011	1	0.0333551	0.999998	1e-06	0.936059	1.00304e-06
48	RTN3	10313	0.0018686	0.241334	0.996342	0.157619	0.81723	0.0425114	0.999998	0.000654022	0.999998	0.00261609	0.999998	0.00327011	1	0.0333551	0.999998	1e-06	0.714657	1.02471e-06
49	WNT8B	7479	0.430905	0.0778286	1	0.0856769	0.859231	0.0392413	0.999998	0.000654022	0.999998	0.00261609	0.823461	0.0228908	1	0.0333551	0.999998	1e-06	0.884623	1.08151e-06
50	PTGS2	5743	0.42997	0.0778286	1	0.0856769	0.88597	0.0340092	0.999998	0.000654022	0.999516	0.00392413	0.845951	0.0215827	1	0.0333551	1	1e-06	0.92303	1.18108e-06
51	SCFD1	23256	0.342358	0.104644	0.999961	0.115762	0.870023	0.0372793	0.999998	0.000654022	0.999998	0.00261609	0.999998	0.00327011	0.357413	0.174624	0.999998	1e-06	0.76324	1.20779e-06
52	BCL2	596	0.98338	0.00654022	1	0.0856769	0.689128	0.058208	0.476455	0.0346632	0.999266	0.00392413	1	0.00327011	1	0.0333551	0.99997	1e-06	0.921333	1.25702e-06
53	NOS2	4843	0.996412	0.00261609	1	0.0856769	0.725682	0.0549379	0.304128	0.0385873	0.999372	0.00392413	0.997884	0.00784827	1	0.0333551	0.999989	1e-06	0.909249	1.2617e-06
54	EPHB3	2049	0.943407	0.0130804	1	0.0856769	0.915778	0.030739	0.999998	0.000654022	0.981373	0.0124264	0.335049	0.0529758	1	0.0340092	0.999998	1e-06	0.909425	1.27976e-06
55	STK3	6788	0.991677	0.00327011	1	0.0856769	0.286145	0.1707	0.999998	0.000654022	0.986263	0.00915631	0.491602	0.0385873	0.999481	0.0470896	0.999998	1e-06	0.829329	1.29714e-06
56	E2F3	1871	0.701094	0.0483976	0.999997	0.0948332	0.685965	0.058208	0.999998	0.000654022	0.976548	0.0150425	0.999075	0.00654022	1	0.0333551	0.999998	1e-06	0.918504	1.35263e-06
57	SMO	6608	0.270023	0.124264	1	0.0856769	0.999534	1e-06	0.999998	0.000654022	0.996602	0.00654022	0.638382	0.0340092	1	0.0333551	0.759228	0.0124264	0.883972	1.42029e-06
58	MAPK11	5600	0.634412	0.0542838	1	0.0856769	0.550868	0.104644	0.999998	0.000654022	0.9608	0.0189666	1	0.00327011	1	0.0340092	0.999998	1e-06	0.887929	1.44809e-06
59	GAS6	2621	0.988706	0.00457816	1	0.0856769	0.999517	1e-06	0.999998	0.000654022	0.24963	0.0994114	0.63361	0.0340092	0.999994	0.0379333	0.603887	0.0222368	0.866655	1.50277e-06
60	RRP8	23378	0.0616301	0.166776	1	0.0856769	0.587247	0.0824068	0.999998	0.000654022	0.999998	0.00261609	0.999998	0.00327011	0.806409	0.114454	0.999998	1e-06	0.683376	1.52251e-06
61	KAZALD1	81621	0.328112	0.113146	0.981094	0.185088	0.71409	0.0555919	0.999998	0.000654022	0.999998	0.00261609	0.999998	0.00327011	0.74565	0.12361	0.999998	1e-06	0.785229	1.56624e-06
62	NRSN1	140767	0	0.620667	0.529565	0.230216	0.996172	0.00457816	0.999998	0.000654022	0.999998	0.00261609	0.999998	0.00327011	0.0906199	0.22106	0.999998	1e-06	0.506229	1.56953e-06
63	IFI16	3428	0.795359	0.0392413	1	0.0856769	0.550868	0.104644	0.999998	0.000654022	0.999998	0.00261609	0.461268	0.0405494	1	0.0333551	0.999998	1e-06	0.824373	1.57377e-06
64	WNT7B	7477	0.805703	0.0366252	1	0.0856769	0.93888	0.0274689	0.999998	0.000654022	0.902642	0.030085	0.95575	0.0150425	1	0.0333551	0.999998	1e-06	0.960699	1.60408e-06
65	E2F2	1870	0.820707	0.0340092	0.999834	0.128842	0.552097	0.0856769	0.999998	0.000654022	0.966324	0.0189666	0.999065	0.00654022	1	0.0333551	0.999998	1e-06	0.90675	1.73148e-06
66	SPARC	6678	0.144866	0.155657	1	0.0856769	0.999845	1e-06	0.999998	0.000654022	0.866462	0.0327011	0.882047	0.0183126	1	0.0333551	0.933881	0.0058862	0.888122	1.73851e-06
67	MIR21	406991	0.999999	1e-06	0.999998	0.0928712	-1	0.305428	0.999998	0.000654022	0.999998	0.00261609	0.819391	0.0228908	1	0.0333551	0.469621	0.028777	0.863498	1.76804e-06
68	MIR145	406937	0.999999	1e-06	0.999998	0.0928712	-1	0.305428	0.999998	0.000654022	0.999998	0.00261609	0.38978	0.0444735	1	0.0333551	0.686893	0.0163506	0.817705	1.84501e-06
69	VAMP2	6844	0.651897	0.0523218	1	0.0856769	0.997461	0.00327011	0.999998	0.000654022	0.393609	0.0902551	0.364918	0.0483976	1	0.0340092	0.999998	1e-06	0.839389	2.00288e-06
70	NFATC3	4775	0.799464	0.0366252	1	0.0856769	0.550868	0.104644	0.999998	0.000654022	0.973615	0.0163506	0.981698	0.0117724	1	0.0346632	0.999998	1e-06	0.903754	2.0081e-06
71	SDC1	6382	0.75534	0.0431655	1	0.0856769	0.9444	0.0248528	0.999998	0.000654022	0.705641	0.0549379	0.980008	0.0130804	1	0.0333551	0.999998	1e-06	0.940581	2.0129e-06
72	TLR2	7097	0.686126	0.0490517	1	0.0856769	0.969954	0.0176586	1	1e-06	0.995777	0.00654022	0.9978	0.00784827	1	0.0333551	0.757332	0.0124264	0.958165	2.09376e-06
73	INSM1	3642	0.917675	0.0170046	1	0.0856769	0.552097	0.0856769	0.999998	0.000654022	0.999999	0.00261609	0.0403858	0.0706344	0.850936	0.108568	0.999998	1e-06	0.772246	2.12704e-06
74	KAT2B	8850	0.957369	0.00981033	1	0.0856769	0.620766	0.0778286	0.999998	0.000654022	0.457712	0.0810988	0.947044	0.0156965	1	0.0333551	0.999998	1e-06	0.874822	2.22405e-06
75	TCEAL7	56849	0.999999	1e-06	0.999962	0.115762	0.14026	0.215173	0.999998	0.000654022	0.999998	0.00261609	0.999998	0.00327011	0.0260577	0.22106	9.99998e-05	0.0608241	0.327917	2.25397e-06
76	GSK3B	2932	0.991676	0.00327011	1	0.0856769	0.998639	0.00196207	0.999998	0.000654022	0.966347	0.0189666	1	0.00327011	1	0.0333551	0.988803	0.00261609	0.995984	2.29078e-06
77	CALCB	797	0.401014	0.0784827	1	0.0856769	0.985706	0.0137345	0.999998	0.000654022	0.981709	0.0124264	9.99998e-05	0.0824068	1	0.0333551	0.999998	1e-06	0.769963	2.34917e-06
78	MICAL1	64780	0.218976	0.12688	1	0.0856769	0.299449	0.160889	0.999998	0.000654022	0.999998	0.00261609	0.999998	0.00327011	0.0699633	0.22106	0.999998	1e-06	0.507976	2.39756e-06
79	ORM1	5004	0.0018686	0.241334	0.960489	0.199477	0.606621	0.0804447	0.999998	0.000654022	0.999998	0.00261609	0.999998	0.00327011	0.884794	0.100065	0.999998	1e-06	0.642633	2.39993e-06
80	MYOG	4656	0.949366	0.0124264	1	0.0856769	0.552097	0.0856769	0.999998	0.000654022	0.952591	0.0215827	0.340196	0.0523218	1	0.0333551	0.999998	1e-06	0.847621	2.43709e-06
81	GIPC1	10755	0.725311	0.0451275	1	0.0856769	0.985665	0.0137345	0.999998	0.000654022	0.547063	0.0791367	0.845139	0.0215827	0.99999	0.0392413	0.999998	1e-06	0.916045	2.47433e-06
82	RNF13	11342	0.00185419	0.241334	0.557435	0.228908	0.631829	0.0667103	0.999998	0.000654022	0.999998	0.00261609	0.999998	0.00327011	0.802864	0.115108	0.999998	1e-06	0.579383	2.4951e-06
83	PTPRU	10076	0.122094	0.155657	1	0.0856769	0.466754	0.135383	0.999998	0.000654022	0.999998	0.00261609	0.904993	0.0183126	0.999871	0.0438195	0.999998	1e-06	0.753485	2.54215e-06
84	CPQ	10404	0.288188	0.1138	0.999863	0.12688	0.753499	0.0510137	0.999998	0.000654022	0.999998	0.00261609	0.999998	0.00327011	0	0.610203	0.999998	1e-06	0.572566	2.55791e-06
85	RNH1	6050	0.113012	0.155657	0.999934	0.121648	0.541522	0.109222	0.999998	0.000654022	0.999998	0.00261609	0.999998	0.00327011	0.0114708	0.22106	0.999998	1e-06	0.496191	2.5767e-06
86	STAT1	6772	0.999971	1e-06	1	0.0856769	0.957098	0.0202747	0.00668731	0.0614781	0.991461	0.00850229	1	0.00327011	1	0.0333551	0.496999	0.0274689	0.842446	2.64579e-06
87	SRC	6714	0.99967	0.00130804	1	0.0856769	0.958009	0.0202747	0.999998	0.000654022	0.994704	0.00654022	1	0.00327011	1	0.0333551	0.978313	0.00261609	0.992042	2.66776e-06
88	MYF5	4617	0.86067	0.0235448	1	0.0856769	0.469541	0.119032	0.999998	0.000654022	0.985359	0.0104644	0.340541	0.0523218	1	0.0333551	0.999998	1e-06	0.828913	2.70649e-06
89	NGFR	4804	0.990165	0.00392413	1	0.0856769	0.999313	0.000654022	0.999998	0.000654022	1	0.00261609	0.999213	0.00654022	1	0.0333551	0.340828	0.0353172	0.939686	2.71887e-06
90	MICAL3	57553	0.0807785	0.166776	0.995954	0.158273	0.469541	0.119032	0.999998	0.000654022	0.999998	0.00261609	0.999998	0.00327011	0.25207	0.192283	0.999998	1e-06	0.56345	2.90441e-06
91	ITGB1	3688	0.98864	0.00457816	1	0.0856769	0.998662	0.00196207	0.999998	0.000654022	0.999906	0.00327011	1	0.00327011	1	0.0333551	0.645178	0.0189666	0.970879	2.91358e-06
92	MIR221	407006	0.999999	1e-06	0.999998	0.0928712	-1	0.305428	0.999998	0.000654022	0.999998	0.00261609	0.0609847	0.0706344	1	0.0340092	0.416533	0.030085	0.630782	2.95084e-06
93	RAB30	27314	0.157581	0.155657	0.999412	0.141923	0.453945	0.143231	0.999998	0.000654022	0.999998	0.00261609	0.999998	0.00327011	0.199133	0.200131	0.999998	1e-06	0.574215	2.96365e-06
94	NOV	4856	0.719645	0.0451275	0.909764	0.208633	0.978429	0.0163506	0.999998	0.000654022	0.978392	0.0137345	0.169801	0.0706344	0.999997	0.0366252	0.999998	1e-06	0.863629	2.97591e-06
95	PTPN3	5774	0.607524	0.057554	1	0.088293	0.697473	0.057554	0.999998	0.000654022	0.46836	0.0810988	0.999998	0.00327011	0.981467	0.0706344	0.999998	1e-06	0.830394	2.97799e-06
96	COMMD3-BMI1	100532731	0.364838	0.0981033	1	0.0856769	0.552097	0.0856769	0.999998	0.000654022	0.995149	0.00654022	0.531236	0.0366252	1	0.0333551	0.999998	1e-06	0.813758	3.04126e-06
97	UTRN	7402	0.932203	0.0137345	1	0.089601	0.994919	0.00523218	0.999998	0.000654022	0.854074	0.0353172	0	0.540876	0.99917	0.0497057	0.999998	1e-06	0.814029	3.12147e-06
98	SERPINE1	5054	0.436545	0.0778286	1	0.0856769	0.999531	1e-06	0.655984	0.0268149	0.937629	0.0261609	0.998986	0.00654022	1	0.0333551	0.974455	0.00392413	0.928141	3.12345e-06
99	SMAD2	4087	0.999898	0.000654022	1	0.0856769	0.620766	0.0778286	0.999998	0.000654022	0.997976	0.00523218	0.999999	0.00327011	1	0.0333551	0.992458	0.00261609	0.945133	3.20697e-06
100	SOD2	6648	0.209453	0.12688	1	0.0856769	0.717395	0.0555919	0.999998	0.000654022	0.982001	0.0124264	0.79394	0.0268149	1	0.0333551	1	1e-06	0.865293	3.25001e-06
101	MIR222	407007	0.999999	1e-06	0.999998	0.0928712	-1	0.305428	0.999998	0.000654022	0.999998	0.00261609	0.0609847	0.0706344	0.999876	0.0431655	0.431305	0.030085	0.634543	3.26865e-06
102	NACA	4666	0.276099	0.124264	1	0.0856769	0.654281	0.0640942	0.999998	0.000654022	0.779933	0.0464356	0.999998	0.00327011	0.986308	0.0667103	0.999998	1e-06	0.811201	3.29031e-06
103	VAV2	7410	0.453963	0.0771746	1	0.0856769	0.256426	0.18051	0.999998	0.000654022	0.902376	0.030085	0.9995	0.0058862	1	0.0333551	0.999998	1e-06	0.813314	3.31821e-06
104	ULK1	8408	0.851722	0.0235448	1	0.0856769	0.987567	0.0117724	0.999998	0.000654022	9.99998e-05	0.131458	0.44609	0.0418574	0.996159	0.0568999	0.999998	1e-06	0.764406	3.39478e-06
105	COL5A3	50509	0.879289	0.0215827	1	0.0856769	0.921738	0.029431	0.999998	0.000654022	0.860758	0.0346632	0.687616	0.030739	0.694662	0.130804	0.999998	1e-06	0.908318	3.42392e-06
106	RAC3	5881	0.191847	0.155657	1	0.0856769	0.990465	0.00784827	0.999998	0.000654022	0.593579	0.0765206	0.996394	0.00850229	0.81243	0.113146	0.999998	1e-06	0.849743	3.44699e-06
107	MAPK12	6300	0.634412	0.0542838	1	0.0856769	0.550868	0.104644	0.999998	0.000654022	0.140406	0.0994114	0.999997	0.00327011	0.999366	0.0490517	0.999998	1e-06	0.78696	3.45768e-06
108	CLU	1191	0.113682	0.155657	1	0.0856769	0.999992	1e-06	0.999998	0.000654022	0.70336	0.0549379	0.693193	0.030739	1	0.0333551	0.843176	0.0111184	0.846665	3.56826e-06
109	MIR138-1	406929	0.999999	1e-06	0.999998	0.0928712	-1	0.305428	0.999998	0.000654022	0.999998	0.00261609	0.999998	0.00327011	0	0.610203	0.0591924	0.057554	0.121648	3.59921e-06
110	CSPG4	1464	0.681169	0.0490517	1	0.0856769	0.969549	0.0183126	0.999998	0.000654022	0.763258	0.0477436	0.141049	0.0706344	1	0.0333551	0.999998	1e-06	0.840682	3.62346e-06
111	PTPRS	5802	0.09115	0.166776	0.999889	0.12688	0.698247	0.057554	0.999998	0.000654022	1	0.00261609	0.068692	0.0706344	0.999981	0.0392413	0.999998	1e-06	0.710365	3.65452e-06
112	MIR206	406989	0.999999	1e-06	0.999998	0.0928712	-1	0.305428	0.999998	0.000654022	0.999998	0.00261609	0.657473	0.0340092	0.986339	0.0667103	0.0769366	0.057554	0.69379	3.80266e-06
113	DUX1	26584	0.700008	0.0490517	0.988046	0.181164	0.14026	0.215173	0.999998	0.000654022	0.999998	0.00261609	0.999998	0.00327011	0	0.610203	0.999998	1e-06	0.492733	3.85133e-06
114	NEUROD6	63974	0.783643	0.0398954	0.999999	0.0922171	0.14026	0.215173	0.999998	0.000654022	0.139381	0.0994114	0.999998	0.00327011	0.999989	0.0392413	0.999998	1e-06	0.679766	3.87059e-06
115	FHL3	2275	0.0117764	0.214519	0.946363	0.202747	0.340575	0.158927	0.999998	0.000654022	0.999998	0.00261609	0.999998	0.00327011	0.365846	0.173316	0.999998	1e-06	0.50669	3.89512e-06
116	ZDHHC23	254887	0.00185419	0.241334	0.996599	0.157619	0.191671	0.196861	0.999998	0.000654022	0.999998	0.00261609	0.999998	0.00327011	0.483036	0.162198	0.999998	1e-06	0.48201	3.91813e-06
117	FGF19	9965	0.715751	0.0451275	1	0.0856769	0.01	0.257685	0.999998	0.000654022	0.165208	0.0994114	1	0.00327011	1	0.0333551	0.999998	1e-06	0.710414	3.98398e-06
118	MIR143	406935	0.999999	1e-06	0.999998	0.0928712	-1	0.305428	0.999998	0.000654022	0.999998	0.00261609	0.38978	0.0444735	0.991665	0.0627861	0.140967	0.0529758	0.665202	4.01128e-06
119	MAP3K12	7786	0.941357	0.0130804	1	0.0856769	0.969759	0.0176586	0.999998	0.000654022	0.197623	0.0994114	0.575317	0.0346632	0.387626	0.170046	0.999998	1e-06	0.794273	4.10659e-06
120	HOXB4	3214	0.135366	0.155657	1	0.0856769	0.14026	0.215173	0.999998	0.000654022	0.875837	0.0320471	0.999998	0.00327011	0.999991	0.0392413	0.999998	1e-06	0.688808	4.13747e-06
121	AMTN	401138	0	0.620667	0.986175	0.182472	0.701574	0.057554	0.999998	0.000654022	0.999998	0.00261609	0.999998	0.00327011	0.111574	0.211903	0.999998	1e-06	0.507166	4.13978e-06
122	IL10	3586	0.898307	0.0183126	1	0.0856769	0.428878	0.151079	0.0253737	0.0549379	0.999495	0.00392413	0.999717	0.00457816	1	0.0333551	0.999999	1e-06	0.816946	4.15699e-06
123	FOXK1	221937	0.68714	0.0490517	1	0.0856769	0.469541	0.119032	0.999998	0.000654022	0.206532	0.0994114	0.999998	0.00327011	0.965121	0.0739045	0.999998	1e-06	0.747069	4.16994e-06
124	INPP5D	3635	0.011704	0.214519	1	0.0856769	0.453401	0.143231	0.999998	0.000654022	0.984671	0.0104644	0.972418	0.0137345	1	0.0333551	0.999998	1e-06	0.756668	4.25795e-06
125	SPDYA	245711	0.748659	0.0431655	1	0.0856769	0.14026	0.215173	0.999998	0.000654022	0.999998	0.00261609	0.168528	0.0706344	0.919744	0.0902551	0.999998	1e-06	0.675014	4.35068e-06
126	HIF1A	3091	0.996235	0.00261609	1	0.0856769	0.713224	0.0562459	0.999998	0.000654022	0.999584	0.00392413	0.99999	0.00327011	1	0.0333551	0.988796	0.00261609	0.957931	4.46702e-06
127	HRSP12	10247	0.0373872	0.214519	0.997537	0.155003	0.590559	0.0817528	0.999998	0.000654022	0.999998	0.00261609	0.999998	0.00327011	0	0.610203	0.999998	1e-06	0.445671	4.47701e-06
128	SMAD4	4089	0.998848	0.00130804	1	0.0856769	0.620766	0.0778286	0.999904	0.000654022	0.999151	0.00392413	1	0.00327011	1	0.0333551	0.963419	0.00392413	0.950158	4.53843e-06
129	MICAL2	9645	0.0807785	0.166776	1	0.0856769	0.14026	0.215173	0.999998	0.000654022	0.999998	0.00261609	0.999998	0.00327011	0	0.610203	0.999998	1e-06	0.356119	4.71897e-06
130	RELA	5970	0.997094	0.00261609	1	0.0856769	0.620766	0.0778286	0.999998	0.000654022	0.996298	0.00654022	1	0.00327011	1	0.0333551	0.99896	0.00130804	0.945278	4.74748e-06
131	RAB1A	5861	0.157581	0.155657	1	0.0856769	0.975729	0.0176586	0.999998	0.000654022	0.999998	0.00261609	0	0.540876	0.999333	0.0490517	0.999998	1e-06	0.674472	4.75589e-06
132	HEG1	57493	0.0018686	0.241334	1	0.0856769	0.787817	0.0451275	0.999998	0.000654022	0.846001	0.0366252	0.999998	0.00327011	0.56918	0.147809	0.999998	1e-06	0.701054	4.77734e-06
133	MMP9	4318	0.305162	0.113146	1	0.0856769	0.852811	0.0398954	0.254753	0.0405494	0.995818	0.00654022	0.999993	0.00327011	1	0.0333551	0.999986	1e-06	0.863482	4.84916e-06
134	NRG1	3084	0.993679	0.00327011	1	0.0856769	0.97266	0.0176586	0.999998	0.000654022	0.999998	0.00261609	0.999999	0.00327011	1	0.0333551	0.770731	0.0124264	0.974569	4.90178e-06
135	PIK3R1	5295	1	1e-06	1	0.0856769	0.809479	0.0425114	0.776159	0.0235448	0.938857	0.0261609	1	0.00327011	1	0.0333551	0.192367	0.0470896	0.887253	4.9108e-06
136	MESP1	55897	0.783643	0.0398954	1	0.0856769	0.14026	0.215173	0.999998	0.000654022	0.984072	0.0104644	0.225227	0.0667103	0.999999	0.0353172	0.999998	1e-06	0.748681	4.97151e-06
137	CTTN	2017	0.0120599	0.214519	0.999955	0.115762	0.957913	0.0202747	0.999998	0.000654022	0.661306	0.0706344	0.943392	0.0156965	1	0.0333551	0.999998	1e-06	0.8087	5.02807e-06
138	BAMBI	25805	0.923446	0.0156965	1	0.0856769	0.210788	0.195553	0.999998	0.000654022	0.435767	0.0856769	0.8038	0.0261609	1	0.0333551	0.999998	1e-06	0.788071	5.14633e-06
139	SET	6418	0.593719	0.0614781	1	0.0856769	0.628083	0.0719424	0.999998	0.000654022	0.999998	0.00261609	0	0.540876	0.999949	0.0412034	0.999998	1e-06	0.679718	5.409e-06
140	CXCL8	3576	0.961626	0.00915631	1	0.0856769	0.428878	0.151079	0.999998	0.000654022	0.999998	0.00261609	0.999999	0.00327011	1	0.0333551	0.999921	0.000654022	0.901578	5.41169e-06
141	MUSTN1	389125	0	0.620667	0.98565	0.183126	0.469541	0.119032	0.999998	0.000654022	0.999998	0.00261609	0.999998	0.00327011	0.244324	0.194245	0.999998	1e-06	0.489158	5.44946e-06
142	AXIN1	8312	0.994891	0.00261609	1	0.0856769	0.985928	0.0124264	0.999994	0.000654022	0.996597	0.00654022	0.999996	0.00327011	1	0.0333551	0.794559	0.0117724	0.984131	5.54238e-06
143	RB1	5925	0.997163	0.00196207	1	0.0856769	0.552097	0.0856769	0.996533	0.00457816	0.999922	0.00327011	1	0.00327011	1	0.0333551	0.999899	0.000654022	0.943607	5.55533e-06
144	MAPK1	5594	0.968402	0.00784827	1	0.0856769	0.996975	0.00392413	0.999998	0.000654022	0.964651	0.0189666	1	0.00327011	1	0.0333551	0.962469	0.00457816	0.99204	5.70111e-06
145	NEUROG1	4762	0.862987	0.0235448	1	0.0856769	0.835779	0.0412034	0.999998	0.000654022	9.99998e-05	0.131458	0.151512	0.0706344	1	0.0333551	0.999998	1e-06	0.694	5.77364e-06
146	NFIL3	4783	0.68714	0.0490517	1	0.089601	0.14026	0.215173	0.999998	0.000654022	0.219231	0.0994114	0.999998	0.00327011	0.937529	0.0856769	0.999998	1e-06	0.681137	5.83038e-06
147	YBX3	8531	0.933157	0.0137345	1	0.0856769	0.641013	0.0667103	0.999998	0.000654022	0.637276	0.0745585	0.123785	0.0706344	0.985445	0.0680183	0.999998	1e-06	0.79164	5.99519e-06
148	IL1B	3553	0.821991	0.0340092	1	0.0856769	0.904582	0.0333551	0.529614	0.0320471	0.707558	0.0542838	1	0.00327011	1	0.0333551	1	1e-06	0.922517	6.0023e-06
149	IQGAP3	128239	0.507577	0.0725965	1	0.0856769	0.465838	0.135383	0.999998	0.000654022	0.999998	0.00261609	0.220598	0.0667103	0.198042	0.200131	0.999998	1e-06	0.618596	6.11102e-06
150	RTN4RL2	349667	0	0.620667	0.999777	0.132112	0.881118	0.0353172	0.999998	0.000654022	0.140406	0.0994114	0.999998	0.00327011	1	0.0333551	0.999998	1e-06	0.651144	6.28404e-06
151	STK25	10494	0.812709	0.0346632	1	0.0856769	0.434925	0.147155	0.999998	0.000654022	9.99998e-05	0.131458	0.999998	0.00327011	0.351849	0.174624	0.999998	1e-06	0.58792	6.40237e-06
152	TSN	7247	0.580942	0.0627861	0.518004	0.230216	0.14026	0.215173	0.999998	0.000654022	0.734425	0.0483976	0.999998	0.00327011	0.986339	0.0667103	0.999998	1e-06	0.694463	6.40491e-06
153	GFRA3	2676	0.270772	0.124264	0.999999	0.0915631	0.798693	0.0425114	0.999998	0.000654022	0.19855	0.0994114	0.999998	0.00327011	0.111574	0.211903	0.999998	1e-06	0.619734	6.44489e-06
154	MATN2	4147	0.0018686	0.241334	1	0.0863309	0.710462	0.0562459	0.999998	0.000654022	0.471196	0.0810988	0.999998	0.00327011	0.8543	0.107914	0.999998	1e-06	0.672883	6.46275e-06
155	PLEKHB1	58473	0.600517	0.058862	0.964222	0.191629	0.757722	0.0510137	0.999998	0.000654022	0.471196	0.0810988	0.999998	0.00327011	0.0906199	0.22106	0.999998	1e-06	0.700414	6.47886e-06
156	RTN4RL1	146760	0	0.620667	0.999777	0.132112	0.787817	0.0451275	0.999998	0.000654022	0.553337	0.0791367	0.999998	0.00327011	0.999994	0.0379333	0.999998	1e-06	0.706314	6.68633e-06
157	PLG	5340	0.0117056	0.214519	1	0.0856769	0.999915	1e-06	0.96743	0.00719424	0.991207	0.00850229	0.990906	0.0111184	1	0.0333551	0.0281002	0.057554	0.781295	6.7148e-06
158	E2F5	1875	0.40744	0.0784827	1	0.0856769	0.653115	0.0647482	0.999998	0.000654022	0.681269	0.0660562	0.822105	0.0228908	0.997053	0.0562459	0.999998	1e-06	0.837007	6.74115e-06
159	TSC2	7249	0.97133	0.00719424	1	0.0856769	0.996906	0.00392413	0.999985	0.000654022	0.9794	0.0130804	1	0.00327011	1	0.0333551	0.843433	0.0111184	0.986312	6.84405e-06
160	JUN	3725	0.998765	0.00130804	1	0.0856769	0.620766	0.0778286	0.999998	0.000654022	0.972568	0.0163506	1	0.00327011	1	0.0333551	0.987469	0.00261609	0.942865	7.01767e-06
161	KIT	3815	0.993369	0.00327011	1	0.0856769	0.98039	0.0156965	0.999994	0.000654022	0.999906	0.00327011	1	0.00327011	1	0.0333551	0.524019	0.0268149	0.962615	7.11713e-06
162	TGFBR2	7048	0.999185	0.00130804	1	0.0856769	0.913179	0.0313931	0.999911	0.000654022	0.998732	0.00523218	0.999998	0.00327011	1	0.0333551	0.59995	0.0228908	0.960833	7.39071e-06
163	FLT3LG	2323	0.667566	0.0510137	1	0.0856769	0.872157	0.0366252	0.999998	0.000654022	9.99998e-05	0.131458	0.216025	0.0667103	0.999999	0.0353172	0.999998	1e-06	0.693999	7.63284e-06
164	AQP1	358	0.116636	0.155657	1	0.0856769	0.99962	1e-06	0.999998	0.000654022	0.812096	0.0431655	0.141049	0.0706344	1	0.0333551	0.283775	0.0366252	0.735797	7.63905e-06
165	EFNB3	1949	0.915903	0.0170046	1	0.0856769	0.479558	0.1138	0.999998	0.000654022	0.14002	0.0994114	0.128832	0.0706344	0.999858	0.0438195	0.999998	1e-06	0.69494	7.72603e-06
166	CASP6	839	0.127541	0.155657	1	0.0856769	0.550868	0.104644	0.999998	0.000654022	0.197144	0.0994114	0.992462	0.0111184	1	0.0333551	0.999998	1e-06	0.724706	7.75404e-06
167	VWF	7450	0.984997	0.0058862	1	0.0856769	0.99993	1e-06	0.824502	0.0196207	0.2186	0.0994114	0.853707	0.0215827	1	0.0333551	0.17336	0.0483976	0.838538	7.81474e-06
168	IGSF10	285313	0	0.620667	0.989136	0.177894	0.01	0.257685	0.999998	0.000654022	0.999998	0.00261609	0.999998	0.00327011	0.00973707	0.22106	0.999998	1e-06	0.275808	7.9031e-06
169	WEE1	7465	0.63897	0.0536298	1	0.0856769	0.469541	0.119032	0.999998	0.000654022	9.99998e-05	0.131458	0.860276	0.0202747	0.999996	0.0379333	0.999998	1e-06	0.701068	7.99542e-06
170	VASP	7408	0.0117161	0.214519	1	0.0856769	0.938428	0.0274689	0.999998	0.000654022	9.99998e-05	0.131458	0.934838	0.0156965	0.998399	0.0536298	0.999998	1e-06	0.670457	8.03051e-06
171	P2RY2	5029	0.690753	0.0490517	1	0.0856769	0.885461	0.0346632	0.999998	0.000654022	9.99998e-05	0.131458	9.99998e-05	0.0824068	0.999999	0.0366252	0.999998	1e-06	0.622763	8.14727e-06
172	NTN1	9423	0.0018686	0.241334	1	0.0856769	0.71365	0.0562459	0.999998	0.000654022	0.763319	0.0477436	0.672696	0.0320471	1	0.0333551	0.999998	1e-06	0.74179	8.23966e-06
173	ICAM1	3383	0.789627	0.0398954	1	0.0856769	0.913569	0.0313931	0.000130624	0.0627861	0.946825	0.0248528	0.99877	0.00719424	1	0.0333551	0.999985	1e-06	0.848255	8.36128e-06
174	CASP3	836	0.957045	0.00981033	1	0.0856769	0.789248	0.0444735	0.999998	0.000654022	1	0.00261609	1	0.00327011	1	0.0333551	0.94261	0.0058862	0.962632	8.43892e-06
175	OCM	654231	0.525337	0.0706344	0.998442	0.150425	0.14026	0.24722	0.999998	0.000654022	0.670455	0.0699804	0.999998	0.00327011	0.851575	0.108568	0.999998	1e-06	0.721181	8.57875e-06
176	PDGFRA	5156	0.998067	0.00196207	1	0.0856769	0.934526	0.028123	0.999772	0.000654022	0.999102	0.00392413	1	0.00327011	1	0.0333551	0.378163	0.0333551	0.943494	8.70222e-06
177	CXCL16	58191	0.840728	0.0248528	1	0.0856769	0.551424	0.0915631	0.999998	0.000654022	0.309757	0.0994114	0.246886	0.0667103	0.998534	0.0529758	0.999998	1e-06	0.753507	8.75683e-06
178	BIN3	55909	0.0117251	0.214519	1	0.0856769	0.299449	0.160889	0.999998	0.000654022	0.89826	0.0320471	0.999998	0.00327011	0.0232831	0.22106	0.999998	1e-06	0.501617	8.75727e-06
179	TERC	7012	0.999999	1e-06	0.999998	0.0928712	-1	0.305428	0.989589	0.0058862	0.999998	0.00261609	0.999998	0.00327011	0.994307	0.06017	0	0.530412	0.663977	8.82194e-06
180	MTOR	2475	0.918801	0.0170046	1	0.0856769	0.98386	0.0143885	0.999998	0.000654022	0.981177	0.0124264	1	0.00327011	1	0.0333551	0.984181	0.00261609	0.989287	9.06615e-06
181	FIGF	2277	0.999543	0.00130804	1	0.0856769	0.99917	0.000654022	0.999998	0.000654022	0.550661	0.0791367	0.99888	0.00719424	1	0.0333551	0.118846	0.0536298	0.869313	9.08249e-06
182	PAMR1	25891	9.99999e-05	0.241334	0.339499	0.232832	0.01	0.257685	0.999998	0.000654022	0.999998	0.00261609	0.999998	0.00327011	0	0.610203	0.999998	1e-06	0.150666	9.13082e-06
183	OMG	4974	0.364184	0.0981033	1	0.0856769	0.204875	0.196207	0.999998	0.000654022	0.140406	0.0994114	0.971039	0.0137345	1	0.0340092	0.999998	1e-06	0.694746	9.18153e-06
184	SGK2	10110	0.367724	0.0974493	0.999871	0.12688	0.286145	0.1707	0.999998	0.000654022	0.999998	0.00261609	0.0512098	0.0706344	0.182754	0.201439	0.999998	1e-06	0.509256	9.2818e-06
185	PTK2	5747	0.989592	0.00392413	1	0.0856769	0.935716	0.028123	0.999998	0.000654022	0.995225	0.00654022	1	0.00327011	1	0.0333551	0.771599	0.0117724	0.97236	9.32393e-06
186	MAPK8	5599	0.968177	0.00784827	1	0.0856769	0.988266	0.0111184	0.999998	0.000654022	0.999391	0.00392413	1	0.00327011	1	0.0333551	0.559136	0.0248528	0.959954	9.33006e-06
187	FAM168B	130074	0	0.620667	0	0.619359	0.845242	0.0398954	0.999998	0.000654022	0.999998	0.00261609	0.999998	0.00327011	0	0.610203	0.999998	1e-06	0.211311	9.35644e-06
188	ITGB3	3690	0.999329	0.00130804	1	0.0856769	0.998877	0.00130804	0.788054	0.0222368	0.998217	0.00523218	0.999995	0.00327011	1	0.0333551	0.420861	0.030085	0.941764	9.62474e-06
189	BCAN	63827	0.360494	0.0987574	1	0.0856769	0.991583	0.00784827	0.999998	0.000654022	9.99998e-05	0.131458	0.290762	0.06017	0.469647	0.16416	0.999998	1e-06	0.637755	9.65578e-06
190	REG3G	130120	0.0018686	0.241334	1	0.0856769	0.0309774	0.249836	0.999998	0.000654022	0.219717	0.0994114	0.999998	0.00327011	0.998802	0.0523218	0.999998	1e-06	0.50847	9.73323e-06
191	MSC	9242	0.783643	0.0398954	1	0.088947	0.14026	0.215173	0.999998	0.000654022	0.872976	0.0327011	0.227626	0.0667103	0.998514	0.0529758	0.999998	1e-06	0.739365	9.75089e-06
192	GJC3	349149	0.288593	0.1138	0.999924	0.122956	0.545244	0.108568	0.999998	0.000654022	0.410621	0.0856769	0.999998	0.00327011	0.0616698	0.22106	0.999998	1e-06	0.594309	1.00198e-05
193	GPR119	139760	0.193338	0.155657	0.997202	0.155657	0.335355	0.158927	0.999998	0.000654022	0.999998	0.00261609	0.168528	0.0706344	0.652497	0.137345	0.999998	1e-06	0.598391	1.01825e-05
194	NREP	9315	0.0018686	0.241334	1	0.0856769	0.14026	0.215173	0.999998	0.000654022	9.99998e-05	0.131458	0.999998	0.00327011	0.9987	0.0523218	0.999998	1e-06	0.438568	1.02852e-05
195	SEMA4D	10507	0.117138	0.155657	1	0.0856769	0.675503	0.0608241	0.999998	0.000654022	9.99998e-05	0.131458	0.738498	0.029431	1	0.0333551	0.999998	1e-06	0.647853	1.04835e-05
196	FOXJ3	22887	0.131361	0.155657	0.999963	0.115762	0.14026	0.215173	0.999998	0.000654022	0.207635	0.0994114	0.999998	0.00327011	0.94609	0.0830608	0.999998	1e-06	0.586205	1.04841e-05
197	AURKA	6790	0.790594	0.0398954	1	0.0856769	0.976714	0.0170046	1	1e-06	0.580269	0.0771746	0.485914	0.0392413	1	0.0333551	0.797008	0.0117724	0.902182	1.0526e-05
198	NRP1	8829	0.991011	0.00327011	1	0.0856769	0.999337	0.000654022	0.999998	0.000654022	0.924428	0.0274689	0.983104	0.0117724	1	0.0333551	0.118319	0.0536298	0.898829	1.05392e-05
199	REG3A	5068	0.0018686	0.241334	1	0.0856769	0.445707	0.145847	0.999998	0.000654022	9.99998e-05	0.131458	0.999998	0.00327011	0.943657	0.0843689	0.999998	1e-06	0.494071	1.06803e-05
200	MYCBP2	23077	0.288188	0.1138	1	0.0856769	0.80189	0.0425114	0.999998	0.000654022	0.861785	0.0346632	0.11117	0.0706344	0.82426	0.111838	0.999998	1e-06	0.751393	1.08491e-05
201	NDEL1	81565	0.144092	0.155657	1	0.0856769	0.986867	0.0117724	0.999998	0.000654022	0.165968	0.0994114	0.297629	0.059516	0.750125	0.12361	0.999998	1e-06	0.697585	1.09025e-05
202	FGA	2243	0.436886	0.0778286	1	0.0856769	0.999847	1e-06	0.888282	0.0163506	0.956687	0.0196207	0.724143	0.029431	1	0.0333551	0.287578	0.0366252	0.871081	1.10135e-05
203	CAMP	820	0.0018686	0.241334	1	0.0856769	0.927845	0.029431	0.999998	0.000654022	0.19742	0.0994114	0.596626	0.0346632	0.996791	0.0562459	0.999998	1e-06	0.697701	1.10273e-05
204	HES2	54626	0.90252	0.0183126	0.999885	0.12688	0.14026	0.215173	0.999998	0.000654022	0.999998	0.00261609	0	0.540876	0.404528	0.169392	0.999998	1e-06	0.545248	1.11017e-05
205	PRMT5	10419	0.799464	0.0366252	1	0.0856769	0.382953	0.157619	0.999998	0.000654022	0.42589	0.0856769	0.214045	0.0667103	0.999877	0.0431655	0.999998	1e-06	0.732046	1.11872e-05
206	KDR	3791	0.998921	0.00130804	1	0.0856769	0.99545	0.00523218	0.5242	0.0327011	0.976404	0.0150425	1	0.00327011	1	0.0333551	0.990021	0.00261609	0.962758	1.13343e-05
207	CDKN1A	1026	0.961252	0.00915631	1	0.0856769	0.620766	0.0778286	0.999998	0.000654022	0.999938	0.00327011	1	0.00327011	1	0.0333551	0.938993	0.0058862	0.938599	1.14232e-05
208	SHC1	6464	0.999937	0.000654022	1	0.0856769	0.985027	0.0143885	0.999998	0.000654022	0.928644	0.0274689	1	0.00327011	1	0.0333551	0.118846	0.0536298	0.899058	1.14745e-05
209	SLIT1	6585	0.75209	0.0431655	1	0.0856769	0.428878	0.152387	0.999998	0.000654022	9.99998e-05	0.131458	0.471658	0.0398954	0.999816	0.0451275	0.999998	1e-06	0.665466	1.1617e-05
210	CXADR	1525	0.842379	0.0248528	1	0.0856769	0.99986	1e-06	0.999998	0.000654022	0.888512	0.0320471	0.0321983	0.0706344	0.998395	0.0536298	0	0.530412	0.719846	1.17533e-05
211	BRAF	673	0.962861	0.00850229	1	0.0856769	0.838476	0.0405494	0.998116	0.00327011	0.999761	0.00327011	1	0.00327011	1	0.0333551	0.98754	0.00261609	0.976553	1.17789e-05
212	IL4	3565	0.898307	0.0183126	1	0.0856769	0.890917	0.0340092	0.999998	0.000654022	0.996204	0.00654022	0.99982	0.00457816	1	0.0333551	0.982332	0.00261609	0.975407	1.18366e-05
213	CBFA2T2	9139	0.00185495	0.241334	1	0.0856769	0.14026	0.215173	0.999998	0.000654022	0.471864	0.0810988	0.999998	0.00327011	0.78441	0.118378	0.999998	1e-06	0.551185	1.1846e-05
214	RGMA	56963	0.00185655	0.241334	1	0.0856769	0.81462	0.0425114	0.999998	0.000654022	0.736459	0.0483976	0.256087	0.0640942	0.998916	0.0516678	0.999998	1e-06	0.703565	1.18891e-05
215	SMAD3	4088	0.999912	0.000654022	1	0.0856769	0.710609	0.0562459	0.928314	0.0130804	0.998635	0.00523218	1	0.00327011	1	0.0333551	0.975469	0.00392413	0.95763	1.18993e-05
216	PRMT1	3276	0.209453	0.12688	1	0.0856769	0.550868	0.104644	0.999998	0.000654022	0.446115	0.0817528	0.443783	0.0418574	0.999998	0.0366252	0.999998	1e-06	0.72377	1.19493e-05
217	MIR150	406942	0.999999	1e-06	0.999998	0.0928712	-1	0.305428	0.999998	0.000654022	0.999998	0.00261609	0.0609847	0.0706344	0.997367	0.0562459	0	0.530412	0.415212	1.24259e-05
218	ELAVL4	1996	0.0374008	0.214519	0.497565	0.232178	-1	0.305428	0.999998	0.000654022	0.153987	0.0994114	0.999998	0.00327011	1	0.0333551	0.999998	1e-06	0.572798	1.27099e-05
219	REG1B	5968	0.0018686	0.241334	0.999832	0.128842	0.01	0.257685	0.999998	0.000654022	0.249719	0.0994114	0.999998	0.00327011	0.983016	0.0699804	0.999998	1e-06	0.508867	1.32584e-05
220	PDLIM1	9124	0.00185503	0.241334	0.999074	0.147155	0.225997	0.181164	0.999998	0.000654022	9.99998e-05	0.131458	0.999998	0.00327011	0.982509	0.0699804	0.999998	1e-06	0.453964	1.3599e-05
221	FGFR1	2260	0.999128	0.00130804	1	0.0856769	0.882355	0.0353172	0.99196	0.00457816	0.997935	0.00523218	1	0.00327011	1	0.0333551	0.743877	0.0124264	0.967418	1.36857e-05
222	MIR375	494324	0.999999	1e-06	0.999998	0.0928712	-1	0.305428	0.999998	0.000654022	0.999998	0.00261609	0.0609847	0.0706344	0.978392	0.0712884	0	0.530412	0.41203	1.37359e-05
223	STX12	23673	0.011827	0.214519	0.999961	0.115762	0.941089	0.0268149	0.999998	0.000654022	0.999998	0.00261609	0	0.540876	0.0470286	0.22106	0.999998	1e-06	0.453337	1.40274e-05
224	ADAM15	8751	0.011704	0.214519	1	0.0856769	0.901597	0.0333551	0.999998	0.000654022	0.615707	0.0758666	0.068692	0.0706344	0.986383	0.0667103	0.999998	1e-06	0.674952	1.43321e-05
225	FLII	2314	0.0120599	0.214519	0.998292	0.152387	0.469541	0.119032	0.999998	0.000654022	0.166156	0.0994114	0.999998	0.00327011	0.285839	0.185088	0.999998	1e-06	0.504153	1.47378e-05
226	RXRA	6256	0.998355	0.00196207	1	0.0856769	0.878243	0.0359712	0.999998	0.000654022	0.999906	0.00327011	0.999324	0.0058862	1	0.0333551	9.99998e-05	0.0608241	0.841006	1.47911e-05
227	NINJ1	4814	0.999999	1e-06	0.999989	0.105298	0.191671	0.196861	0.999998	0.000654022	0.13923	0.0994114	0.999998	0.00327011	0.985913	0.0673643	0	0.530412	0.511547	1.49132e-05
228	NFKB1	4790	0.970185	0.00784827	1	0.0856769	0.620766	0.0778286	0.999998	0.000654022	0.99206	0.00719424	1	0.00327011	1	0.0333551	0.943434	0.0058862	0.939011	1.49379e-05
229	RBBP7	5931	0.0387721	0.214519	1	0.0856769	0.552097	0.0856769	0.999998	0.000654022	0.166156	0.0994114	0.66663	0.0333551	0.999599	0.0464356	0.999998	1e-06	0.66215	1.49571e-05
230	PPARG	5468	0.998782	0.00130804	1	0.0856769	0.550868	0.104644	0.999295	0.00196207	0.999385	0.00392413	0.849485	0.0215827	1	0.0333551	0.993544	0.00261609	0.933506	1.54049e-05
231	MBNL3	55796	0.0379998	0.214519	1	0.0856769	0.14026	0.215173	0.999998	0.000654022	0.207635	0.0994114	0.999998	0.00327011	0.0895931	0.22106	0.999998	1e-06	0.418038	1.59943e-05
232	AR	367	0.998795	0.00130804	1	0.0856769	0.953306	0.0228908	0.999147	0.00196207	0.998392	0.00523218	0.993965	0.00915631	1	0.0333551	0.585398	0.0235448	0.964196	1.61207e-05
233	CEBPB	1051	0.999037	0.00130804	1	0.0856769	0.469541	0.119032	0.999998	0.000654022	0.997202	0.00654022	0.999785	0.00457816	1	0.0333551	0.607922	0.0222368	0.892464	1.62771e-05
234	TGFA	7039	0.920659	0.0170046	1	0.0856769	0.936596	0.0274689	0.999998	0.000654022	0.991811	0.00784827	0.997228	0.00784827	1	0.0333551	0.963842	0.00392413	0.981768	1.68736e-05
235	FAS	355	0.712163	0.0464356	1	0.0856769	0.999351	0.000654022	0.159876	0.0523218	0.999718	0.00392413	0.999956	0.00457816	1	0.0333551	0.98892	0.00261609	0.904673	1.69545e-05
236	INHBC	3626	0.663859	0.0516678	0.428845	0.232832	0.464315	0.135383	0.999998	0.000654022	0.140406	0.0994114	0.562622	0.0359712	0.994062	0.06017	0.999998	1e-06	0.675962	1.74716e-05
237	NOS3	4846	0.877277	0.0215827	1	0.0856769	0.975313	0.0176586	0.863663	0.0163506	0.998662	0.00523218	0.999979	0.00392413	1	0.0333551	0.999923	0.000654022	0.980071	1.77873e-05
238	CTGF	1490	0.987425	0.00457816	1	0.0856769	0.877367	0.0359712	0.999998	0.000654022	0.996273	0.00654022	0.680966	0.030739	1	0.0333551	0.972467	0.00392413	0.954364	1.79025e-05
239	E2F6	1876	0.0374487	0.214519	0.999999	0.0915631	0.552097	0.0856769	0.999998	0.000654022	0.727923	0.0503597	0.150499	0.0706344	0.989594	0.0654022	0.999998	1e-06	0.663587	1.83072e-05
240	ONECUT1	3175	0.129888	0.155657	1	0.0856769	0.14026	0.215173	0.999998	0.000654022	0.704818	0.0549379	0.0403858	0.0706344	0.999993	0.0385873	0.999998	1e-06	0.590193	1.9039e-05
241	MAP2K1	5604	0.998217	0.00196207	1	0.0856769	0.993781	0.00719424	0.97649	0.00654022	0.995548	0.00654022	1	0.00327011	1	0.0333551	0.121024	0.0536298	0.915841	1.96414e-05
242	CIT	11113	0.657361	0.0516678	1	0.0856769	0.927599	0.029431	0.999998	0.000654022	0.649954	0.0732505	0	0.540876	0.922357	0.0902551	0.999998	1e-06	0.750829	1.96983e-05
243	CDKN1B	1027	0.9862	0.0058862	1	0.0856769	0.628083	0.0719424	0.946831	0.0104644	0.999629	0.00392413	1	0.00327011	1	0.0333551	0.996372	0.00196207	0.949027	2.00783e-05
244	PDGFRB	5159	0.99918	0.00130804	1	0.0856769	0.963913	0.0189666	0.984257	0.00654022	0.999113	0.00392413	1	0.00327011	1	0.0333551	0.0732853	0.057554	0.903234	2.06912e-05
245	HDAC2	3066	0.992991	0.00327011	1	0.0856769	0.552097	0.0856769	0.999998	0.000654022	0.996636	0.00654022	0.99252	0.0111184	1	0.0333551	0.858538	0.00915631	0.924248	2.08479e-05
246	BMP7	655	0.998749	0.00130804	1	0.0856769	0.757717	0.0510137	0.999998	0.000654022	0.999255	0.00392413	0.985615	0.0117724	1	0.0333551	0.00744137	0.0608241	0.833681	2.08926e-05
247	IGF2R	3482	0.993485	0.00327011	1	0.0856769	0.971081	0.0176586	0.999847	0.000654022	0.994386	0.00719424	0.510817	0.0385873	1	0.0333551	0.822769	0.0117724	0.94834	2.09498e-05
248	PDPK1	5170	0.986097	0.0058862	1	0.0856769	0.892624	0.0340092	0.999998	0.000654022	0.998777	0.00523218	1	0.00327011	1	0.0333551	0.0892972	0.057554	0.88341	2.13375e-05
249	CD44	960	0.942471	0.0130804	1	0.0856769	0.974718	0.0176586	0.999998	0.000654022	0.999138	0.00392413	0.896933	0.0183126	1	0.0333551	0.757636	0.0124264	0.966084	2.17478e-05
250	FYN	2534	0.977004	0.00654022	1	0.0856769	0.669263	0.0608241	0.999998	0.000654022	0.999999	0.00261609	1	0.00327011	1	0.0333551	0.00587471	0.0608241	0.819193	2.17802e-05
251	APOBEC2	10930	0.0373872	0.214519	0.978283	0.18705	-1	0.305428	0.999998	0.000654022	0.46836	0.0810988	0.999998	0.00327011	0.294544	0.184434	0.999998	1e-06	0.602382	2.19022e-05
252	MYC	4609	0.992567	0.00327011	1	0.0856769	0.89691	0.0333551	0.182433	0.0451275	0.999741	0.00327011	1	0.00327011	1	0.0333551	0.986495	0.00261609	0.914176	2.19367e-05
253	TGFBR1	7046	0.999826	0.00130804	1	0.0856769	0.972809	0.0176586	0.97291	0.00719424	0.97993	0.0130804	0.999998	0.00327011	1	0.0333551	0.643073	0.0196207	0.968865	2.20542e-05
254	TCF7L2	6934	0.998597	0.00130804	1	0.0856769	0.997021	0.00392413	0.0803022	0.0536298	0.995971	0.00654022	0.998986	0.00654022	1	0.0333551	0.767201	0.0124264	0.894135	2.25035e-05
255	FLOT2	2319	0.262506	0.124264	0.999997	0.0948332	0.969526	0.0183126	0.999998	0.000654022	0.309928	0.0994114	0	0.540876	0.996978	0.0562459	0.999998	1e-06	0.672847	2.26992e-05
256	SYNC	81493	0.0018686	0.241334	0.0126295	0.235448	0.691517	0.058208	0.999998	0.000654022	0.207635	0.0994114	0.999998	0.00327011	0	0.610203	0.999998	1e-06	0.260559	2.27494e-05
257	HDAC1	3065	0.992991	0.00327011	1	0.0856769	0.927844	0.029431	0.999998	0.000654022	0.990152	0.00915631	0.999919	0.00457816	1	0.0333551	0.0643749	0.057554	0.881869	2.28578e-05
258	LILRB3	11025	0.00186044	0.241334	1	0.0856769	0.479558	0.1138	0.999998	0.000654022	9.99998e-05	0.131458	0.37149	0.0483976	0.999764	0.0451275	0.999998	1e-06	0.523679	2.30309e-05
259	SKIV2L2	23517	0.241747	0.124264	0.745616	0.219097	0.552097	0.0856769	0.999998	0.000654022	0.999998	0.00261609	0	0.540876	0.168132	0.205363	0.999998	1e-06	0.463461	2.30631e-05
260	ANP32A	8125	0.038666	0.214519	0.999439	0.141923	0.628083	0.0719424	0.999998	0.000654022	0.999998	0.00261609	0	0.540876	0.0127843	0.22106	0.999998	1e-06	0.387502	2.31669e-05
261	MAPK3	5595	0.858402	0.0235448	1	0.0856769	0.912431	0.0313931	0.999998	0.000654022	0.837008	0.0379333	1	0.00327011	1	0.0333551	0.987039	0.00261609	0.963902	2.3172e-05
262	CCNE1	898	0.994024	0.00327011	1	0.0856769	0.620766	0.0778286	0.999998	0.000654022	0.973227	0.0163506	0.999999	0.00327011	1	0.0333551	0.656251	0.0176586	0.916342	2.31897e-05
263	HMGB1	3146	0.988816	0.00392413	1	0.0856769	0.820426	0.0425114	0.999998	0.000654022	0.999998	0.00261609	0.776049	0.028123	1	0.0333551	0.644589	0.0196207	0.916437	2.32104e-05
264	MYT1	4661	0.68714	0.0490517	0.995271	0.160889	0.14026	0.215173	0.999998	0.000654022	0.495782	0.0810988	0.715805	0.030085	0.420062	0.168084	0.999998	1e-06	0.694188	2.33265e-05
265	NINJ2	4815	0.999999	1e-06	0.996964	0.157619	0.479558	0.1138	0.999998	0.000654022	9.99998e-05	0.131458	0.999998	0.00327011	0.309643	0.18051	0	0.530412	0.408899	2.39057e-05
266	VAMP3	9341	0.0117113	0.214519	1	0.0856769	0.996211	0.00457816	0.999998	0.000654022	0.140183	0.0994114	0	0.540876	0.324109	0.179202	0.999998	1e-06	0.508025	2.48646e-05
267	PTGDS	5730	0.0537986	0.166776	1	0.0856769	0.850028	0.0398954	0.999998	0.000654022	0.551017	0.0791367	0	0.540876	1	0.0340092	0.999998	1e-06	0.63738	2.51084e-05
268	TF	7018	0.113638	0.155657	1	0.0856769	0.999863	1e-06	0.22581	0.0431655	9.99998e-05	0.131458	0.908947	0.0183126	1	0.0333551	0.815999	0.0117724	0.70986	2.51364e-05
269	CEND1	51286	0	0.620667	1	0.0856769	0.191671	0.196861	0.999998	0.000654022	9.99998e-05	0.131458	0.999998	0.00327011	0.242628	0.195553	0.999998	1e-06	0.338849	2.57349e-05
270	BAX	581	0.635327	0.0536298	1	0.0856769	0.787734	0.0457816	0.999998	0.000654022	0.994634	0.00654022	1	0.00327011	1	0.0333551	0.941984	0.0058862	0.936098	2.57751e-05
271	IL2	3558	0.989719	0.00392413	1	0.0856769	0.428878	0.151079	0.999998	0.000654022	0.922159	0.0274689	0.99999	0.00327011	1	0.0333551	0.920334	0.0058862	0.906194	2.59275e-05
272	HSPA8	3312	0.670972	0.0510137	1	0.0856769	0.996975	0.00392413	0.999998	0.000654022	0.999998	0.00261609	0.972544	0.0137345	1	0.0333551	0.225426	0.0451275	0.879512	2.63097e-05
273	PRPS2	5634	0.50144	0.0725965	0.999518	0.140615	0.531647	0.11053	0.999998	0.000654022	0.999998	0.00261609	0	0.540876	0	0.610203	0.999998	1e-06	0.447906	2.68562e-05
274	FLT1	2321	0.974226	0.00654022	1	0.0856769	0.828912	0.0418574	0.999998	0.000654022	0.785184	0.0457816	0.999994	0.00327011	1	0.0333551	0.864857	0.00850229	0.947432	2.71045e-05
275	CDH2	1000	0.994149	0.00327011	1	0.0856769	0.993205	0.00719424	0.999998	0.000654022	0.463452	0.0810988	0.922428	0.0163506	1	0.0333551	0.820991	0.0117724	0.933939	2.77079e-05
276	TP63	8626	0.95957	0.00915631	1	0.0856769	0.950892	0.0235448	0.982121	0.00654022	1	0.00261609	0.991111	0.0111184	1	0.0333551	0.939129	0.0058862	0.985766	2.77664e-05
277	SOCS1	8651	0.981083	0.00654022	1	0.0856769	0.749287	0.0510137	0.999998	0.000654022	0.99692	0.00654022	0.999984	0.00392413	1	0.0333551	0.233663	0.0438195	0.888804	2.79584e-05
278	ESR2	2100	0.924064	0.0156965	1	0.0856769	0.95856	0.0202747	0.999998	0.000654022	0.999763	0.00327011	0.703304	0.030085	1	0.0333551	0.742559	0.0124264	0.945726	2.83862e-05
279	TRAF6	7189	0.897954	0.0183126	1	0.0856769	0.940862	0.0268149	0.999998	0.000654022	0.990614	0.00915631	0.999991	0.00327011	1	0.0333551	0.534417	0.0268149	0.944972	2.85447e-05
280	DIXDC1	85458	0.534149	0.0693264	1	0.0856769	0.965683	0.0189666	0.999998	0.000654022	9.99998e-05	0.131458	0	0.540876	0.624922	0.141269	0.999998	1e-06	0.582843	2.85963e-05
281	TNIP2	79155	0.538565	0.0667103	1	0.0856769	0.286145	0.1707	0.999998	0.000654022	9.99998e-05	0.131458	0.294843	0.06017	0.572592	0.147155	0.999998	1e-06	0.554952	2.8639e-05
282	CSPG5	10675	0.569565	0.0634402	1	0.0856769	0.944989	0.0241988	0.999998	0.000654022	9.99998e-05	0.131458	0	0.540876	0.681669	0.132767	0.999998	1e-06	0.58922	2.97303e-05
283	TRIM71	131405	0.0373872	0.214519	1	0.0856769	0.221514	0.181164	0.999998	0.000654022	0.840457	0.0372793	0.0609847	0.0706344	0.600699	0.143231	0.999998	1e-06	0.55894	2.98718e-05
284	UBE2B	7320	0.339028	0.10726	1	0.0856769	0.587247	0.0824068	0.999998	0.000654022	0.59485	0.0765206	0	0.540876	0.999969	0.0405494	0.999998	1e-06	0.656793	3.0022e-05
285	ERBB3	2065	0.999904	0.000654022	1	0.0856769	0.945375	0.0241988	0.49697	0.0346632	0.979187	0.0130804	1	0.00327011	1	0.0333551	0.744939	0.0124264	0.937866	3.00538e-05
286	PLCG1	5335	0.992218	0.00327011	1	0.0856769	0.841792	0.0405494	0.999998	0.000654022	0.917637	0.028123	1	0.00327011	1	0.0333551	0.283455	0.0366252	0.904034	3.00758e-05
287	SIRT1	23411	0.927755	0.0156965	1	0.0856769	0.710609	0.0562459	0.999998	0.000654022	0.999928	0.00327011	0.881553	0.0183126	1	0.0333551	0.86297	0.00850229	0.934522	3.01569e-05
288	ILK	3611	0.971827	0.00719424	1	0.0856769	0.995637	0.00523218	0.999998	0.000654022	0.979791	0.0130804	0.857687	0.0202747	1	0.0333551	0.201208	0.0470896	0.906568	3.0727e-05
289	PFKFB1	5207	0.649896	0.0529758	1	0.0856769	0.307155	0.160889	0.000169658	0.0627861	0.999998	0.00261609	0.146575	0.0706344	0.796627	0.115762	0.999998	1e-06	0.566956	3.21751e-05
290	UGT1A5	54579	9.99999e-05	0.241334	9.99998e-05	0.239372	0.551313	0.0915631	0.999998	0.000654022	0.999998	0.00261609	0	0.540876	0.129358	0.206017	0.999998	1e-06	0.186195	3.25521e-05
291	LEF1	51176	0.99241	0.00327011	1	0.0856769	0.552097	0.0856769	0.999998	0.000654022	0.984894	0.0104644	0.999718	0.00457816	1	0.0333551	0.269072	0.0405494	0.865614	3.26706e-05
292	ASPRV1	151516	9.99999e-05	0.241334	0.931738	0.204709	0.191671	0.196861	0.999998	0.000654022	0.49028	0.0810988	0.999998	0.00327011	0	0.610203	0.999998	1e-06	0.373428	3.28324e-05
293	E2F7	144455	0.783205	0.0398954	1	0.0856769	0.280896	0.17397	0.999998	0.000654022	0.667214	0.0699804	0	0.540876	0.982851	0.0699804	0.999998	1e-06	0.662351	3.28433e-05
294	FERMT1	55612	0.999999	1e-06	0.997491	0.155003	0.829548	0.0418574	0.641922	0.0274689	0.724289	0.0510137	0.999998	0.00327011	0.988894	0.0660562	0	0.530412	0.74583	3.29964e-05
295	IGF1R	3480	0.994113	0.00327011	1	0.0856769	0.837877	0.0405494	0.328381	0.0372793	0.999366	0.00392413	1	0.00327011	1	0.0333551	0.929953	0.0058862	0.921501	3.33302e-05
296	HES1	3280	0.923689	0.0156965	1	0.0856769	0.469541	0.119032	0.999998	0.000654022	1	0.00261609	0.896991	0.0183126	1	0.0333551	0.880483	0.00654022	0.902296	3.36819e-05
297	MIR9-1	407046	0.999999	1e-06	0.999998	0.0928712	-1	0.305428	0.999998	0.000654022	0.999998	0.00261609	0.0609847	0.0706344	0	0.610203	0	0.530412	0.082317	3.38789e-05
298	GJC1	10052	0.00185422	0.241334	1	0.0856769	0.743768	0.0523218	0.999998	0.000654022	0.676254	0.0699804	0	0.540876	0.999928	0.0418574	0.999998	1e-06	0.601524	3.40249e-05
299	CNR1	1268	0.0911839	0.166776	1	0.0856769	0.979565	0.0156965	0.999998	0.000654022	1	0.00261609	0.619374	0.0340092	1	0.0333551	0.98418	0.00261609	0.8658	3.42501e-05
300	JAK2	3717	0.996368	0.00261609	1	0.0856769	0.793314	0.0438195	0.996189	0.00457816	0.974813	0.0156965	1	0.00327011	1	0.0333551	0.708593	0.0150425	0.952338	3.44906e-05
301	ITGAV	3685	0.913502	0.0170046	1	0.0856769	0.987977	0.0111184	0.999998	0.000654022	0.974703	0.0156965	0.999782	0.00457816	1	0.0333551	0.192427	0.0470896	0.90994	3.49559e-05
302	FOXO3	2309	0.993904	0.00327011	1	0.0856769	0.550868	0.104644	0.999998	0.000654022	0.982659	0.0124264	1	0.00327011	1	0.0333551	0.188929	0.0470896	0.853396	3.52967e-05
303	ODAM	54959	0	0.620667	0.972684	0.189666	0.738934	0.0529758	0.999998	0.000654022	0.999998	0.00261609	0	0.540876	0.00973707	0.22106	0.999998	1e-06	0.364772	3.59152e-05
304	NCAM1	4684	0.89792	0.0183126	1	0.0856769	0.999287	0.000654022	0.999998	0.000654022	0.197169	0.0994114	0.850187	0.0215827	1	0.0333551	0.511544	0.0268149	0.861171	3.60572e-05
305	GNL3	26354	0.241747	0.124264	0.98639	0.181818	0.680393	0.0608241	0.999998	0.000654022	0.492344	0.0810988	0	0.540876	1	0.0333551	0.999998	1e-06	0.644486	3.63724e-05
306	LYN	4067	0.999344	0.00130804	1	0.0856769	0.98737	0.0117724	0.999998	0.000654022	0.923638	0.0274689	0.999997	0.00327011	1	0.0333551	0	0.530412	0.849729	3.70147e-05
307	PPARA	5465	0.999147	0.00130804	1	0.0856769	0.469541	0.119032	0.999998	0.000654022	0.87381	0.0320471	0.765738	0.028123	1	0.0333551	0.960945	0.00523218	0.894177	3.70258e-05
308	CCR2	729230	0.965701	0.00784827	1	0.0856769	0.988763	0.0104644	0.999998	0.000654022	0.977298	0.0143885	0.466967	0.0398954	1	0.0333551	0.694485	0.0156965	0.925252	3.71474e-05
309	GCG	2641	0.540172	0.0660562	1	0.0856769	0.997287	0.00392413	0.999998	0.000654022	0.999998	0.00261609	0.173403	0.0706344	0.999706	0.0457816	0.812908	0.0117724	0.84169	3.78503e-05
310	ALDH3A1	218	0.264882	0.124264	0.999997	0.0948332	0.664008	0.0614781	0.999998	0.000654022	0.471196	0.0810988	0	0.540876	0.981174	0.0712884	0.999998	1e-06	0.642609	3.82311e-05
311	ELF4	2000	0.68714	0.0490517	0.999999	0.0909091	0.469541	0.119032	0.999998	0.000654022	9.99998e-05	0.131458	0	0.540876	0.993011	0.0614781	0.999998	1e-06	0.55083	3.86143e-05
312	NMUR1	10316	0.0771693	0.166776	1	0.088947	0.478475	0.117724	0.999998	0.000654022	0.438991	0.0856769	9.99998e-05	0.0824068	0.239325	0.195553	0.999998	1e-06	0.486341	3.92387e-05
313	B4GALT5	9334	0.00185419	0.241334	0.999917	0.122956	0.74861	0.0510137	0.999998	0.000654022	0.16549	0.0994114	9.99998e-05	0.0824068	0.199133	0.200131	0.999998	1e-06	0.442446	3.97148e-05
314	PAX6	5080	0.995293	0.00261609	1	0.0856769	0.552097	0.0856769	0.99998	0.000654022	1	0.00261609	0.566411	0.0353172	1	0.0333551	0.250893	0.0425114	0.850404	3.99413e-05
315	MDM2	4193	0.418462	0.0778286	1	0.0856769	0.967508	0.0189666	0.999998	0.000654022	0.999151	0.00392413	1	0.00327011	1	0.0333551	0.201846	0.0470896	0.866178	4.01606e-05
316	CAPN6	827	0.144092	0.155657	0.917021	0.206017	0.406853	0.153041	0.999998	0.000654022	0.815812	0.0431655	0.13189	0.0706344	0.363456	0.173316	0.999998	1e-06	0.602221	4.04504e-05
317	BMP4	652	0.999796	0.00130804	1	0.0856769	0.859014	0.0392413	0.938701	0.0111184	0.999792	0.00327011	0.998625	0.00719424	1	0.0333551	0.211863	0.0451275	0.91091	4.08001e-05
318	OPN4	94233	0.09115	0.166776	0.99818	0.152387	0.210788	0.18378	0.999998	0.000654022	0.440884	0.0856769	9.99998e-05	0.0824068	0.940698	0.0843689	0.999998	1e-06	0.525946	4.16537e-05
319	TCF21	6943	0.990549	0.00392413	1	0.0856769	0.14026	0.215173	0.999998	0.000654022	0.994659	0.00654022	0.999998	0.00327011	1	0.0340092	0.103388	0.0555919	0.742399	4.25335e-05
320	MAPK14	1432	0.875555	0.0215827	1	0.0856769	0.74836	0.0523218	0.999998	0.000654022	0.996622	0.00654022	1	0.00327011	1	0.0333551	0.245197	0.0425114	0.882508	4.25874e-05
321	TMEM8C	389827	0	0.620667	0.994696	0.160889	0.210788	0.18378	0.999998	0.000654022	0.473976	0.0810988	0.999998	0.00327011	0	0.610203	0.999998	1e-06	0.379319	4.2803e-05
322	CREBBP	1387	0.981424	0.00654022	1	0.0856769	0.552097	0.0856769	0.998624	0.00261609	0.997792	0.00523218	1	0.00327011	1	0.0333551	0.494725	0.0274689	0.905543	4.30458e-05
323	ASCL1	429	0.981494	0.00654022	1	0.0856769	0.884495	0.0353172	0.983125	0.00654022	0.999999	0.00261609	0.630949	0.0340092	1	0.0333551	0.96044	0.00523218	0.955134	4.34154e-05
324	NTRK2	4915	0.986259	0.0058862	1	0.0856769	0.999255	0.000654022	0.0816936	0.0536298	0.992799	0.00719424	0.890758	0.0183126	1	0.0333551	0.526436	0.0268149	0.867992	4.40806e-05
325	TNFRSF1A	7132	0.440347	0.0771746	1	0.0856769	0.984503	0.0143885	0.949003	0.00981033	0.999723	0.00392413	0.999014	0.00654022	1	0.0333551	0.985664	0.00261609	0.951805	4.41321e-05
326	WNT5A	7474	0.979841	0.00654022	1	0.0856769	0.9927	0.00784827	0.913254	0.0143885	0.998277	0.00523218	0.98263	0.0117724	1	0.0333551	0.678096	0.0163506	0.969013	4.44423e-05
327	ALDOC	230	0.0117051	0.214519	1	0.0856769	0.906021	0.0333551	0.999998	0.000654022	0.140406	0.0994114	0	0.540876	0.876986	0.100065	0.999998	1e-06	0.554233	4.47167e-05
328	NRP2	8828	0.991011	0.00327011	1	0.0856769	0.911668	0.0313931	0.999998	0.000654022	0.936542	0.0261609	0.964747	0.0150425	1	0.0333551	0.454082	0.028777	0.932999	4.48512e-05
329	ADIPOQ	9370	0.778443	0.0398954	1	0.0856769	0.861501	0.0385873	0.999998	0.000654022	0.993165	0.00719424	0.796576	0.0268149	1	0.0333551	0.975419	0.00392413	0.945789	4.48967e-05
330	MMP14	4323	0.903422	0.0183126	1	0.0856769	0.94694	0.0241988	0.999998	0.000654022	0.999826	0.00327011	0.710349	0.030085	1	0.0333551	0.538675	0.0268149	0.924873	4.49554e-05
331	E2F1	1869	0.940008	0.0130804	1	0.0856769	0.552097	0.0856769	0.999998	0.000654022	0.996854	0.00654022	1	0.00327011	1	0.0333551	0.0209653	0.057554	0.809266	4.81635e-05
332	CTNNA1	1495	0.525835	0.0706344	1	0.0856769	0.997352	0.00392413	0.999998	0.000654022	0.965257	0.0189666	0.999757	0.00457816	1	0.0333551	0.0560233	0.057554	0.848792	4.82466e-05
333	STAT6	6778	0.956775	0.00981033	1	0.0856769	0.586114	0.0824068	0.999998	0.000654022	0.983689	0.0104644	0.99998	0.00392413	1	0.0333551	0.232822	0.0438195	0.862655	4.92394e-05
334	VHL	7428	0.53962	0.0660562	1	0.0856769	0.762527	0.0490517	0.999974	0.000654022	0.999151	0.00392413	0.952639	0.0150425	1	0.0333551	0.874849	0.00784827	0.926006	4.98869e-05
335	EGR1	1958	0.957467	0.00981033	1	0.0856769	0.469541	0.119032	0.999998	0.000654022	0.980053	0.0130804	0.976506	0.0130804	1	0.0333551	0.871573	0.00784827	0.908541	5.08013e-05
336	KLK6	5653	0.00185457	0.241334	1	0.0856769	0.957993	0.0202747	0.999998	0.000654022	9.99998e-05	0.131458	0	0.540876	0.548961	0.153041	0.999998	1e-06	0.458663	5.11792e-05
337	FGFR4	2264	0.990112	0.00392413	1	0.0856769	0.793314	0.0438195	0.999998	0.000654022	0.762453	0.0477436	1	0.00327011	1	0.0333551	9.99998e-05	0.0608241	0.810221	5.16647e-05
338	CXCL10	3627	0.998467	0.00196207	1	0.0856769	0.890917	0.0340092	0.999998	0.000654022	9.99998e-05	0.131458	0.938326	0.0156965	1	0.0333551	0.732749	0.0124264	0.817833	5.26779e-05
339	MT3	4504	0.794367	0.0392413	1	0.0856769	0.824458	0.0418574	0.999998	0.000654022	0.999998	0.00261609	0.999998	0.00327011	0.543309	0.153695	0.513845	0.0268149	0.833932	5.29995e-05
340	TOP2A	7153	0.98592	0.0058862	1	0.0856769	0.620766	0.0778286	0.999998	0.000654022	0.999998	0.00261609	0.455397	0.0405494	1	0.0333551	0.298634	0.0359712	0.805835	5.31499e-05
341	AKIRIN1	79647	0	0.620667	0	0.619359	0.59521	0.0817528	0.999998	0.000654022	0.471196	0.0810988	0.999998	0.00327011	0	0.610203	0.999998	1e-06	0.25633	5.35463e-05
342	TSC1	7248	0.505572	0.0725965	1	0.0856769	0.961164	0.0196207	0.999985	0.000654022	0.994028	0.00719424	0.997581	0.00784827	1	0.0333551	0.585039	0.0235448	0.92911	5.49454e-05
343	RET	5979	0.922841	0.0163506	1	0.0856769	0.743768	0.0523218	0.999134	0.00196207	0.995156	0.00654022	0.747735	0.029431	1	0.0333551	0.968482	0.00392413	0.943799	5.54839e-05
344	SPP1	6696	0.443937	0.0771746	1	0.0856769	0.747244	0.0523218	0.999998	0.000654022	0.974923	0.0156965	0.997171	0.00784827	1	0.0333551	0.977757	0.00392413	0.912617	5.56434e-05
345	HFE	3077	0.11706	0.155657	1	0.0856769	0.796406	0.0425114	0.999966	0.000654022	0.857971	0.0346632	0.999998	0.00327011	1	0.0333551	0.994823	0.00261609	0.86603	5.5765e-05
346	MKI67	4288	0.556546	0.0647482	0.999991	0.104644	0.469541	0.119032	0.999998	0.000654022	0.999998	0.00261609	0.999998	0.00327011	1	0.0333551	0.538094	0.0268149	0.789822	5.80267e-05
347	ANXA1	301	0.8593	0.0235448	1	0.0856769	0.959204	0.0202747	0.999998	0.000654022	0.963375	0.0189666	0.507982	0.0385873	1	0.0333551	0.899875	0.00654022	0.932722	5.94043e-05
348	FGF7	2252	0.976919	0.00654022	1	0.0856769	0.635395	0.0667103	0.999998	0.000654022	0.504298	0.0791367	1	0.00327011	1	0.0333551	0.626995	0.0202747	0.875109	5.94499e-05
349	CSF1	1435	0.895691	0.0183126	1	0.0856769	0.768098	0.0490517	0.999998	0.000654022	0.997991	0.00523218	0.996538	0.00850229	1	0.0333551	0.000352144	0.0608241	0.818649	6.09465e-05
350	ST8SIA4	7903	0.157581	0.155657	1	0.088293	0.551313	0.0915631	0.999998	0.000654022	9.99998e-05	0.131458	0.0403858	0.0706344	0	0.610203	0.999998	1e-06	0.359873	6.16121e-05
351	ZNF37A	7587	0.0377896	0.214519	0.984343	0.184434	0.14026	0.215173	0.999998	0.000654022	0.999998	0.00261609	0	0.540876	0	0.610203	0.999998	1e-06	0.265359	6.23954e-05
352	LECT2	3950	0.13936	0.155657	0.999242	0.144539	0.445707	0.145847	0.999998	0.000654022	0.619899	0.0752126	0	0.540876	0.997714	0.0555919	0.999998	1e-06	0.600806	6.26421e-05
353	PTPN11	5781	0.944704	0.0130804	1	0.0856769	0.340575	0.158927	0.999119	0.00196207	0.999922	0.00327011	1	0.00327011	1	0.0333551	0.271084	0.0392413	0.85409	6.2845e-05
354	ERBB4	2066	0.999415	0.00130804	1	0.0856769	0.924767	0.029431	0.233984	0.0431655	0.947532	0.0235448	0.999999	0.00327011	1	0.0333551	0.720541	0.0137345	0.903807	6.35347e-05
355	CAV1	857	0.922723	0.0163506	1	0.0856769	0.996317	0.00457816	0.562231	0.0313931	0.997738	0.00523218	0.999645	0.00523218	1	0.0333551	0.48705	0.0274689	0.925414	6.36823e-05
356	RAC1	5879	0.689183	0.0490517	1	0.0856769	0.955386	0.0222368	0.999998	0.000654022	0.943883	0.0255069	1	0.00327011	1	0.0333551	0.431878	0.030085	0.916325	6.40251e-05
357	HBP1	26959	0.0387721	0.214519	0.999999	0.0928712	0.469541	0.119032	0.999998	0.000654022	9.99998e-05	0.131458	0	0.540876	0.99968	0.0464356	0.999998	1e-06	0.446048	6.40512e-05
358	NOTCH1	4851	0.942491	0.0130804	1	0.0856769	0.976377	0.0176586	0.93465	0.0117724	0.999663	0.00392413	0.973653	0.0137345	1	0.0333551	0.760003	0.0124264	0.971541	6.44826e-05
359	MYOD1	4654	0.995277	0.00261609	1	0.0856769	0.620766	0.0778286	0.999998	0.000654022	0.978128	0.0137345	0.659495	0.0333551	1	0.0333551	0.406239	0.030739	0.865267	6.52694e-05
360	ZBP1	81030	0.400943	0.0784827	1	0.0863309	0.286145	0.1707	0.999998	0.000654022	9.99998e-05	0.131458	0	0.540876	0.871584	0.100719	0.999998	1e-06	0.477156	6.55622e-05
361	CBFA2T3	863	0.168688	0.155657	0.999999	0.0909091	0.65727	0.0627861	0.999998	0.000654022	9.99998e-05	0.131458	0	0.540876	0.652497	0.137345	0.999998	1e-06	0.48096	6.68361e-05
362	NTF3	4908	0.985051	0.0058862	1	0.0856769	0.73292	0.0542838	0.999998	0.000654022	0.885641	0.0320471	0.902111	0.0183126	1	0.0333551	0.675764	0.0163506	0.919764	6.71086e-05
363	PPARGC1A	10891	0.976642	0.00654022	1	0.0856769	0.620766	0.0778286	0.999998	0.000654022	0.98811	0.00915631	0.803608	0.0261609	1	0.0333551	0.504624	0.0268149	0.887125	6.8919e-05
364	LRP1	4035	0.508341	0.0725965	1	0.0856769	0.998086	0.00261609	0.999998	0.000654022	0.96648	0.0183126	0.920816	0.0163506	1	0.0333551	0.0215095	0.057554	0.828632	6.89482e-05
365	CALCA	796	0.66927	0.0510137	1	0.0856769	0.985706	0.0137345	0.999998	0.000654022	0.999998	0.00261609	9.99998e-05	0.0824068	1	0.0340092	0.611283	0.0215827	0.765941	6.93921e-05
366	NELL1	4745	0.917607	0.0170046	1	0.0856769	0.730035	0.0549379	0.999998	0.000654022	0.745661	0.0483976	0.999998	0.00327011	0.978754	0.0712884	0.837454	0.0111184	0.90932	7.1003e-05
367	MED1	5469	0.998472	0.00196207	1	0.0856769	0.552097	0.0856769	0.999998	0.000654022	0.982524	0.0124264	0.723671	0.029431	1	0.0333551	0.0161855	0.06017	0.788639	7.25344e-05
368	NEU3	10825	9.99999e-05	0.241334	0.992516	0.163506	0.479558	0.1138	0.999998	0.000654022	0.627989	0.0745585	0	0.540876	0.982271	0.0699804	0.999998	1e-06	0.544894	7.81833e-05
369	TGFBR3	7049	0.998588	0.00130804	1	0.0856769	0.983368	0.0150425	0.999998	0.000654022	0.916038	0.028123	0.933472	0.0156965	1	0.0333551	0	0.530412	0.843704	7.94272e-05
370	CD9	928	0.889111	0.0209287	1	0.0856769	0.996519	0.00457816	0.999998	0.000654022	0.677019	0.0699804	0.824406	0.0228908	0.999999	0.0366252	0.499655	0.0274689	0.911013	7.95868e-05
371	FGF1	2246	0.927634	0.0156965	1	0.0856769	0.901232	0.0333551	0.999998	0.000654022	0.140183	0.0994114	1	0.00327011	1	0.0333551	0.486183	0.0274689	0.848008	7.99115e-05
372	TRA	6955	0.999999	1e-06	0.999998	0.0928712	-1	0.305428	0.00016942	0.0627861	0.999998	0.00261609	0.542809	0.0366252	0.892779	0.0974493	0	0.530412	0.423661	8.02203e-05
373	GSTP1	2950	0.91552	0.0170046	1	0.0856769	0.768374	0.0490517	0.999998	0.000654022	0.637599	0.0745585	0.296858	0.06017	1	0.0333551	0.998929	0.00130804	0.86686	8.14402e-05
374	APAF1	317	0.679179	0.0503597	1	0.0856769	0.654281	0.0640942	0.999998	0.000654022	0.99757	0.0058862	0.999689	0.00457816	1	0.0333551	0.0523468	0.057554	0.815119	8.22017e-05
375	MAT2A	4144	0.157581	0.155657	0.999985	0.106606	0.307472	0.160235	0.999998	0.000654022	9.99998e-05	0.131458	0	0.540876	0.956981	0.0765206	0.999998	1e-06	0.448781	8.25814e-05
376	NR1H4	9971	0.990914	0.00327011	1	0.0856769	0.469541	0.119032	0.999998	0.000654022	0.959715	0.0196207	0.423479	0.0425114	0.999997	0.0366252	0.716447	0.0150425	0.848832	8.45716e-05
377	GHR	2690	0.988709	0.00457816	1	0.0856769	0.985029	0.0137345	0.877503	0.0163506	0.995261	0.00654022	0.987385	0.0111184	1	0.0333551	0.201619	0.0470896	0.919556	8.47017e-05
378	A1CF	29974	0.0373872	0.214519	0.964781	0.191629	0.685965	0.058208	0.999998	0.000654022	9.99998e-05	0.131458	0	0.540876	0.918019	0.0909091	0.999998	1e-06	0.471615	8.48933e-05
379	POSTN	10631	0.659806	0.0516678	0.995921	0.158273	0.834833	0.0412034	0.999998	0.000654022	0.955364	0.0196207	0.999998	0.00327011	1	0.0333551	0.613465	0.0215827	0.900958	8.51117e-05
380	EPO	2056	0.918102	0.0170046	1	0.0856769	0.710681	0.0562459	0.999998	0.000654022	0.938533	0.0261609	0.995704	0.00850229	1	0.0333551	0.421654	0.030085	0.897834	9.09767e-05
381	FGF10	2255	0.976919	0.00654022	1	0.0856769	0.804203	0.0425114	0.768166	0.0235448	0.999826	0.00327011	1	0.00327011	1	0.0333551	0.000816693	0.0608241	0.837193	9.16189e-05
382	PARP1	142	0.898516	0.0183126	1	0.0856769	0.629101	0.0719424	0.999998	0.000654022	0.925312	0.0274689	0.751303	0.028777	1	0.0333551	0.879983	0.00654022	0.906256	9.33415e-05
383	TYMS	7298	0.471475	0.0765206	1	0.0856769	0.586114	0.0824068	0.999998	0.000654022	0.999998	0.00261609	0.0917264	0.0706344	1	0.0333551	0.942961	0.0058862	0.757781	9.36104e-05
384	STMN2	11075	0.0120599	0.214519	1	0.0856769	0.993552	0.00719424	0.999998	0.000654022	0.999998	0.00261609	0.999998	0.00327011	1	0.0333551	0	0.530412	0.620674	9.44169e-05
385	HN1	51155	0	0.620667	0	0.619359	0.14026	0.215173	0.999998	0.000654022	0.999998	0.00261609	0	0.540876	0.324021	0.179202	0.999998	1e-06	0.141898	9.6261e-05
386	KLF4	9314	0.997263	0.00196207	1	0.0856769	0.552097	0.0856769	0.999998	0.000654022	0.979984	0.0130804	0.280853	0.06017	1	0.0333551	0.0244345	0.057554	0.746706	9.77337e-05
387	AREG	374	0.843884	0.0248528	1	0.0856769	0.715665	0.0555919	0.999998	0.000654022	0.896061	0.0320471	0.996314	0.00850229	1	0.0333551	0.628417	0.0202747	0.910256	9.78275e-05
388	TERT	7015	0.476558	0.0758666	1	0.0856769	0.469541	0.119032	0.997006	0.00457816	1	0.00261609	0.911751	0.0176586	1	0.0333551	0.990243	0.00261609	0.888543	9.78653e-05
389	ADAM10	102	0.964492	0.00850229	1	0.0856769	0.962267	0.0196207	0.999998	0.000654022	0.921994	0.0274689	0.787594	0.0274689	1	0.0333551	0.000352144	0.0608241	0.830113	9.79522e-05
390	MOG	4340	0.999999	1e-06	0.999967	0.115762	0.210788	0.18378	0.0319501	0.0549379	0.490016	0.0810988	0.999998	0.00327011	0.922228	0.0902551	0	0.530412	0.50831	9.94288e-05
391	RPS6KB1	6198	0.367724	0.0974493	1	0.0856769	0.931981	0.029431	0.999998	0.000654022	0.893579	0.0320471	1	0.00327011	1	0.0333551	0.513226	0.0268149	0.885726	0.000100047
392	MSI1	4440	0.0373949	0.214519	0.947408	0.202747	0.137605	0.247874	0.999998	0.000654022	0.673114	0.0699804	0	0.540876	0.995215	0.057554	0.999998	1e-06	0.520396	0.000100853
393	P2RX5	5026	0.313694	0.113146	1	0.0856769	0.705907	0.0562459	0.999998	0.000654022	9.99998e-05	0.131458	0	0.540876	0	0.610203	0.999998	1e-06	0.379332	0.000101155
394	TOP3A	7156	0.0373872	0.214519	0.95726	0.202093	0.469541	0.119032	0.999998	0.000654022	0.166156	0.0994114	0	0.540876	0.935221	0.0856769	0.999998	1e-06	0.502665	0.000101359
395	BIRC5	332	0.801596	0.0366252	1	0.0856769	0.867839	0.0379333	0.999998	0.000654022	0.598311	0.0765206	0.970875	0.0137345	1	0.0333551	0.942315	0.0058862	0.927533	0.000102731
396	REG1A	5967	0.488051	0.0745585	0.795865	0.217789	0.464315	0.135383	0.0200786	0.0549379	0.465103	0.0810988	0.466035	0.0398954	0.999951	0.0412034	0.999998	1e-06	0.651623	0.000102828
397	IL17A	3605	0.53822	0.0667103	1	0.0856769	0.890917	0.0340092	0.999998	0.000654022	0.924449	0.0274689	0.984645	0.0117724	1	0.0333551	0.786405	0.0117724	0.92359	0.000102939
398	TP73	7161	0.992211	0.00327011	1	0.0856769	0.443202	0.145847	0.999998	0.000654022	0.996185	0.00654022	0.999665	0.00523218	1	0.0333551	0	0.530412	0.776747	0.000103035
399	NFE2L2	4780	0.973699	0.00654022	1	0.0856769	0.392325	0.156965	0.999998	0.000654022	0.994809	0.00654022	0	0.540876	1	0.0333551	0.984652	0.00261609	0.76697	0.000107057
400	SOX2	6657	0.944231	0.0130804	1	0.0856769	0.620766	0.0778286	0.986162	0.00654022	1	0.00261609	0.861491	0.0202747	1	0.0333551	0.657042	0.0176586	0.915536	0.000107218
401	DDR1	780	0.963122	0.00850229	1	0.0856769	0.89939	0.0333551	0.999998	0.000654022	0.975648	0.0150425	0.668309	0.0333551	0.997516	0.0562459	0.267735	0.0405494	0.886032	0.000108112
402	BMI1	648	0.0117145	0.214519	1	0.0856769	0.552097	0.0856769	0.999998	0.000654022	0.999998	0.00261609	0.746715	0.029431	0.999999	0.0353172	0.886698	0.00654022	0.744351	0.000108431
403	GPC3	2719	0.765989	0.0425114	1	0.0856769	0.962551	0.0189666	0.999991	0.000654022	0.991123	0.00850229	0.0843398	0.0706344	1	0.0333551	0.618889	0.0202747	0.863803	0.000108513
404	FGF18	8817	0.688908	0.0490517	1	0.0856769	0.680393	0.0608241	0.999998	0.000654022	0.958933	0.0196207	1	0.00327011	1	0.0333551	0.146791	0.0516678	0.83897	0.000108845
405	NES	10763	0.146856	0.155657	1	0.0856769	0.299449	0.160889	0.999998	0.000654022	0.999998	0.00261609	0.999998	0.00327011	0.999686	0.0464356	0.384375	0.0333551	0.660498	0.000109107
406	HNRNPK	3190	0.813477	0.0346632	1	0.0856769	0.810231	0.0425114	0.999998	0.000654022	0.999998	0.00261609	0.426266	0.0425114	1	0.0333551	0.000352144	0.0608241	0.730637	0.000109195
407	CSF3	1440	0.92389	0.0156965	1	0.0856769	0.428878	0.151079	0.999998	0.000654022	0.533467	0.0791367	0.972837	0.0137345	1	0.0333551	0.974649	0.00392413	0.870576	0.000109852
408	CRP	1401	0.288188	0.1138	1	0.0856769	0.974153	0.0176586	0.999998	0.000654022	9.99998e-05	0.131458	0.252256	0.0640942	1	0.0333551	0.999653	0.000654022	0.717581	0.000114023
409	WNT7A	7476	0.891749	0.0196207	1	0.0856769	0.93888	0.0274689	0.994167	0.00457816	0.957302	0.0196207	0.972097	0.0137345	1	0.0333551	0.834495	0.0111184	0.969771	0.00011499
410	PXN	5829	0.932203	0.0137345	1	0.0856769	0.735729	0.0542838	0.999998	0.000654022	0.498172	0.0810988	1	0.00327011	1	0.0333551	0.0363059	0.057554	0.799656	0.000115308
411	UCP2	7351	0.999999	1e-06	1	0.0856769	0.458158	0.141269	2.57728e-06	0.0627861	0.160542	0.0994114	0	0.540876	1	0.0333551	0.668954	0.0163506	0.525477	0.000117539
412	ATOH1	474	0.920215	0.0170046	1	0.0856769	0.14026	0.215173	0.999998	0.000654022	0.955781	0.0196207	0.999998	0.00327011	1	0.0333551	0.149854	0.0516678	0.744049	0.000118372
413	ACE	1636	0.497226	0.0725965	1	0.0856769	0.990496	0.00784827	0.730354	0.0241988	0.930827	0.0274689	0.621154	0.0340092	1	0.0333551	0.999928	0.000654022	0.912893	0.000121328
414	LIF	3976	0.800807	0.0366252	1	0.0856769	0.445707	0.145847	0.999998	0.000654022	0.996642	0.00654022	0.965315	0.0150425	1	0.0333551	0.576563	0.0248528	0.868676	0.000122023
415	RRM1	6240	0.157581	0.155657	1	0.0856769	0.974685	0.0176586	0.999998	0.000654022	0.999998	0.00261609	0.0917264	0.0706344	0.99994	0.0412034	0.617783	0.0209287	0.743413	0.000122294
416	PLCD4	84812	0.00185419	0.241334	0.999233	0.145193	0.394858	0.155003	0.999998	0.000654022	0.15498	0.0994114	0	0.540876	0.669766	0.135383	0.999998	1e-06	0.441601	0.000124943
417	VTN	7448	0.951199	0.0117724	1	0.0856769	0.932389	0.029431	0.999998	0.000654022	0.140406	0.0994114	0.997229	0.00784827	1	0.0333551	0.149854	0.0516678	0.809731	0.000125431
418	PEG10	23089	0.0375505	0.214519	1	0.0856769	0.14026	0.215173	0.999998	0.000654022	0.166153	0.0994114	0	0.540876	0.255812	0.19032	0.999998	1e-06	0.374573	0.000126146
419	JUND	3727	0.950422	0.0124264	1	0.0856769	0.469541	0.119032	0.999998	0.000654022	0.970603	0.0170046	0.964877	0.0150425	0.999998	0.0366252	0.318523	0.0353172	0.853756	0.000127994
420	SGK1	6446	0.790594	0.0398954	1	0.0856769	0.885166	0.0346632	0.999998	0.000654022	0.251536	0.0994114	0.881095	0.0183126	1	0.0333551	0.92687	0.0058862	0.882467	0.000128516
421	GATA3	2625	0.970354	0.00784827	1	0.0856769	0.469541	0.119032	0.959183	0.00850229	0.996065	0.00654022	0.941433	0.0156965	1	0.0333551	0.770916	0.0124264	0.910039	0.000130883
422	HP	3240	0.288188	0.1138	1	0.0856769	0.992696	0.00784827	0.999998	0.000654022	0.797172	0.0444735	0.237845	0.0667103	1	0.0333551	0.925652	0.0058862	0.838883	0.000131244
423	SLIT2	9353	0.973791	0.00654022	1	0.0856769	0.757928	0.0510137	0.999998	0.000654022	0.836196	0.0379333	0.743214	0.029431	1	0.0333551	0.24185	0.0431655	0.859009	0.000132891
424	INHBA	3624	0.99578	0.00261609	1	0.0856769	0.496346	0.1138	0.999998	0.000654022	0.995354	0.00654022	0.940865	0.0156965	1	0.0333551	0	0.530412	0.780271	0.000133338
425	ATR	545	0.616069	0.0549379	1	0.0856769	0.469541	0.119032	0.999245	0.00196207	0.99923	0.00392413	0.997952	0.00784827	1	0.0333551	0.49602	0.0274689	0.869618	0.00013463
426	MT1A	4489	0.00186669	0.241334	0.967952	0.190974	0.286145	0.166122	0.999998	0.000654022	0.999998	0.00261609	0.999998	0.00327011	0.990523	0.0634402	0.779639	0.0117724	0.638284	0.000136347
427	VDR	7421	0.968511	0.00784827	1	0.0856769	0.750403	0.0510137	0.715732	0.0255069	0.996407	0.00654022	0.802961	0.0261609	1	0.0333551	0.890228	0.00654022	0.927294	0.000137501
428	RARB	5915	0.972678	0.00719424	1	0.0856769	0.469541	0.119032	0.914496	0.0143885	0.998497	0.00523218	0.695568	0.030739	1	0.0333551	0.921528	0.0058862	0.900663	0.000138663
429	CXCL2	2920	0.922716	0.0163506	1	0.0856769	0.428878	0.151079	0.999998	0.000654022	9.99998e-05	0.131458	0.833824	0.0215827	1	0.0333551	0.991253	0.00261609	0.758317	0.000140243
430	AKT2	208	0.790594	0.0398954	1	0.0856769	0.95728	0.0202747	0.476099	0.0346632	0.994741	0.00654022	1	0.00327011	1	0.0333551	0.621084	0.0202747	0.915237	0.000141036
431	ANGPT1	284	0.921265	0.0170046	1	0.0856769	0.873955	0.0366252	0.999998	0.000654022	0.834177	0.0379333	0.966857	0.0137345	1	0.0333551	0.0777653	0.057554	0.858467	0.000141301
432	SREBF1	6720	0.97036	0.00784827	1	0.0856769	0.933259	0.028777	0.999998	0.000654022	0.251536	0.0994114	0.809541	0.0255069	1	0.0333551	0.373201	0.0333551	0.847216	0.000142617
433	RHOA	387	0.191847	0.155657	1	0.0856769	0.976236	0.0176586	0.999998	0.000654022	0.410687	0.0856769	1	0.00327011	1	0.0333551	0.57491	0.0248528	0.830475	0.000142731
434	PIK3CG	5294	0.531677	0.0693264	1	0.0856769	0.492979	0.1138	0.999998	0.000654022	0.865204	0.0327011	1	0.00327011	1	0.0333551	0.578387	0.0241988	0.84469	0.000146555
435	PGF	5228	0.952036	0.0117724	1	0.0856769	0.428878	0.150425	0.999998	0.000654022	0.935136	0.0261609	0.997377	0.00784827	1	0.0333551	0.0516467	0.057554	0.799654	0.000148045
436	BID	637	0.528106	0.0699804	1	0.0856769	0.842182	0.0405494	0.999998	0.000654022	0.900172	0.0313931	0.998516	0.00719424	1	0.0333551	0.356479	0.0340092	0.873427	0.000150534
437	FAM53B	9679	0	0.620667	0	0.619359	0	0.631131	0.999998	0.000654022	9.99998e-05	0.131458	0.999998	0.00327011	0	0.610203	0.999998	1e-06	0.002	0.000151866
438	MAP2K2	5605	0.988609	0.00457816	1	0.0856769	0.848293	0.0398954	0.97649	0.00654022	0.994132	0.00719424	1	0.00327011	1	0.0333551	0	0.530412	0.853478	0.000153312
439	BAK1	578	0.502437	0.0725965	1	0.0856769	0.80305	0.0425114	0.999998	0.000654022	0.982145	0.0124264	0.974748	0.0137345	1	0.0333551	0.230539	0.0438195	0.852908	0.000154104
440	EXTL2	2135	0.00185419	0.241334	0.99991	0.12361	0.74861	0.0510137	0.999998	0.000654022	9.99998e-05	0.131458	0	0.540876	0	0.610203	0.999998	1e-06	0.300271	0.000154169
441	GPNMB	10457	0.959905	0.00915631	0.997491	0.155003	0.851575	0.0398954	0.999998	0.000654022	0.569594	0.0771746	0.999998	0.00327011	0.876631	0.100065	0.207638	0.0470896	0.829457	0.00015541
442	FOXM1	2305	0.994137	0.00327011	1	0.0856769	0.469541	0.119032	0.999998	0.000654022	0.925555	0.0274689	0.107822	0.0706344	1	0.0333551	0.391292	0.0313931	0.768938	0.000155808
443	CXCL3	2921	0.852435	0.0235448	1	0.0856769	0.428878	0.151079	0.999998	0.000654022	0.999998	0.00261609	0.471036	0.0398954	0.999999	0.0366252	0.000352144	0.0608241	0.676207	0.000158688
444	MCL1	4170	0.501689	0.0725965	1	0.0856769	0.688388	0.058208	0.999998	0.000654022	0.84999	0.0359712	0.965538	0.0150425	1	0.0333551	0.773026	0.0117724	0.882926	0.000164108
445	AGER	177	0.12717	0.155657	1	0.0856769	0.996193	0.00457816	0.999998	0.000654022	0.879056	0.0320471	0.512587	0.0385873	1	0.0333551	0.408262	0.030739	0.80647	0.000164533
446	LCN2	3934	0.42997	0.0778286	1	0.0856769	0.665754	0.0614781	0.999998	0.000654022	0.386714	0.0935252	0.999998	0.00327011	0.999999	0.0353172	0.659456	0.0176586	0.792569	0.000165207
447	LEP	3952	0.683846	0.0490517	1	0.0856769	0.445707	0.145847	0.157462	0.0523218	0.999655	0.00392413	0.999184	0.00654022	1	0.0333551	0.996396	0.00196207	0.833387	0.000168752
448	ANGPT2	285	0.915378	0.0170046	1	0.0856769	0.637614	0.0667103	0.999998	0.000654022	0.83169	0.0379333	0.880728	0.0183126	1	0.0333551	0.283455	0.0366252	0.853888	0.00016885
449	LGALS3	3958	0.69776	0.0490517	1	0.0856769	0.982387	0.0150425	0.999998	0.000654022	0.835126	0.0379333	0.436472	0.0418574	1	0.0333551	0.562295	0.0248528	0.877441	0.00016946
450	GJA1	2697	0.116636	0.155657	1	0.0856769	0.988218	0.0111184	0.947738	0.00981033	0.997485	0.0058862	0.932138	0.0156965	1	0.0333551	0.747187	0.0124264	0.891485	0.000171085
451	NOS1	4842	0.61316	0.0555919	1	0.0856769	0.994932	0.00523218	0.664767	0.0268149	0.99704	0.00654022	0.237766	0.0667103	1	0.0333551	0.941105	0.0058862	0.881194	0.000172996
452	UPF2	26019	0.0387721	0.214519	0.999967	0.115762	0.543119	0.108568	0.999998	0.000654022	0.13363	0.0994114	0	0.540876	0	0.610203	0.999998	1e-06	0.350927	0.000173748
453	RUNX3	864	0.796025	0.0392413	1	0.0856769	0.469541	0.119032	0.999998	0.000654022	0.968228	0.0176586	0.684786	0.030739	1	0.0333551	0.748468	0.0124264	0.862628	0.000175008
454	RAF1	5894	0.962861	0.00850229	1	0.0856769	0.619478	0.0797907	0.325644	0.0372793	0.994743	0.00654022	1	0.00327011	1	0.0333551	0.277201	0.0385873	0.836907	0.000175926
455	EFEMP1	2202	0.996864	0.00261609	1	0.0856769	0.871675	0.0366252	0.00016942	0.0627861	0.996649	0.00654022	0.843432	0.0215827	0.999964	0.0405494	0.621399	0.0202747	0.823513	0.000176127
456	MMP2	4313	0.011704	0.214519	1	0.0856769	0.851907	0.0398954	0.637894	0.028123	0.971594	0.0170046	0.997452	0.00784827	1	0.0333551	0.999574	0.000654022	0.842873	0.000176394
457	CYBB	1536	0.456271	0.0771746	0.999998	0.0928712	0.998445	0.00196207	0.883486	0.0163506	0.875783	0.0320471	0.75156	0.028777	1	0.0333551	0.858806	0.00850229	0.917918	0.000176514
458	CXCR4	7852	0.266685	0.124264	1	0.0856769	0.997535	0.00327011	0.879086	0.0163506	0.991385	0.00850229	0.997246	0.00784827	1	0.0333551	0.158973	0.0483976	0.855571	0.000177925
459	FGF9	2254	0.931402	0.0137345	1	0.0856769	0.855914	0.0392413	0.0285053	0.0549379	0.998646	0.00523218	1	0.00327011	1	0.0333551	0.259141	0.0425114	0.812278	0.000178193
460	GLI1	2735	0.867433	0.0228908	1	0.0856769	0.660366	0.0621321	0.999998	0.000654022	0.991234	0.00850229	0.352844	0.0497057	1	0.0333551	0.0777653	0.057554	0.78003	0.000181815
461	IFRD1	3475	0.999999	1e-06	0.976699	0.187704	0.14026	0.215173	0.999998	0.000654022	0.207635	0.0994114	0	0.540876	0.871061	0.100719	0	0.530412	0.419587	0.000194077
462	SPRR1A	6698	0.0118114	0.214519	0.980754	0.185088	0.211582	0.18378	0.999998	0.000654022	0.999998	0.00261609	0.999998	0.00327011	0.602851	0.143231	0.726466	0.0130804	0.587872	0.000194715
463	HNF1B	6928	0.928767	0.0156965	1	0.0856769	0.552097	0.0856769	0.999906	0.000654022	0.912669	0.028777	0.0403858	0.0706344	1	0.0333551	0.674254	0.0163506	0.811651	0.000201833
464	GHRL	51738	0.964814	0.00850229	1	0.0856769	0.999325	0.000654022	2.57728e-06	0.0627861	0.74673	0.0483976	0.173408	0.0706344	1	0.0333551	0.574312	0.0248528	0.752697	0.00020304
465	DMD	1756	0.865473	0.0228908	1	0.0856769	0.961464	0.0196207	0.329719	0.0372793	0.998088	0.00523218	0.762508	0.028123	1	0.0333551	0.769449	0.0124264	0.901929	0.00020567
466	PRKCQ	5588	0.367724	0.0974493	1	0.0856769	0.733074	0.0542838	0.999998	0.000654022	0.93497	0.0261609	0.999409	0.0058862	1	0.0333551	0.0429079	0.057554	0.78761	0.000205799
467	SOX9	6662	0.982979	0.00654022	1	0.0856769	0.552097	0.0856769	0.896048	0.0163506	0.999589	0.00392413	0.871627	0.0183126	1	0.0333551	0.192367	0.0470896	0.857769	0.000206728
468	CLP1	10978	0.157581	0.155657	0.99994	0.120994	0.552097	0.0856769	0.476708	0.0346632	0.904374	0.030085	0	0.540876	0.872469	0.100719	0.999998	1e-06	0.64636	0.000209615
469	ID2	3398	0.140459	0.155657	1	0.0856769	0.550868	0.104644	0.999998	0.000654022	1	0.00261609	0.857061	0.0202747	1	0.0333551	0.0560233	0.057554	0.726874	0.000210788
470	APOA1	335	0.769232	0.0418574	1	0.0856769	0.999013	0.000654022	0.798975	0.0215827	0.686265	0.0654022	0.636855	0.0340092	1	0.0333551	0.571091	0.0248528	0.89401	0.00021116
471	S100A8	6279	0.399849	0.0784827	1	0.0856769	0.725682	0.0549379	0.999998	0.000654022	0.166156	0.0994114	0.999998	0.00327011	0.999957	0.0412034	0.448975	0.029431	0.73928	0.000212904
472	NGF	4803	0.904928	0.0170046	1	0.0856769	0.726911	0.0549379	0.136811	0.0523218	0.791765	0.0451275	0.999981	0.00392413	1	0.0333551	0.970025	0.00392413	0.865347	0.000214554
473	WNT2	7472	0.891749	0.0196207	1	0.0856769	0.837275	0.0405494	0.999998	0.000654022	0.4829	0.0810988	0.972097	0.0137345	1	0.0333551	0.00911513	0.0608241	0.793991	0.000217823
474	ATF3	467	0.783205	0.0398954	1	0.0856769	0.469541	0.119032	0.999998	0.000654022	0.765914	0.0477436	0.895016	0.0183126	1	0.0333551	0.725581	0.0130804	0.86108	0.000218492
475	HMOX1	3162	0.42997	0.0778286	1	0.0856769	0.87547	0.0366252	0.51695	0.0333551	0.941767	0.0255069	0.816743	0.0228908	1	0.0333551	0.99963	0.000654022	0.890524	0.00022045
476	IL22	50616	0.642609	0.0536298	1	0.0856769	0.428878	0.151079	0.999998	0.000654022	0.984261	0.0104644	0.901117	0.0183126	1	0.0333551	0.283455	0.0366252	0.814898	0.000222619
477	DPYSL2	1808	0.533979	0.0693264	1	0.0856769	0.998636	0.00196207	0.999998	0.000654022	9.99998e-05	0.131458	0.691327	0.030739	0.992913	0.0621321	0.0691398	0.057554	0.690033	0.000225866
478	ANXA3	306	0.253257	0.124264	1	0.0856769	0.998392	0.00196207	0.999998	0.000654022	0.999998	0.00261609	0	0.540876	0.714173	0.12688	0.21449	0.0451275	0.634976	0.000226324
479	SHH	6469	0.757416	0.0431655	1	0.0856769	0.998201	0.00196207	0.890254	0.0163506	1	0.00261609	0.862809	0.0202747	1	0.0333551	0	0.530412	0.842614	0.00022686
480	RUNX1	861	0.973807	0.00654022	1	0.0856769	0.738934	0.0529758	0.933914	0.0124264	0.978049	0.0137345	0.74502	0.029431	1	0.0333551	0.596469	0.0228908	0.914572	0.000228927
481	TEK	7010	0.964364	0.00850229	1	0.0856769	0.96943	0.0183126	0.260039	0.0405494	0.793588	0.0444735	0.966857	0.0137345	1	0.0333551	0.84814	0.0104644	0.907058	0.00023013
482	LTA	4049	0.647606	0.0536298	1	0.0856769	0.428878	0.150425	0.999998	0.000654022	0.946577	0.0248528	0.959526	0.0150425	1	0.0333551	0.613172	0.0215827	0.852736	0.000235186
483	SMARCC1	6599	0.963418	0.00850229	1	0.0856769	0.68017	0.0608241	0.999998	0.000654022	0.164996	0.0994114	0.42265	0.0425114	1	0.0346632	0.456443	0.028777	0.770519	0.000235577
484	TNFSF10	8743	0.643345	0.0536298	1	0.0856769	0.780614	0.0477436	0.999998	0.000654022	0.851906	0.0353172	0.908832	0.0183126	1	0.0333551	0.264896	0.0405494	0.853386	0.000238177
485	CHL1	10752	0.124341	0.155657	1	0.0856769	0.962334	0.0189666	0.999998	0.000654022	0.999999	0.00261609	0.0403858	0.0706344	0.968066	0.0732505	0.0215095	0.057554	0.663783	0.000240755
486	CREB1	1385	0.980108	0.00654022	1	0.0856769	0.620766	0.0778286	0.754375	0.0241988	0.946359	0.0248528	1	0.00327011	1	0.0333551	0.222044	0.0451275	0.865419	0.000240926
487	LGR5	8549	0.0913254	0.166776	0.999905	0.124918	0.69654	0.057554	0.999998	0.000654022	0.930695	0.0274689	0.999998	0.00327011	1	0.0333551	0.0311088	0.057554	0.689966	0.000245505
488	JAG2	3714	0.437886	0.0778286	1	0.0856769	0.543996	0.108568	0.999998	0.000654022	0.995869	0.00654022	0.37705	0.0477436	1	0.0333551	0.493189	0.0274689	0.788569	0.000245675
489	VAV3	10451	0.736397	0.0431655	1	0.0856769	0.576342	0.0837148	0.999998	0.000654022	0.937962	0.0261609	0.993776	0.00915631	0.999182	0.0497057	0.0309824	0.057554	0.796494	0.000248084
490	CFLAR	8837	0.926243	0.0156965	1	0.0856769	0.614964	0.0797907	0.999998	0.000654022	0.633952	0.0745585	0.948394	0.0150425	1	0.0333551	0.112664	0.0536298	0.811872	0.00024956
491	ITGB4	3691	0.125818	0.155657	0.999952	0.118378	0.989787	0.00915631	0.910934	0.0150425	1	0.00261609	0.990329	0.0111184	1	0.0333551	0.0516467	0.057554	0.815165	0.000250217
492	GDNF	2668	0.903729	0.0183126	1	0.0856769	0.521339	0.11053	0.994199	0.00457816	0.8915	0.0320471	0.252278	0.0640942	1	0.0333551	0.983945	0.00261609	0.863437	0.000250637
493	HBEGF	1839	0.931546	0.0137345	1	0.0856769	0.784074	0.0470896	0.000169658	0.0627861	0.875952	0.0320471	1	0.00327011	1	0.0333551	0.824126	0.0117724	0.825751	0.000251255
494	IGFBP5	3488	0.316822	0.113146	1	0.0856769	0.993501	0.00719424	0.999998	0.000654022	0.787375	0.0457816	0.647602	0.0340092	1	0.0333551	0.000352144	0.0608241	0.75246	0.000251904
495	DLL1	28514	0.117913	0.155657	1	0.0856769	0.673052	0.0608241	0.999998	0.000654022	0.996858	0.00654022	0.842125	0.0215827	1	0.0333551	0.000352144	0.0608241	0.70733	0.000257383
496	CXCR3	2833	0.122094	0.155657	1	0.0856769	0.787817	0.0451275	0.999998	0.000654022	0.863172	0.0333551	0.242953	0.0667103	1	0.0333551	0.946018	0.00523218	0.790264	0.000258016
497	RUNX2	860	0.968159	0.00784827	1	0.0856769	0.552097	0.0856769	0.576829	0.030739	0.994654	0.00654022	0.991827	0.0111184	1	0.0333551	0.294209	0.0359712	0.853898	0.000259145
498	HDAC4	9759	0.975285	0.00654022	1	0.0856769	0.750744	0.0510137	0.997649	0.00392413	0.832288	0.0379333	0.869644	0.0189666	1	0.0333551	0.0777653	0.057554	0.857606	0.000259434
499	NOTCH2	4853	0.337397	0.108568	1	0.0856769	0.912184	0.0313931	0.969188	0.00719424	1	0.00261609	0.676487	0.0313931	1	0.0333551	0.49451	0.0274689	0.875403	0.000261559
500	CDK2	1017	0.55476	0.0647482	1	0.0856769	0.685965	0.058208	0.999998	0.000654022	0.980048	0.0130804	1	0.00327011	1	0.0333551	0	0.530412	0.774395	0.000262723
501	CALU	813	0.304133	0.113146	0.999905	0.124918	0.8445	0.0398954	0.999998	0.000654022	0.999998	0.00261609	0.806396	0.0261609	0.825111	0.111838	0.0691398	0.057554	0.744206	0.000264475
502	PLAU	5328	0.00185433	0.241334	1	0.0856769	0.757928	0.0510137	0.883978	0.0163506	0.99925	0.00392413	0.989505	0.0111184	1	0.0333551	0.887493	0.00654022	0.834704	0.000265587
503	COL2A1	1280	0.469029	0.0771746	1	0.0856769	0.915839	0.030739	0.981985	0.00654022	0.998684	0.00523218	0.929567	0.0156965	1	0.0333551	0.213705	0.0451275	0.877177	0.000265703
504	GJD4	219770	0	0.620667	0.999971	0.115762	0.545244	0.108568	0.999998	0.000654022	0.207635	0.0994114	0	0.540876	0	0.610203	0.999998	1e-06	0.333483	0.000267698
505	CFTR	1080	0.339028	0.10726	1	0.0856769	0.996359	0.00457816	0.983743	0.00654022	0.980085	0.0130804	0	0.540876	1	0.0333551	0.994279	0.00261609	0.819699	0.0002693
506	HES5	388585	0.905932	0.0170046	1	0.0856769	0.469541	0.119032	0.999998	0.000654022	0.999999	0.00261609	0.579486	0.0346632	1	0.0333551	0	0.530412	0.74037	0.000276909
507	CDK1	983	0.400929	0.0784827	1	0.0856769	0.787523	0.0457816	0.999998	0.000654022	0.971776	0.0163506	1	0.00327011	1	0.0333551	0	0.530412	0.772358	0.000282072
508	CYP26A1	1592	0.0537986	0.166776	1	0.0856769	0.551313	0.0915631	0.999998	0.000654022	0.984857	0.0104644	0.124484	0.0706344	0.998985	0.0516678	0.919785	0.0058862	0.726719	0.000283205
509	CXCR2	3579	0.122094	0.155657	1	0.0856769	0.729763	0.0549379	0.999998	0.000654022	0.983321	0.0124264	0.775908	0.028123	1	0.0333551	0.294209	0.0359712	0.784868	0.000288247
510	GRIA3	2892	0.122094	0.155657	0.99484	0.160889	0.999763	1e-06	0.0951109	0.0529758	0.422547	0.0856769	0.300854	0.059516	0.997462	0.0562459	0	0.530412	0.606534	0.000288773
511	PHB	5245	0.777045	0.0398954	1	0.0856769	0.982998	0.0150425	0.996055	0.00457816	0.664975	0.0699804	0.11117	0.0706344	1	0.0333551	0.954588	0.00523218	0.873555	0.000289489
512	EIF5A	1984	0.419025	0.0778286	1	0.0856769	0.989106	0.0104644	0.999998	0.000654022	0.999998	0.00261609	0	0.540876	0.969424	0.0732505	0.232082	0.0438195	0.683795	0.0002919
513	CRHR2	1395	0.620046	0.0549379	1	0.0856769	0.994154	0.0058862	0.999998	0.000654022	0.555488	0.0784827	0.168483	0.0706344	0.999982	0.0392413	0.141342	0.0529758	0.759044	0.000292782
514	LGALS1	3956	0.735804	0.0431655	1	0.0856769	0.914612	0.0313931	0.999998	0.000654022	0.999999	0.00261609	0	0.540876	1	0.0346632	0.0591924	0.057554	0.716529	0.000295894
515	MBP	4155	0.114083	0.155657	1	0.0856769	0.966736	0.0189666	0.999998	0.000654022	0.601788	0.0765206	0.829595	0.0222368	1	0.0333551	0.594757	0.0228908	0.823183	0.000296216
516	LCP1	3936	0.308386	0.113146	1	0.0856769	0.930568	0.029431	0.999998	0.000654022	9.99998e-05	0.131458	0.999998	0.00327011	0.930096	0.088293	0.406239	0.030739	0.682947	0.000297759
517	S100A9	6280	0.399849	0.0784827	1	0.0856769	0.725682	0.0549379	0.999998	0.000654022	9.99998e-05	0.131458	0.999998	0.00327011	0.999997	0.0366252	0.0311088	0.057554	0.590733	0.000298437
518	CEBPA	1050	0.954655	0.00981033	1	0.0856769	0.552097	0.0856769	0.182162	0.0451275	0.992573	0.00719424	0.871994	0.0183126	1	0.0333551	0.702856	0.0156965	0.840553	0.000301299
519	IRS2	8660	0.979272	0.00654022	1	0.0856769	0.256426	0.18051	0.0803022	0.0536298	0.96494	0.0189666	1	0.00327011	1	0.0333551	0.62596	0.0202747	0.78786	0.000303122
520	ID1	3397	0.140459	0.155657	1	0.0856769	0.628083	0.0719424	0.999998	0.000654022	0.940876	0.0255069	0.95073	0.0150425	1	0.0333551	0.423407	0.030085	0.799801	0.000310569
521	EREG	2069	0.716964	0.0451275	1	0.0856769	0.675503	0.0608241	0.999998	0.000654022	0.920047	0.0274689	0.999998	0.00327011	1	0.0333551	0	0.530412	0.783062	0.000312032
522	AGT	183	0.75208	0.0431655	1	0.0856769	0.605231	0.0817528	0.727118	0.0241988	0.933158	0.0274689	0.76776	0.028123	1	0.0333551	0.999299	0.00130804	0.89588	0.000313147
523	CEBPD	1052	0.898432	0.0183126	1	0.0856769	0.14026	0.215173	0.999998	0.000654022	0.923996	0.0274689	0.782518	0.028123	1	0.0333551	0.229522	0.0438195	0.773293	0.000314532
524	FHL2	2274	0.929823	0.0150425	1	0.0856769	0.550868	0.104644	0.999998	0.000654022	0.448005	0.0817528	0.898304	0.0183126	1	0.0333551	0.0640678	0.057554	0.76934	0.000316662
525	MMP3	4314	0.144092	0.155657	1	0.0856769	0.981055	0.0156965	0.999998	0.000654022	0.150287	0.0994114	0.967804	0.0137345	1	0.0333551	0.259408	0.0412034	0.748773	0.000318373
526	FLT3	2322	0.999544	0.00130804	1	0.0856769	0.900764	0.0333551	0.45242	0.0346632	0.693981	0.057554	0.891353	0.0183126	1	0.0333551	0.0560233	0.057554	0.823378	0.000320992
527	GATA6	2627	0.997948	0.00196207	1	0.0856769	0.552097	0.0856769	0.932178	0.0124264	0.954448	0.0202747	0.352365	0.0497057	1	0.0333551	0.229391	0.0438195	0.82076	0.000321709
528	CDK4	1019	0.55476	0.0647482	1	0.0856769	0.85784	0.0392413	0.40603	0.0359712	0.994548	0.00719424	1	0.00327011	1	0.0333551	0.231964	0.0438195	0.839846	0.000324471
529	CNTF	1270	0.982471	0.00654022	1	0.0856769	0.984452	0.0143885	0.999998	0.000654022	0.205917	0.0994114	0.730917	0.029431	1	0.0333551	0	0.530412	0.75491	0.00032626
530	VIM	7431	0.994181	0.00327011	1	0.0856769	0.957882	0.0202747	0.00016942	0.0627861	0.205718	0.0994114	0.856264	0.0202747	1	0.0333551	0.786318	0.0117724	0.779205	0.000330713
531	RAPGEF3	10411	0.792781	0.0398954	1	0.0856769	0.577501	0.0837148	0.999998	0.000654022	0.739119	0.0483976	0.672168	0.0320471	1	0.0333551	0.44341	0.029431	0.83048	0.000331976
532	PCNA	5111	0.959072	0.00981033	1	0.0856769	0.749049	0.0510137	0.357587	0.0366252	0.725907	0.0510137	0.896699	0.0183126	1	0.0333551	0.919575	0.0058862	0.885531	0.000333426
533	YY1	7528	0.813477	0.0346632	1	0.0856769	0.552097	0.0856769	0.999998	0.000654022	0.79375	0.0444735	0.469096	0.0398954	1	0.0333551	0.446771	0.029431	0.814039	0.000334273
534	LDLR	3949	0.455841	0.0771746	1	0.0856769	0.992736	0.00784827	2.57728e-06	0.0627861	0.982658	0.0124264	0.888769	0.0183126	1	0.0333551	0.826756	0.0117724	0.814101	0.00033487
535	HMGB2	3148	0.978844	0.00654022	1	0.0856769	0.729393	0.0549379	0.999998	0.000654022	0.464016	0.0810988	0.106745	0.0706344	0.999894	0.0425114	0.0161855	0.06017	0.693405	0.00033666
536	CAD	790	0.488079	0.0745585	1	0.0856769	0.993084	0.00784827	0.999998	0.000654022	0.999998	0.00261609	0.20032	0.0693264	0.908231	0.0941792	0	0.530412	0.682049	0.000337603
537	OSM	5008	0.800807	0.0366252	1	0.0856769	0.84318	0.0405494	0.999998	0.000654022	0.160732	0.0994114	0.869109	0.0189666	1	0.0333551	0.0331561	0.057554	0.750475	0.000339503
538	ITGA4	3676	0.287366	0.1138	1	0.0856769	0.942548	0.0255069	0.999998	0.000654022	0.513542	0.0791367	0.948524	0.0150425	1	0.0333551	0.202681	0.0470896	0.802766	0.000340817
539	UHRF1	29128	0.971786	0.00719424	1	0.0856769	0.469541	0.119032	0.999998	0.000654022	0.702243	0.0549379	0.999998	0.00327011	0.98639	0.0667103	0	0.530412	0.714418	0.00034123
540	AXL	558	0.967021	0.00784827	1	0.0856769	0.854017	0.0398954	0.999998	0.000654022	0.951833	0.0215827	0	0.540876	1	0.0333551	0.213705	0.0451275	0.753614	0.000342696
541	SPTBN1	6711	0.336703	0.111838	1	0.0856769	0.978051	0.0163506	0.999998	0.000654022	0.998914	0.00457816	0.521027	0.0372793	1	0.0333551	0	0.530412	0.754228	0.00034319
542	HSPD1	3329	0.955803	0.00981033	1	0.0856769	0.997184	0.00392413	0.667433	0.0268149	0.660007	0.0706344	0.290008	0.06017	1	0.0340092	0.562079	0.0248528	0.861557	0.000346884
543	SKP2	6502	0.129476	0.155657	1	0.0856769	0.620766	0.0778286	0.999998	0.000654022	0.826864	0.0405494	0.987838	0.0111184	1	0.0333551	0.399508	0.0313931	0.787984	0.000348095
544	SRF	6722	0.963195	0.00850229	1	0.0856769	0.469541	0.119032	0.999998	0.000654022	0.913449	0.028777	0.992394	0.0111184	1	0.0333551	0	0.530412	0.771844	0.000348332
545	ETS1	2113	0.521637	0.0706344	1	0.0856769	0.628814	0.0719424	0.999998	0.000654022	0.132667	0.0994114	0.999147	0.00654022	1	0.0333551	0.118846	0.0536298	0.722802	0.000352738
546	ADCYAP1	116	0.652882	0.0523218	1	0.0856769	0.939763	0.0268149	0.999998	0.000654022	0.867587	0.0327011	0.424154	0.0425114	0.998054	0.0536298	0.085206	0.057554	0.80306	0.000355371
547	MAPK7	5598	0.888664	0.0209287	1	0.0856769	0.550868	0.104644	0.999998	0.000654022	0.93859	0.0261609	0.999506	0.0058862	1	0.0340092	0	0.530412	0.780303	0.000356873
548	TNFAIP3	7128	0.410368	0.0784827	1	0.0856769	0.630537	0.0693264	0.999998	0.000654022	0.939581	0.0261609	0.513371	0.0385873	1	0.0333551	0.365528	0.0333551	0.794507	0.000357517
549	TAC1	6863	0.400219	0.0784827	1	0.0856769	0.967091	0.0189666	0.999998	0.000654022	0.573633	0.0771746	0.112311	0.0706344	1	0.0333551	0.6028	0.0228908	0.781234	0.000359509
550	MDK	4192	0.878724	0.0215827	1	0.0856769	0.271015	0.175932	0.999998	0.000654022	0.894331	0.0320471	0.624403	0.0340092	1	0.0333551	0.213705	0.0451275	0.77237	0.000360298
551	SULF2	55959	0.00185419	0.241334	1	0.0856769	0.798256	0.0425114	0.999998	0.000654022	0.995445	0.00654022	0.999998	0.00327011	0.996406	0.0562459	0	0.530412	0.63954	0.000367573
552	HDAC5	10014	0.98847	0.00457816	1	0.0856769	0.685965	0.058208	0.999998	0.000654022	0.560227	0.0771746	0.904822	0.0183126	1	0.0340092	0	0.530412	0.768556	0.000373113
553	GATA4	2626	0.946379	0.0130804	1	0.0856769	0.469541	0.119032	0.561945	0.0313931	0.995954	0.00654022	0.973922	0.0137345	1	0.0333551	0.409068	0.030739	0.852054	0.000375083
554	IL7	3574	0.898307	0.0183126	1	0.0856769	0.428878	0.151079	0.999998	0.000654022	0.133779	0.0994114	0.96974	0.0137345	1	0.0333551	0.105149	0.0555919	0.721636	0.000377733
555	WNT4	54361	0.803578	0.0366252	1	0.0856769	0.93888	0.0274689	0.88236	0.0163506	0.964372	0.0189666	0.958071	0.0150425	1	0.0333551	0.44738	0.029431	0.925544	0.000378597
556	HOXB3	3213	0.68714	0.0490517	1	0.0856769	0.14026	0.215173	0.999998	0.000654022	0.933885	0.0274689	0.999998	0.00327011	0.594016	0.143885	0.146791	0.0516678	0.681573	0.000378681
557	HOXA13	3209	0.708371	0.0470896	1	0.0856769	0.138239	0.247874	0.945456	0.0104644	0.990083	0.00915631	0.999998	0.00327011	1	0.0333551	0.273499	0.0392413	0.781463	0.000384478
558	CADM1	23705	0.829772	0.029431	1	0.0856769	0.995807	0.00523218	0.999998	0.000654022	0.736025	0.0483976	0	0.540876	0.999873	0.0438195	0.253345	0.0425114	0.75256	0.00038846
559	PLAUR	5329	0.113638	0.155657	1	0.0856769	0.858873	0.0392413	0.999998	0.000654022	0.734261	0.0483976	0.716524	0.030085	1	0.0333551	0.526563	0.0268149	0.803571	0.00039758
560	MEF2C	4208	0.958394	0.00981033	1	0.0856769	0.550868	0.104644	0.090243	0.0529758	0.98452	0.0104644	0.999672	0.00523218	1	0.0333551	0.142003	0.0529758	0.774894	0.000399385
561	SNAI1	6615	0.853377	0.0235448	1	0.0856769	0.14026	0.215173	0.999998	0.000654022	0.892016	0.0320471	0.663615	0.0333551	1	0.0333551	0.225762	0.0451275	0.756898	0.000401508
562	SOX11	6664	0.68714	0.0490517	1	0.0856769	0.14026	0.215173	0.999998	0.000654022	0.993463	0.00719424	0.999998	0.00327011	0.9909	0.0634402	0	0.530412	0.660228	0.000405517
563	DPP4	1803	0.677593	0.0510137	1	0.0856769	0.981384	0.0150425	0.999998	0.000654022	0.133779	0.0994114	0.168528	0.0706344	1	0.0333551	0.170754	0.0483976	0.713436	0.000412134
564	PKM	5315	0.449494	0.0771746	1	0.0856769	0.714679	0.0555919	0.999998	0.000654022	0.636831	0.0745585	0.20032	0.0693264	1	0.0333551	0.775412	0.0117724	0.787327	0.00041231
565	ADAM17	6868	0.988419	0.00457816	1	0.0856769	0.889746	0.0340092	0.260039	0.0405494	0.995505	0.00654022	0.997042	0.00784827	1	0.0333551	0	0.530412	0.798769	0.000413423
566	ROCK1	6093	0.529031	0.0699804	1	0.0856769	0.619478	0.0797907	0.999998	0.000654022	0.957898	0.0196207	0.999972	0.00457816	1	0.0333551	0	0.530412	0.760791	0.000415452
567	TCF4	6925	0.993474	0.00327011	1	0.0856769	0.280896	0.17397	0.905694	0.0156965	0.965094	0.0189666	0.821202	0.0228908	1	0.0333551	0.216949	0.0451275	0.822961	0.000416373
568	PTPN1	5770	0.978866	0.00654022	1	0.0856769	0.678298	0.0608241	0.0803022	0.0536298	0.727664	0.0503597	0.999924	0.00457816	1	0.0333551	0.299508	0.0359712	0.793915	0.000418254
569	HSPA1L	3305	0.191847	0.155657	0.995534	0.158927	0.854153	0.0398954	0.999998	0.000654022	0.999998	0.00261609	0.926127	0.0163506	0.999997	0.0366252	0	0.530412	0.708713	0.000428293
570	ADM	133	0.400219	0.0784827	1	0.0856769	0.445707	0.145847	0.999998	0.000654022	0.978623	0.0137345	0.205365	0.0667103	1	0.0333551	0.499353	0.0274689	0.746774	0.000428957
571	CYR61	3491	0.975924	0.00654022	1	0.0856769	0.01	0.257685	0.999998	0.000654022	0.513824	0.0791367	0.523192	0.0366252	1	0.0333551	0.0161855	0.06017	0.652179	0.000432424
572	IKBKG	8517	0.615629	0.0549379	1	0.0856769	0.382953	0.157619	0.936022	0.0117724	0.984571	0.0104644	1	0.00327011	1	0.0333551	0.0241256	0.057554	0.78533	0.000440041
573	ITGA6	3655	0.790062	0.0398954	1	0.0856769	0.992013	0.00784827	0.667711	0.0268149	0.99621	0.00654022	0.998691	0.00719424	1	0.0333551	0	0.530412	0.836932	0.000447659
574	GPC1	2817	0.881112	0.0215827	1	0.0856769	0.992875	0.00784827	0.999998	0.000654022	0.311341	0.0994114	0.57083	0.0353172	1	0.0340092	0	0.530412	0.749295	0.000448354
575	TNFSF11	8600	0.647606	0.0536298	1	0.0856769	0.675503	0.0608241	0.758705	0.0235448	0.946023	0.0248528	0.845915	0.0215827	1	0.0333551	0.948853	0.00523218	0.902219	0.000452768
576	JAG1	182	0.435474	0.0778286	1	0.0856769	0.468389	0.135383	0.99526	0.00457816	0.998598	0.00523218	0.577472	0.0346632	1	0.0333551	0.558598	0.0248528	0.829067	0.000454351
577	PRKD1	5587	0.540766	0.0660562	1	0.0856769	0.69654	0.057554	0.999998	0.000654022	0.207635	0.0994114	0.951742	0.0150425	1	0.0333551	0.0117375	0.06017	0.710213	0.000459585
578	ADRB2	154	0.861235	0.0235448	1	0.0856769	0.995348	0.00523218	0.106123	0.0523218	0.904709	0.030085	0.455824	0.0405494	1	0.0333551	0.472942	0.028777	0.820395	0.000461679
579	CXCL6	6372	0.964334	0.00850229	1	0.0856769	0.428878	0.151079	0.999998	0.000654022	9.99998e-05	0.131458	0.488888	0.0392413	1	0.0346632	0.0429079	0.057554	0.618176	0.000487526
580	DAG1	1605	0.599107	0.059516	1	0.0856769	0.998245	0.00196207	0.136811	0.0523218	0.790027	0.0457816	0.973815	0.0137345	0.999951	0.0412034	9.99998e-05	0.0608241	0.753473	0.000508998
581	TPM4	7171	0.0117209	0.214519	0.907052	0.208633	0.667672	0.0614781	0.999998	0.000654022	0.999998	0.00261609	0.425531	0.0425114	0.803998	0.114454	0.285062	0.0366252	0.635205	0.000512447
582	GAL	51083	0.400219	0.0784827	1	0.0856769	0.985888	0.0124264	0.999998	0.000654022	0.604836	0.0765206	9.99998e-05	0.0824068	0.999065	0.0516678	0.161889	0.0483976	0.686874	0.000517969
583	P2RY1	5028	0.852726	0.0235448	1	0.0856769	0.994401	0.00523218	0.999998	0.000654022	9.99998e-05	0.131458	0.348938	0.0516678	1	0.0346632	0	0.530412	0.645506	0.000518047
584	S100B	6285	0.432984	0.0778286	1	0.0856769	0.93665	0.0274689	0.999998	0.000654022	0.472034	0.0810988	0.118619	0.0706344	1	0.0333551	0.278572	0.0385873	0.736275	0.000523108
585	PTN	5764	0.955201	0.00981033	0.99999	0.104644	0.866924	0.0379333	0.999998	0.000654022	0.803159	0.0444735	0	0.540876	1	0.0333551	0.232082	0.0438195	0.74603	0.00052599
586	NOTCH3	4854	0.121581	0.155657	1	0.0856769	0.825481	0.0418574	0.892908	0.0163506	0.997261	0.00654022	0.536261	0.0366252	1	0.0333551	0.747616	0.0124264	0.839336	0.000528507
587	SLC11A1	6556	0.288188	0.1138	1	0.0856769	0.985699	0.0137345	0.999998	0.000654022	0.615578	0.0758666	0	0.540876	0.884257	0.100065	0.987333	0.00261609	0.748731	0.000536488
588	CCKAR	886	0.0771711	0.166776	1	0.0856769	0.965308	0.0189666	0.999998	0.000654022	0.999999	0.00261609	9.99998e-05	0.0824068	0.999623	0.0464356	0	0.530412	0.60756	0.000536569
589	FZD7	8324	0.535827	0.0680183	1	0.0856769	0.861611	0.0385873	0.999998	0.000654022	0.918609	0.0274689	0.967999	0.0137345	1	0.0333551	0	0.530412	0.790847	0.000545685
590	SLIT3	6586	0.117249	0.155657	1	0.0856769	0.559698	0.0856769	0.999998	0.000654022	0.983091	0.0124264	0.471658	0.0398954	0.998784	0.0523218	0.146791	0.0516678	0.708989	0.000550074
591	HTR2B	3357	0.515219	0.0712884	1	0.0856769	0.866984	0.0379333	0.999998	0.000654022	0.787158	0.0457816	9.99998e-05	0.0824068	0.995718	0.0568999	0.390668	0.0313931	0.729269	0.000554361
592	S1PR2	9294	0.840395	0.0248528	1	0.0856769	0.210788	0.18378	0.999998	0.000654022	0.883685	0.0320471	0.31746	0.0549379	0.999938	0.0412034	0.060019	0.057554	0.696566	0.000564503
593	SLC6A4	6532	0.866523	0.0228908	1	0.0856769	0.88597	0.0340092	0.0336342	0.0549379	0.763263	0.0477436	0.107822	0.0706344	1	0.0333551	0.994882	0.00261609	0.774962	0.000566552
594	WNT1	7471	0.979841	0.00654022	1	0.0856769	0.93888	0.0274689	0.0951109	0.0529758	0.977165	0.0143885	0.999657	0.00523218	1	0.0333551	0	0.530412	0.778188	0.000568176
595	MAP1B	4131	0.252057	0.124264	1	0.0856769	0.997609	0.00327011	0.999998	0.000654022	0.835284	0.0379333	0.474918	0.0398954	0.994748	0.059516	0	0.530412	0.728588	0.000568544
596	PRDX1	5052	0.371584	0.0948332	1	0.0856769	0.907162	0.0333551	0.999998	0.000654022	0.308961	0.0994114	0.470505	0.0398954	0.999999	0.0366252	0.249687	0.0425114	0.751172	0.000569942
597	TDGF1	6997	0.947271	0.0124264	1	0.0856769	0.91545	0.030739	0.999998	0.000654022	0.649206	0.0732505	0.43372	0.0418574	1	0.0333551	0	0.530412	0.76472	0.000583532
598	LRP2	4036	0.293675	0.1138	1	0.0856769	0.982826	0.0150425	0.946068	0.0104644	0.998059	0.00523218	9.99998e-05	0.0824068	0.999263	0.0497057	0.322021	0.0353172	0.759192	0.000583652
599	EZH2	2146	0.88229	0.0215827	1	0.0856769	0.552097	0.0856769	0.828617	0.0196207	0.928644	0.0274689	0.585637	0.0346632	1	0.0333551	0.780567	0.0117724	0.876765	0.000583764
600	NAMPT	10135	0.661321	0.0516678	1	0.0856769	0.702321	0.057554	0.999998	0.000654022	0.133233	0.0994114	0.124484	0.0706344	1	0.0333551	0.427429	0.030085	0.698165	0.000586147
601	NR1I2	8856	0.68714	0.0490517	1	0.0856769	0.469541	0.119032	0.999998	0.000654022	0.250553	0.0994114	0.113504	0.0706344	0.999746	0.0451275	0.758081	0.0124264	0.715213	0.000608256
602	MAG	4099	0.0018686	0.241334	1	0.0856769	0.875012	0.0366252	0.999998	0.000654022	9.99998e-05	0.131458	0.991389	0.0111184	1	0.0333551	0.118846	0.0536298	0.60981	0.000609509
603	YAP1	10413	0.812401	0.0346632	1	0.0856769	0.620766	0.0778286	0.231862	0.0431655	0.991561	0.00850229	0.719834	0.030085	1	0.0333551	0.702888	0.0156965	0.835776	0.000617172
604	HSPB1	3315	0.941305	0.0130804	1	0.0856769	0.790991	0.0444735	0.0951109	0.0529758	0.139688	0.0994114	0.973428	0.0137345	1	0.0333551	0.814286	0.0117724	0.791545	0.000631546
605	SATB2	23314	0.380529	0.0935252	1	0.0856769	0.552097	0.0856769	0.618624	0.028777	0.977816	0.0137345	0.999998	0.00327011	1	0.0333551	0.170754	0.0483976	0.765367	0.000634521
606	TICAM2	353376	0.870875	0.0215827	1	0.0856769	0.853347	0.0398954	0.999998	0.000654022	9.99998e-05	0.131458	0.71836	0.030085	0.652497	0.137345	0.105149	0.0555919	0.682308	0.000638835
607	BCL2L11	10018	0.147034	0.155657	1	0.0856769	0.542486	0.108568	0.999998	0.000654022	0.969454	0.0176586	0.999644	0.00523218	1	0.0333551	0	0.530412	0.701481	0.00065443
608	PAX3	5077	0.398119	0.0784827	1	0.0856769	0.280896	0.17397	0.985384	0.00654022	0.999699	0.00392413	0.346543	0.0516678	1	0.0333551	0.431396	0.030085	0.768734	0.000655895
609	CRH	1392	0.652882	0.0523218	1	0.0856769	0.97558	0.0176586	0.162981	0.0523218	0.992119	0.00719424	0.168479	0.0706344	1	0.0333551	0.607469	0.0222368	0.796653	0.000656642
610	NUMB	8650	0.817904	0.0340092	1	0.0856769	0.885461	0.0346632	0.999998	0.000654022	0.846047	0.0366252	0.542846	0.0366252	1	0.0333551	0	0.530412	0.778062	0.000657749
611	AVPR1A	552	0.929609	0.0150425	1	0.0856769	0.758881	0.0510137	0.999998	0.000654022	0.616634	0.0758666	9.99998e-05	0.0824068	0.89055	0.0974493	0.00911513	0.0608241	0.651067	0.000662029
612	PLAT	5327	0.00185457	0.241334	1	0.0856769	0.974377	0.0176586	0.00016942	0.0627861	0.987871	0.00915631	0.87003	0.0183126	1	0.0333551	0.725537	0.0130804	0.726115	0.000675655
613	RRAS	6237	0.370928	0.0948332	1	0.0856769	0.499628	0.112492	0.999998	0.000654022	0.309025	0.0994114	0.976692	0.0130804	0.999998	0.0366252	9.99998e-05	0.0608241	0.666121	0.000684311
614	FST	10468	0.766121	0.0425114	1	0.0856769	0.14026	0.215173	0.782165	0.0222368	1	0.00261609	0.622401	0.0340092	1	0.0333551	0.327869	0.0353172	0.782684	0.000698991
615	FADD	8772	0.743379	0.0431655	1	0.0856769	0.907648	0.0333551	0.312426	0.0379333	0.893346	0.0320471	0.999225	0.00654022	1	0.0340092	0.0331561	0.057554	0.806959	0.000712957
616	SKI	6497	0.995736	0.00261609	1	0.0856769	0.552097	0.0856769	0.944095	0.0104644	0.979546	0.0130804	0.422544	0.0425114	1	0.0333551	0	0.530412	0.770171	0.000721332
617	CYP3A4	1576	0.113638	0.155657	0.999994	0.102027	0.551313	0.0915631	0.999998	0.000654022	0.999998	0.00261609	0	0.540876	1	0.0333551	0.21697	0.0451275	0.559036	0.000728334
618	CCR7	1236	0.122094	0.155657	1	0.0856769	0.808448	0.0425114	0.999998	0.000654022	0.672011	0.0699804	0.424953	0.0425114	1	0.0333551	0.0967566	0.0555919	0.705796	0.00073116
619	DCN	1634	0.806675	0.0366252	1	0.0856769	0.915839	0.030739	0.0319501	0.0549379	0.994778	0.00654022	0.480648	0.0392413	1	0.0333551	0.215201	0.0451275	0.768414	0.000731401
620	THBS2	7058	0.641031	0.0536298	1	0.0856769	0.710462	0.0562459	0.999998	0.000654022	0.95875	0.0196207	0.785483	0.0274689	0.999865	0.0438195	0	0.530412	0.768068	0.000741262
621	BBC3	27113	0.0018686	0.241334	1	0.0856769	0.496797	0.113146	0.999998	0.000654022	0.132565	0.0994114	0.997636	0.00784827	1	0.0333551	0.121024	0.0536298	0.607261	0.000743777
622	WNT5B	81029	0.430905	0.0778286	1	0.0856769	0.958679	0.0202747	0.999998	0.000654022	0.308753	0.0994114	0.971248	0.0137345	1	0.0333551	0	0.530412	0.736613	0.000743832
623	LTBP4	8425	0.985799	0.0058862	1	0.0856769	0.871182	0.0366252	0.941102	0.0111184	0.917345	0.028123	0.843432	0.0215827	1	0.0333551	0	0.530412	0.838792	0.000753339
624	CXCR1	3577	0.122094	0.155657	0.999994	0.100719	0.210788	0.18378	0.999998	0.000654022	0.471196	0.0810988	0.775908	0.028123	1	0.0333551	0.689689	0.0156965	0.708282	0.00075939
625	PIM1	5292	0.589932	0.0614781	1	0.0856769	0.213365	0.183126	0.999998	0.000654022	0.140081	0.0994114	0.73347	0.029431	1	0.0333551	0.290655	0.0366252	0.678752	0.000760012
626	PRRX1	5396	0.16301	0.155657	1	0.0856769	0.469541	0.119032	0.756779	0.0235448	0.990299	0.00915631	0.999998	0.00327011	1	0.0333551	9.99998e-05	0.0608241	0.678337	0.0007621
627	NEUROD1	4760	0.992468	0.00327011	1	0.0856769	0.469541	0.119032	0.0803022	0.0536298	0.966189	0.0189666	0.214982	0.0667103	1	0.0333551	0.433208	0.030085	0.731743	0.000762155
628	HEXIM1	10614	0.728243	0.0444735	1	0.0856769	0.469541	0.119032	0.999998	0.000654022	0.207635	0.0994114	0.999998	0.00327011	0.999737	0.0451275	0	0.530412	0.629742	0.000767105
629	DUSP1	1843	0.00185419	0.241334	1	0.0856769	0.14026	0.215173	0.999998	0.000654022	0.953669	0.0209287	0.861468	0.0202747	1	0.0333551	0.0244345	0.057554	0.606336	0.000775224
630	GAB1	2549	0.0117134	0.214519	1	0.0856769	0.18499	0.209941	0.999998	0.000654022	0.973071	0.0163506	1	0.00327011	1	0.0333551	0	0.530412	0.611381	0.000777418
631	STMN1	3925	0.0118541	0.214519	1	0.0856769	0.667672	0.0614781	0.999998	0.000654022	0.457187	0.0810988	0.758761	0.028123	1	0.0333551	0.25417	0.0425114	0.689704	0.00077777
632	CBR1	873	0.264882	0.124264	0.998618	0.150425	0.869271	0.0379333	0.999998	0.000654022	0.999998	0.00261609	0	0.540876	0.98804	0.0660562	0.0905853	0.057554	0.613037	0.000791119
633	CCND2	894	0.748659	0.0431655	1	0.0856769	0.710609	0.0562459	0.090243	0.0529758	0.798704	0.0444735	0.999765	0.00457816	1	0.0333551	0.367496	0.0333551	0.797009	0.000791312
634	NR1H2	7376	0.97082	0.00784827	1	0.0856769	0.469541	0.119032	0.999998	0.000654022	0.948791	0.0235448	0	0.540876	0.991707	0.0627861	0.0161855	0.06017	0.650282	0.000794095
635	L1CAM	3897	0.898905	0.0183126	1	0.0856769	0.978111	0.0163506	0.563526	0.0313931	0.880749	0.0320471	0.336103	0.0523218	1	0.0333551	0.0523468	0.057554	0.802991	0.000803253
636	IFNGR1	3459	0.122099	0.155657	0.999993	0.102027	0.96881	0.0183126	0.121206	0.0523218	0.989135	0.00915631	0.993304	0.00981033	1	0.0333551	0.0244345	0.057554	0.726737	0.000807128
637	MSX1	4487	0.706576	0.0483976	1	0.0856769	0.552097	0.0856769	0.770607	0.0235448	0.998943	0.00457816	0.600334	0.0346632	1	0.0333551	0.00587471	0.0608241	0.765182	0.000815482
638	HNF4A	3172	0.993491	0.00327011	1	0.0856769	0.552097	0.0856769	0.0803022	0.0536298	0.680912	0.0693264	0.784294	0.0274689	1	0.0333551	0.299508	0.0359712	0.761284	0.000844485
639	IGFBP1	3484	0.316979	0.113146	1	0.0856769	0.428878	0.151079	0.999998	0.000654022	0.251536	0.0994114	0.808083	0.0255069	1	0.0333551	0.291769	0.0366252	0.704645	0.000847402
640	CCNA2	890	0.748659	0.0431655	1	0.0856769	0.469541	0.119032	0.999998	0.000654022	0.16528	0.0994114	0.99937	0.0058862	1	0.0333551	0	0.530412	0.67729	0.000848924
641	ACKR3	57007	0.122094	0.155657	1	0.0856769	0.669129	0.0614781	0.999998	0.000654022	0.516664	0.0791367	0.0723913	0.0706344	1	0.0333551	0.433729	0.030085	0.666426	0.000851986
642	MAPK13	5603	0.634412	0.0542838	1	0.0856769	0.18499	0.209941	0.999998	0.000654022	0.419077	0.0856769	0.999994	0.00327011	1	0.0346632	0	0.530412	0.661265	0.000882714
643	APOD	347	0.00185424	0.241334	1	0.0856769	0.984581	0.0143885	0.999998	0.000654022	9.99998e-05	0.131458	0.999998	0.00327011	0.960777	0.0752126	0	0.530412	0.502973	0.000887723
644	DICER1	23405	0.241747	0.124264	1	0.0856769	0.987837	0.0111184	0.995277	0.00457816	0.998471	0.00523218	0.0609847	0.0706344	1	0.0333551	0	0.530412	0.715418	0.00090905
645	TNFSF12	8742	0.647606	0.0536298	1	0.0856769	0.725253	0.0549379	0.999998	0.000654022	9.99998e-05	0.131458	0.402903	0.0444735	0.986325	0.0667103	0.105149	0.0555919	0.641735	0.000912708
646	SKIL	6498	0.737851	0.0431655	1	0.0856769	0.908633	0.0327011	0.999998	0.000654022	0.550916	0.0791367	0.668964	0.0333551	1	0.0333551	0	0.530412	0.761109	0.000924112
647	ROBO2	6092	0.624705	0.0549379	1	0.0856769	0.968485	0.0189666	0.0999164	0.0529758	0.944149	0.0255069	0.239386	0.0667103	0.99999	0.0392413	0.73468	0.0124264	0.79913	0.000946464
648	MYF6	4618	0.86067	0.0235448	1	0.0856769	0.469541	0.119032	0.329719	0.0372793	0.989309	0.00915631	0.340619	0.0523218	1	0.0333551	0.49602	0.0274689	0.781754	0.000946941
649	NDRG1	10397	0.574003	0.0627861	1	0.0856769	0.761943	0.0497057	0.136811	0.0523218	0.837277	0.0379333	0.663788	0.0333551	1	0.0340092	0.880917	0.00654022	0.819724	0.000947708
650	EIF4A1	1973	0.241747	0.124264	0.999999	0.0915631	0.611813	0.0797907	0.999998	0.000654022	0.999998	0.00261609	0.0621033	0.0706344	0.982476	0.0699804	0	0.530412	0.557316	0.000960445
651	F13A1	2162	0.00185447	0.241334	0.999792	0.132112	0.99917	0.000654022	0.329719	0.0372793	0.492006	0.0810988	0.633603	0.0340092	1	0.0340092	0.0907221	0.057554	0.676871	0.000971892
652	PALLD	23022	0.0117075	0.214519	0.999974	0.114454	0.994067	0.0058862	0.253023	0.0405494	0.165968	0.0994114	0.999998	0.00327011	0.950265	0.0810988	0.494319	0.0274689	0.67008	0.000976201
653	MYO5A	4644	0.706192	0.0483976	1	0.0856769	0.999344	0.000654022	0.092342	0.0529758	0.981759	0.0124264	0.168528	0.0706344	0.987748	0.0660562	0	0.530412	0.692349	0.000991827
654	CCNB1	891	0.827462	0.0327011	1	0.0856769	0.620766	0.0778286	0.999998	0.000654022	9.99998e-05	0.131458	0.972779	0.0137345	1	0.0333551	0	0.530412	0.646674	0.00100387
655	TNFRSF12A	51330	0.0018686	0.241334	1	0.0856769	0.607144	0.0804447	0.999998	0.000654022	0.251536	0.0994114	0.666229	0.0333551	0.997694	0.0555919	0.599715	0.0228908	0.677342	0.00100689
656	HR	55806	0.866184	0.0228908	0.999998	0.0928712	0.552097	0.0856769	0.0101511	0.0614781	0.99398	0.00719424	0.999998	0.00327011	1	0.0333551	0	0.530412	0.654361	0.00101295
657	PAX2	5076	0.706576	0.0483976	1	0.0856769	0.443202	0.145847	0.924046	0.0130804	0.953606	0.0209287	0.698606	0.030739	1	0.0333551	0.498064	0.0274689	0.845394	0.00101313
658	CALCR	799	0.477594	0.0752126	1	0.0856769	0.994618	0.00523218	0.29138	0.0392413	0.71077	0.0542838	0.129815	0.0706344	0.999976	0.0405494	0.596874	0.0228908	0.77518	0.00101706
659	PDX1	3651	0.961035	0.00915631	1	0.0856769	0.286145	0.1707	0.317327	0.0372793	0.968522	0.0176586	0.0403858	0.0706344	1	0.0333551	0.597401	0.0228908	0.723476	0.00102092
660	ATG5	9474	0.00185487	0.241334	1	0.0856769	0.898157	0.0333551	0.999998	0.000654022	0.993263	0.00719424	0.145625	0.0706344	0.999976	0.0405494	0	0.530412	0.617064	0.00103562
661	TRPC1	7220	0.0807785	0.166776	1	0.0856769	0.801597	0.0425114	0.999998	0.000654022	0.470937	0.0810988	0.18586	0.0693264	0.999957	0.0412034	0.118846	0.0536298	0.6497	0.0010361
662	LIN28A	79727	0.0616301	0.166776	1	0.0856769	0.550868	0.104644	0.999998	0.000654022	0.92868	0.0274689	0.225227	0.0667103	0.998795	0.0523218	0.0701469	0.057554	0.643091	0.00107317
663	GIPR	2696	0.477594	0.0752126	1	0.0856769	0.210788	0.18378	0.999998	0.000654022	0.133779	0.0994114	9.99998e-05	0.0824068	0.99781	0.0542838	0.697572	0.0156965	0.587392	0.00107397
664	GFAP	2670	0.907108	0.0170046	1	0.0856769	0.713697	0.0555919	0.928841	0.0130804	0.432886	0.0856769	0.614712	0.0340092	1	0.0333551	0.118846	0.0536298	0.802076	0.00108294
665	FOXC2	2303	0.88229	0.0215827	1	0.0856769	0.14026	0.215173	0.978211	0.00654022	0.999186	0.00392413	0.697433	0.030739	1	0.0333551	0	0.530412	0.737916	0.00108537
666	UGT1A3	54659	0.682232	0.0490517	0.999505	0.140615	0.551313	0.0915631	0.999998	0.000654022	0.999998	0.00261609	0	0.540876	0.412051	0.168738	0.0215095	0.057554	0.527602	0.00109473
667	RECK	8434	0.11282	0.155657	1	0.0856769	0.208727	0.195553	0.999998	0.000654022	0.911056	0.028777	0.0609847	0.0706344	0.999702	0.0457816	0.298119	0.0359712	0.613131	0.00109728
668	RELN	5649	0.325145	0.113146	1	0.0856769	0.991858	0.00784827	0.0951109	0.0529758	0.893762	0.0320471	0.388953	0.0451275	1	0.0333551	0.443792	0.029431	0.763213	0.00109823
669	PCSK1	5122	9.99999e-05	0.241334	0.999986	0.106606	0.996069	0.00523218	0.803564	0.0215827	0.949112	0.0235448	0.168528	0.0706344	1	0.0340092	0.318602	0.0353172	0.73146	0.00110434
670	MEPE	56955	0.00186762	0.241334	0.99998	0.109876	0.794113	0.0425114	0.999998	0.000654022	0.151102	0.0994114	0.999998	0.00327011	0.999623	0.0464356	0	0.530412	0.537642	0.00111177
671	MMP10	4319	0.00185419	0.241334	0.999685	0.136691	0.859231	0.0392413	0.999998	0.000654022	0.482653	0.0810988	0.068692	0.0706344	0.999975	0.0405494	0.388718	0.0313931	0.640346	0.00113154
672	LAMB2	3913	0.840168	0.0248528	1	0.0856769	0.887646	0.0340092	0.689892	0.0268149	0.52585	0.0791367	0.972642	0.0137345	0.99899	0.0516678	9.99998e-05	0.0608241	0.794467	0.00116391
673	NFKBIA	4792	0.623533	0.0549379	1	0.0856769	0.431376	0.149771	0.405427	0.0359712	0.589214	0.0765206	1	0.00327011	1	0.0333551	0.401613	0.0313931	0.782386	0.00116471
674	MEF2D	4209	0.951587	0.0117724	1	0.0856769	0.469541	0.119032	0.999998	0.000654022	0.447696	0.0817528	0.588659	0.0346632	0.995848	0.0568999	0	0.530412	0.697043	0.0011696
675	ERN1	2081	0.645284	0.0536298	1	0.0856769	0.631829	0.0667103	0.999998	0.000654022	0.886597	0.0320471	0.36712	0.0483976	0.999933	0.0412034	0	0.530412	0.711799	0.00117504
676	CD34	947	0.474689	0.0758666	1	0.0856769	0.961869	0.0196207	0.999998	0.000654022	0.556841	0.0784827	0	0.540876	1	0.0333551	0.0701469	0.057554	0.665988	0.00117517
677	GAST	2520	0.127667	0.155657	0.606685	0.225638	0.01	0.257685	0.999998	0.000654022	0.773182	0.0470896	0.281438	0.06017	1	0.0346632	0.747489	0.0124264	0.631514	0.00120362
678	GLP1R	2740	0.477594	0.0752126	1	0.0856769	0.478475	0.117724	0.999998	0.000654022	0.571495	0.0771746	9.99998e-05	0.0824068	0.968501	0.0732505	0.398516	0.0313931	0.650134	0.0012057
679	C3	718	0.555092	0.0647482	1	0.0856769	0.636211	0.0667103	0.253446	0.0405494	0.996678	0.00654022	0.503539	0.0385873	1	0.0333551	0.0434725	0.057554	0.725142	0.00120663
680	LPA	4018	0.750026	0.0431655	0.999989	0.105952	0.405724	0.154349	0.000169476	0.0627861	0.999998	0.00261609	0.237845	0.0667103	0.999994	0.0379333	0.576615	0.0248528	0.647403	0.00120806
681	SLC2A4	6517	0.00185419	0.241334	1	0.0856769	0.98717	0.0117724	0.0803022	0.0536298	0.925973	0.0274689	0.827484	0.0222368	1	0.0333551	0.495832	0.0274689	0.736213	0.00120896
682	PLIN2	123	0.0018686	0.241334	0.998667	0.150425	0.442347	0.147155	0.999998	0.000654022	0.950574	0.0222368	0.42472	0.0425114	0.999997	0.0372793	0.00587471	0.0608241	0.59832	0.00122077
683	CSRP1	1465	0.0376085	0.214519	0.672939	0.224984	0.516419	0.11053	0.999998	0.000654022	9.99998e-05	0.131458	0.999998	0.00327011	0.934749	0.0856769	9.99998e-05	0.0608241	0.419584	0.00124141
684	FCGBP	8857	0.0018686	0.241334	0	0.619359	0.819619	0.0425114	0.999998	0.000654022	0.264034	0.0994114	0.999998	0.00327011	0.885736	0.100065	0.00587471	0.0608241	0.399079	0.00126637
685	NKX2-2	4821	0.87912	0.0215827	1	0.0856769	0.469541	0.119032	0.999998	0.000654022	0.750128	0.0483976	0.214982	0.0667103	1	0.0333551	0	0.530412	0.676703	0.00126637
686	NDN	4692	0.0620001	0.166776	1	0.0856769	0.905122	0.0333551	0.9647	0.00719424	0.807926	0.0431655	0.678909	0.030739	1	0.0333551	0.100315	0.0555919	0.771981	0.00127916
687	HRH1	3269	0.09115	0.166776	1	0.0856769	0.479558	0.1138	0.999998	0.000654022	0.635313	0.0745585	9.99998e-05	0.0824068	0.999986	0.0392413	0.361567	0.0333551	0.598548	0.00128605
688	TNFRSF19	55504	0.0771824	0.166776	1	0.0856769	0.210788	0.195553	0.999998	0.000654022	0.683106	0.0654022	0.06843	0.0706344	1	0.0340092	0.431396	0.030085	0.604787	0.00129107
689	XIRP1	165904	0.0618153	0.166776	1	0.088293	0.598882	0.0817528	0.999998	0.000654022	0.207635	0.0994114	0.999998	0.00327011	0.988862	0.0660562	0	0.530412	0.549599	0.00131017
690	LTB	4050	0.647606	0.0536298	0.999998	0.0941792	0.551424	0.0915631	0.999998	0.000654022	0.856551	0.0353172	0.75258	0.028123	0.995842	0.0568999	0	0.530412	0.7353	0.00131581
691	LUM	4060	0.145609	0.155657	1	0.0856769	0.9431	0.0255069	0.999998	0.000654022	0.940618	0.0261609	0.221936	0.0667103	0.999835	0.0444735	0	0.530412	0.680795	0.00132104
692	NANOG	79923	0.799464	0.0366252	1	0.0856769	0.469541	0.119032	0.999998	0.000654022	0.166156	0.0994114	0.851483	0.0215827	1	0.0333551	0	0.530412	0.670579	0.00132747
693	IL1RN	3557	0.666585	0.0510137	1	0.0856769	0.636211	0.0667103	0.795077	0.0222368	0.606937	0.0765206	0.851089	0.0215827	1	0.0333551	0.529411	0.0268149	0.846693	0.00134436
694	UGT1A1	54658	0.773038	0.0412034	1	0.0856769	0.743768	0.0523218	0.286665	0.0392413	0.999998	0.00261609	0	0.540876	0.999919	0.0425114	0.605938	0.0222368	0.705255	0.00135081
695	LPL	4023	0.735268	0.0431655	1	0.0856769	0.867468	0.0379333	0.424081	0.0359712	0.934679	0.0261609	0.238194	0.0667103	1	0.0333551	0.383129	0.0333551	0.806247	0.00135642
696	JAM3	83700	0.949493	0.0124264	1	0.0856769	0.843166	0.0405494	0.702451	0.0261609	0.981369	0.0124264	0.874391	0.0183126	0.977533	0.0719424	0	0.530412	0.821268	0.0013569
697	SOX15	6665	0.638514	0.0536298	1	0.0856769	0.460389	0.139307	0.999998	0.000654022	0.546284	0.0791367	0.999998	0.00327011	0.360175	0.173316	0	0.530412	0.599786	0.00136511
698	ROCK2	9475	0.593159	0.0614781	1	0.0856769	0.392325	0.156965	0.999998	0.000654022	0.478425	0.0810988	0.976897	0.0130804	1	0.0333551	0	0.530412	0.691794	0.00137519
699	CASP2	835	0.113674	0.155657	1	0.0856769	0.269221	0.175932	0.999998	0.000654022	0.384947	0.0935252	0.500148	0.0385873	1	0.0333551	0.0523468	0.057554	0.59469	0.00140044
700	DMBT1	1755	0.113638	0.155657	1	0.0856769	0.990038	0.00784827	0.956148	0.00850229	0.734679	0.0483976	0	0.540876	0.982678	0.0699804	0.902115	0.00654022	0.762901	0.00140202
701	DDIT3	1649	0.388124	0.0928712	1	0.0856769	0.628083	0.0719424	0.987391	0.0058862	0.630343	0.0745585	0.850403	0.0215827	1	0.0333551	0.000352144	0.0608241	0.747455	0.00141926
702	LXN	56925	0.733178	0.0438195	0.999988	0.105952	0.457017	0.141923	0.999998	0.000654022	0.161904	0.0994114	0.999998	0.00327011	0.563296	0.148463	0	0.530412	0.577696	0.00142085
703	NPPA	4878	0.438015	0.0778286	1	0.0856769	0.559698	0.0856769	0.00016942	0.0627861	0.554538	0.0791367	0.816571	0.0228908	1	0.0333551	0.953969	0.00523218	0.732447	0.00143624
704	PRNP	5621	0.305162	0.113146	1	0.0856769	0.74861	0.0510137	0.782836	0.0222368	0.974136	0.0156965	0.4325	0.0418574	1	0.0333551	0.201535	0.0470896	0.784921	0.00143664
705	CYGB	114757	0.00185419	0.241334	0.83915	0.215173	0.941326	0.0268149	0.999998	0.000654022	0.819844	0.0425114	0.999998	0.00327011	0.384924	0.170046	0	0.530412	0.571053	0.00144014
706	LIFR	3977	0.883743	0.0215827	1	0.0856769	0.475388	0.118378	0.903125	0.0156965	0.711296	0.0542838	0.720327	0.030085	1	0.0340092	9.99998e-05	0.0608241	0.758488	0.00144939
707	LARGE	9215	0.00185499	0.241334	0.999694	0.136037	0.551313	0.0915631	0.786608	0.0222368	0.977391	0.0143885	0.999998	0.00327011	0.937357	0.0856769	0.226039	0.0451275	0.701912	0.00147599
708	NFIC	4782	0.912595	0.0170046	1	0.0856769	0.469541	0.119032	0.999998	0.000654022	0.525912	0.0791367	0	0.540876	0.999936	0.0412034	9.99998e-05	0.0608241	0.594287	0.00147628
709	TUBA1C	84790	0.157581	0.155657	0.999878	0.12688	0.443202	0.145847	0.999998	0.000654022	0.999998	0.00261609	0	0.540876	0.961118	0.0752126	0.00587471	0.0608241	0.482853	0.00147761
710	AKR1B1	231	0.264882	0.124264	1	0.0856769	0.956654	0.0202747	0.999998	0.000654022	0.504519	0.0791367	0	0.540876	0.999988	0.0392413	0.132911	0.0536298	0.649455	0.00150201
711	DLK1	8788	0.0018686	0.241334	0.999661	0.136691	0.872157	0.0366252	0.999998	0.000654022	0.970221	0.0170046	0.330798	0.0536298	1	0.0333551	0	0.530412	0.639338	0.0015035
712	TOP1	7150	0.7273	0.0451275	0.999999	0.0909091	0.927844	0.029431	0.999998	0.000654022	9.99998e-05	0.131458	0.0917264	0.0706344	1	0.0333551	0	0.530412	0.58479	0.00151373
713	GPX1	2876	0.364544	0.0981033	1	0.0856769	0.693328	0.057554	0.0101511	0.0614781	0.869916	0.0327011	0.123785	0.0706344	1	0.0333551	0.939862	0.0058862	0.706481	0.00153689
714	GORAB	92344	0.0018686	0.241334	0	0.619359	0.628083	0.0719424	0.414833	0.0359712	0.999998	0.00261609	0.999998	0.00327011	0.955048	0.0765206	0.114669	0.0536298	0.438547	0.00154102
715	NDRG2	57447	0.0018686	0.241334	1	0.0856769	0.986357	0.0117724	0.999998	0.000654022	0.480814	0.0810988	0	0.540876	1	0.0340092	0.0311088	0.057554	0.557053	0.00154493
716	TXNIP	10628	0.298869	0.1138	1	0.0856769	0.340575	0.158927	0.999998	0.000654022	0.961294	0.0189666	0	0.540876	0.999993	0.0379333	0.353451	0.0346632	0.637463	0.001545
717	WNT10B	7480	0.805703	0.0366252	1	0.0856769	0.859231	0.0392413	0.0285053	0.0549379	0.528114	0.0791367	0.976992	0.0130804	1	0.0333551	0.000352144	0.0608241	0.707449	0.00156839
718	COL18A1	80781	0.135566	0.155657	1	0.0856769	0.9431	0.0255069	0.868579	0.0163506	0.853834	0.0353172	0.272218	0.06017	1	0.0333551	0.283455	0.0366252	0.777682	0.00157833
719	RIPK2	8767	0.815204	0.0346632	1	0.0856769	0.221514	0.181164	0.999998	0.000654022	0.220526	0.0994114	0.903389	0.0183126	0.999922	0.0425114	0	0.530412	0.649205	0.00157857
720	PGK1	5230	0.157581	0.155657	0.999987	0.106606	0.540264	0.109222	0.267952	0.0405494	0.999998	0.00261609	0.434372	0.0418574	1	0.0333551	0.0503234	0.057554	0.619752	0.0016205
721	FABP1	2168	0.275244	0.124264	1	0.0856769	0.74836	0.0523218	0.999998	0.000654022	0.81675	0.0431655	0	0.540876	0.999999	0.0353172	0.146791	0.0516678	0.651411	0.00162344
722	TIMP3	7078	0.112819	0.155657	1	0.0856769	0.823499	0.0418574	0.00016942	0.0627861	0.96751	0.0176586	0.876285	0.0183126	1	0.0333551	0.24165	0.0431655	0.697963	0.00165543
723	ITGA7	3679	0.902536	0.0183126	1	0.088293	0.886167	0.0340092	0.136811	0.0523218	0.44551	0.0837148	0.815874	0.0228908	0.998984	0.0516678	0.0311088	0.057554	0.744083	0.00165846
724	TLR3	7098	0.0374574	0.214519	1	0.0856769	0.798072	0.0425114	2.57728e-06	0.0627861	0.904394	0.030085	0.908127	0.0183126	1	0.0333551	0.648565	0.0183126	0.712814	0.00166293
725	NR0B2	8431	0.933757	0.0137345	1	0.0856769	0.469541	0.119032	2.57728e-06	0.0627861	0.90654	0.029431	0.452675	0.0412034	1	0.0333551	0.133161	0.0536298	0.678414	0.00175919
726	TGIF1	7050	0.974189	0.00654022	1	0.0856769	0.469541	0.119032	0.0319501	0.0549379	0.976754	0.0143885	0.870359	0.0183126	0.999997	0.0372793	0	0.530412	0.694567	0.00175971
727	BCL9	607	0.0120599	0.214519	1	0.0856769	0.394858	0.155003	0.999998	0.000654022	0.528114	0.0791367	0.138433	0.0706344	1	0.0340092	0.0766118	0.057554	0.554321	0.00180517
728	COL6A1	1291	0.324788	0.113146	1	0.0856769	0.938073	0.0274689	0.861103	0.0163506	0.528114	0.0791367	0.610586	0.0340092	1	0.0333551	0.120606	0.0536298	0.786417	0.0018248
729	SLC12A2	6558	0.00185419	0.241334	1	0.0856769	0.897226	0.0333551	0.999998	0.000654022	0.963811	0.0189666	0	0.540876	0.72701	0.124918	0.289213	0.0366252	0.616066	0.00183186
730	PPM1D	8493	0.00185423	0.241334	0.999739	0.133421	0.14026	0.215173	0.996055	0.00457816	0.813091	0.0431655	0.914503	0.0176586	1	0.0333551	0.505664	0.0268149	0.718792	0.00184702
731	HDAC6	10013	0.290354	0.1138	1	0.0856769	0.991948	0.00784827	0.414833	0.0359712	0.383683	0.0935252	0.3968	0.0444735	1	0.0333551	0.0766118	0.057554	0.712625	0.00185871
732	PPAT	5471	0.00185419	0.241334	1	0.0856769	0.18499	0.209941	0.999998	0.000654022	0.999998	0.00261609	0	0.540876	0.199133	0.200131	0.473733	0.028123	0.393763	0.00187925
733	GJA4	2701	0.0018686	0.241334	0.999972	0.115762	0.545244	0.108568	0.999998	0.000654022	0.908972	0.029431	0	0.540876	0.999989	0.0392413	0.648659	0.0183126	0.621036	0.0018819
734	RGN	9104	0.112819	0.155657	1	0.0856769	0.14026	0.215173	0.999998	0.000654022	0.982602	0.0124264	0	0.540876	0.977796	0.0712884	0.527609	0.0268149	0.597516	0.00192679
735	HRH2	3274	0.0771781	0.166776	1	0.0856769	0.479558	0.1138	0.999998	0.000654022	0.465902	0.0810988	9.99998e-05	0.0824068	0.994867	0.059516	0.0331561	0.057554	0.518494	0.00193396
736	SEMA7A	8482	0.851547	0.0235448	1	0.0856769	0.799123	0.0425114	0.999998	0.000654022	9.99998e-05	0.131458	0.242296	0.0667103	0.898283	0.0967953	0	0.530412	0.59599	0.0019616
737	INA	9118	0.0018686	0.241334	0.9813	0.184434	0.642623	0.0667103	0.999998	0.000654022	0.140406	0.0994114	0.999998	0.00327011	0.954984	0.0765206	0	0.530412	0.504733	0.00197272
738	SOX17	64321	0.910689	0.0170046	1	0.0856769	0.460389	0.139307	0.0999164	0.0529758	0.890863	0.0320471	0.488577	0.0392413	1	0.0333551	0.0117375	0.06017	0.685246	0.00201708
739	ARTN	9048	0.693602	0.0490517	1	0.0856769	0.428878	0.151079	0.999998	0.000654022	0.19855	0.0994114	0.0403858	0.0706344	0.457731	0.16416	0.000352144	0.0608241	0.514798	0.00207279
740	GSN	2934	0.0118042	0.214519	1	0.0856769	0.7602	0.0503597	0.267952	0.0405494	0.856953	0.0353172	0.914109	0.0176586	0.999997	0.0379333	0.367062	0.0333551	0.734269	0.00208654
741	NTF4	4909	0.909939	0.0170046	1	0.0856769	0.546748	0.107914	2.57728e-06	0.0627861	0.411161	0.0856769	0.910741	0.0176586	1	0.0333551	0.00911513	0.0608241	0.64916	0.00210504
742	ARG1	383	0.00185421	0.241334	1	0.0856769	0.975216	0.0176586	0.185873	0.0444735	0.491694	0.0810988	0.787257	0.0274689	1	0.0340092	0.570712	0.0248528	0.724169	0.00211244
743	SIRPA	140885	0.0117227	0.214519	1	0.0856769	0.698247	0.057554	0.999998	0.000654022	0.249549	0.0994114	0.80416	0.0261609	1	0.0333551	0	0.530412	0.600403	0.00214562
744	PXDN	7837	0.39743	0.0791367	1	0.0863309	0.866924	0.0379333	0.00016942	0.0627861	0.72636	0.0510137	0.999998	0.00327011	0.138126	0.206017	0.0560233	0.057554	0.567282	0.0021548
745	HTR2C	3358	0.09115	0.166776	1	0.0856769	0.787817	0.0451275	0.999998	0.000654022	0.743663	0.0483976	9.99998e-05	0.0824068	0.999999	0.0366252	0	0.530412	0.566013	0.00216741
746	LAMA1	284217	0.233382	0.124264	1	0.0856769	0.816172	0.0425114	0.0515865	0.0549379	0.63566	0.0745585	0.995692	0.00850229	0.999999	0.0366252	0.0610369	0.057554	0.696073	0.00218148
747	PTPN12	5782	0.011705	0.214519	0.834902	0.215173	0.586662	0.0824068	0.999998	0.000654022	0.499379	0.0810988	0.0992251	0.0706344	0.999224	0.0497057	0.178874	0.0477436	0.578971	0.00219645
748	CALB2	794	0.0018686	0.241334	0.998442	0.150425	0.137345	0.247874	0.999998	0.000654022	0.140406	0.0994114	0.999998	0.00327011	1	0.0333551	0	0.530412	0.425751	0.00219719
749	GATA1	2623	0.967015	0.00784827	1	0.0856769	0.552097	0.0856769	0.836938	0.0183126	0.9298	0.0274689	0.245992	0.0667103	1	0.0333551	0	0.530412	0.738819	0.00220605
750	MTSS1	9788	0.448259	0.0771746	1	0.0856769	0.798034	0.0425114	0.999998	0.000654022	0.874091	0.0320471	0	0.540876	0.296001	0.184434	0.00587471	0.0608241	0.574742	0.00224402
751	OSMR	9180	0.46457	0.0771746	0.999997	0.0941792	0.739722	0.0529758	0.0152326	0.0549379	0.856291	0.0353172	0.801617	0.0268149	1	0.0333551	0.0591924	0.057554	0.701091	0.00230824
752	PROM1	8842	0.283636	0.1138	1	0.0856769	0.985307	0.0137345	0.00016942	0.0627861	0.711533	0.0542838	0.0982905	0.0706344	1	0.0333551	0.281742	0.0366252	0.652342	0.00232953
753	NDST1	3340	9.99999e-05	0.241334	1	0.0856769	0.551313	0.0915631	0.999998	0.000654022	1	0.00261609	0	0.540876	0.999894	0.0425114	0	0.530412	0.508752	0.00233234
754	TRPC4	7223	0.389131	0.0928712	1	0.0856769	0.867979	0.0379333	0.999998	0.000654022	0.452279	0.0817528	0.0403858	0.0706344	0.987787	0.0660562	0	0.530412	0.622734	0.00234218
755	STAT4	6775	0.129747	0.155657	1	0.089601	0.469541	0.119032	0.49697	0.0346632	0.485273	0.0810988	0.999884	0.00457816	1	0.0333551	0.0948711	0.057554	0.69241	0.00236634
756	KLF9	687	0.68714	0.0490517	1	0.0856769	0.51117	0.111838	0.999998	0.000654022	9.99998e-05	0.131458	0	0.540876	0.997876	0.0536298	0.318602	0.0353172	0.559071	0.0023748
757	APOH	350	0.955521	0.00981033	1	0.0856769	0.838707	0.0405494	0.999998	0.000654022	9.99998e-05	0.131458	0	0.540876	0.998924	0.0516678	0	0.530412	0.546526	0.0024192
758	AMH	268	0.663859	0.0516678	1	0.0856769	0.445707	0.145847	0.53724	0.0313931	0.780803	0.0464356	0.540029	0.0366252	1	0.0333551	0.273499	0.0392413	0.766865	0.0024549
759	VANGL2	57216	0.0018686	0.241334	1	0.0856769	0.954385	0.0222368	0.762701	0.0235448	0.998086	0.00523218	0.373256	0.0477436	1	0.0333551	0	0.530412	0.685117	0.00251099
760	MEF2A	4205	0.996541	0.00261609	1	0.0856769	0.469541	0.119032	0.0803022	0.0536298	0.1393	0.0994114	0.896803	0.0183126	0.999999	0.0353172	0	0.530412	0.633927	0.00253009
761	EPOR	2057	0.281584	0.1138	1	0.0856769	0.475388	0.118378	0.496917	0.0346632	0.813362	0.0431655	0.906977	0.0183126	1	0.0333551	0.166845	0.0483976	0.746706	0.00257452
762	MMP13	4322	0.293675	0.1138	1	0.088293	0.887635	0.0340092	0.34562	0.0372793	0.545424	0.0791367	0.766968	0.028123	1	0.0333551	9.99998e-05	0.0608241	0.705218	0.00269532
763	OR10J5	127385	0.0772782	0.166776	0.925554	0.205363	0.210788	0.18378	0.999998	0.000654022	0.999999	0.00261609	9.99998e-05	0.0824068	0.746819	0.12361	0	0.530412	0.475003	0.00270732
764	PMP22	5376	0.0018686	0.241334	1	0.0856769	0.608816	0.0804447	0.532454	0.0320471	0.787623	0.0457816	0.741703	0.029431	0.999998	0.0366252	0.594757	0.0228908	0.737706	0.00274317
765	GPBAR1	151306	0.0771689	0.166776	0.606685	0.225638	0.210788	0.195553	0.999998	0.000654022	0.805506	0.0444735	9.99998e-05	0.0824068	0.986339	0.0667103	0.149854	0.0516678	0.507891	0.00275331
766	TTR	7276	0.63418	0.0542838	0.999707	0.135383	0.605231	0.0817528	0.953835	0.00915631	9.99998e-05	0.131458	0.408073	0.0438195	1	0.0333551	0.0241256	0.057554	0.647777	0.00275397
767	FERMT2	10979	0.0538477	0.166776	1	0.0856769	0.965513	0.0189666	0.999998	0.000654022	0.166156	0.0994114	0	0.540876	0.830677	0.111184	0.0777653	0.057554	0.54221	0.0027566
768	UCN2	90226	0.652915	0.0523218	1	0.0856769	0.428878	0.151079	0.999998	0.000654022	9.99998e-05	0.131458	0.999998	0.00327011	0	0.610203	0	0.530412	0.374485	0.00276772
769	CYP27B1	1594	0.00185419	0.241334	1	0.0856769	0.392325	0.156965	0.748871	0.0241988	0.967203	0.0176586	0.0969162	0.0706344	0.997285	0.0562459	0.816631	0.0117724	0.687233	0.00282263
770	TNC	3371	0.011738	0.214519	1	0.0856769	0.784555	0.0464356	0.000130624	0.0627861	0.140173	0.0994114	0.965925	0.0143885	1	0.0333551	0.532564	0.0268149	0.623914	0.00288316
771	LTBR	4055	0.286951	0.1138	1	0.0856769	0.191671	0.196861	0.999998	0.000654022	0.637906	0.0745585	0.718955	0.030085	0.999551	0.0464356	0	0.530412	0.624819	0.002896
772	APLN	8862	0.400716	0.0784827	1	0.0856769	0.542209	0.109222	0.999998	0.000654022	0.501487	0.0797907	9.99998e-05	0.0824068	0.999908	0.0425114	0	0.530412	0.556192	0.00292556
773	FABP5	2171	0.0538256	0.166776	1	0.088293	0.457017	0.141923	0.999998	0.000654022	0.880798	0.0320471	0	0.540876	0.889471	0.0974493	0.399203	0.0313931	0.600354	0.00294533
774	SEMA3A	10371	0.909702	0.0170046	1	0.0856769	0.939347	0.0274689	0.812493	0.0196207	0.480853	0.0810988	0.238049	0.0667103	1	0.0333551	0	0.530412	0.746982	0.00298657
775	MSTN	2660	0.952505	0.0111184	1	0.0856769	0.445707	0.145847	0.00676318	0.0614781	0.991238	0.00850229	0	0.540876	1	0.0333551	0.0892972	0.057554	0.599794	0.00299033
776	MAPK10	5602	0.634412	0.0542838	1	0.0856769	0.586114	0.0824068	0.691978	0.0268149	9.99998e-05	0.131458	1	0.00327011	1	0.0346632	0	0.530412	0.653059	0.00307674
777	AKAP12	9590	0.113656	0.155657	1	0.0856769	0.224922	0.181164	0.999998	0.000654022	0.932532	0.0274689	0	0.540876	0.996114	0.0568999	0.000352144	0.0608241	0.506364	0.00307706
778	HOXB13	10481	0.134749	0.155657	1	0.0856769	0.552097	0.0856769	0.999998	0.000654022	0.93629	0.0261609	0	0.540876	0.69548	0.130804	0.000822064	0.0608241	0.535633	0.0031183
779	FCGR3B	2215	0.145077	0.155657	1	0.089601	0.881118	0.0353172	0.999998	0.000654022	0.150782	0.0994114	0.310914	0.058208	0.936266	0.0856769	0	0.530412	0.596503	0.00312661
780	KRT18	3875	0.0621961	0.166776	1	0.0856769	0.787523	0.0457816	0.878699	0.0163506	0.560857	0.0771746	0.0992251	0.0706344	1	0.0333551	0.220791	0.0451275	0.688512	0.00316918
781	KDM6B	23135	0.16301	0.155657	1	0.0856769	0.469541	0.119032	0.999998	0.000654022	0.648281	0.0739045	0.315807	0.0549379	0.999958	0.0412034	0	0.530412	0.605771	0.00322848
782	TTK	7272	0.63897	0.0536298	1	0.0856769	0.170326	0.214519	0.999998	0.000654022	0.15498	0.0994114	0.131113	0.0706344	0.999992	0.0392413	0	0.530412	0.532207	0.00325632
783	SLK	9748	0.812709	0.0346632	0.983237	0.184434	0.457017	0.141923	0.999998	0.000654022	0.999998	0.00261609	0	0.540876	0.0151105	0.22106	0	0.530412	0.412172	0.00331144
784	AIFM1	9131	0.619471	0.0549379	1	0.0856769	0.392325	0.156965	0.329719	0.0372793	0.798895	0.0444735	0.40987	0.0431655	1	0.0333551	0.060019	0.057554	0.691577	0.00335025
785	HTR1A	3350	0.122094	0.155657	1	0.0856769	0.977476	0.0163506	0.000169424	0.0627861	9.99998e-05	0.131458	0.112278	0.0706344	1	0.0333551	0.554786	0.0248528	0.553729	0.00339855
786	C5AR1	728	0.122094	0.155657	1	0.0856769	0.805356	0.0425114	0.999998	0.000654022	0.150436	0.0994114	9.99998e-05	0.0824068	0.989063	0.0660562	0	0.530412	0.506737	0.00341136
787	FRG1	2483	0.038666	0.214519	0.745616	0.219097	0.469541	0.119032	0.570517	0.0313931	0.999998	0.00261609	0.999998	0.00327011	0.66681	0.135383	0	0.530412	0.51693	0.00342919
788	FGF20	26281	0.715751	0.0451275	1	0.0856769	0.01	0.257685	0.783859	0.0222368	0.410621	0.0856769	1	0.00327011	1	0.0333551	0	0.530412	0.672773	0.00345238
789	ABCG2	9429	0.50144	0.0725965	1	0.0863309	0.770193	0.0490517	0.0547398	0.0549379	0.672281	0.0699804	0.20032	0.0693264	1	0.0333551	0.263957	0.0405494	0.686694	0.00346441
790	DIO2	1734	0.113675	0.155657	1	0.0856769	0.210788	0.18378	0.999998	0.000654022	0.90161	0.030739	0	0.540876	0.92983	0.088293	0.163258	0.0483976	0.552258	0.00350058
791	STAR	6770	0.0018542	0.241334	1	0.0856769	0.987312	0.0117724	0.610221	0.028777	0.415519	0.0856769	0.163625	0.0706344	0.998842	0.0523218	0.132911	0.0536298	0.653081	0.00355911
792	PRDX2	7001	0.0018542	0.241334	1	0.0856769	0.590559	0.0817528	0.999998	0.000654022	9.99998e-05	0.131458	0	0.540876	0.998792	0.0523218	0.43905	0.029431	0.472232	0.00358288
793	SPTAN1	6709	0.753492	0.0431655	1	0.0856769	0.986091	0.0124264	0.0951109	0.0529758	0.68292	0.0654022	0.424192	0.0425114	1	0.0346632	0	0.530412	0.705028	0.00362095
794	PSAP	5660	0.11596	0.155657	1	0.0856769	0.816795	0.0425114	0.945436	0.0104644	0.997434	0.00654022	0.64431	0.0340092	0.31969	0.179856	0	0.530412	0.68706	0.00363677
795	C5	727	0.936655	0.0137345	1	0.0856769	0.864185	0.0385873	0.305195	0.0385873	0.693858	0.057554	0.0985652	0.0706344	1	0.0333551	0	0.530412	0.691422	0.00363822
796	TSPO	706	0.332393	0.113146	1	0.0856769	0.793721	0.0438195	0.999998	0.000654022	0.471196	0.0810988	0.0689556	0.0706344	0.551181	0.153041	0	0.530412	0.580244	0.00367276
797	KIF3C	3797	0.370928	0.0948332	0.995252	0.160889	0.959389	0.0202747	0.999998	0.000654022	0.471196	0.0810988	0.0321983	0.0706344	0.108915	0.211903	0	0.530412	0.537422	0.00368437
798	RAX	30062	0.68714	0.0490517	1	0.088293	0.14026	0.215173	0.00016942	0.0627861	0.902856	0.030085	0.999998	0.00327011	0.999779	0.0451275	0	0.530412	0.561757	0.0037639
799	FBXO32	114907	0.0018686	0.241334	1	0.0856769	0.550868	0.104644	0.999998	0.000654022	0.528114	0.0791367	0.240571	0.0667103	0.999994	0.0379333	0	0.530412	0.54447	0.00389046
800	AHSG	197	0.672469	0.0510137	1	0.0856769	0.752386	0.0510137	0.999998	0.000654022	0.207635	0.0994114	0	0.540876	0.999999	0.0366252	0	0.530412	0.575443	0.00391013
801	SPAST	6683	0.370928	0.0948332	1	0.0856769	0.847809	0.0398954	0.738651	0.0241988	0.423432	0.0856769	0.999998	0.00327011	0.64215	0.137999	0	0.530412	0.681194	0.00399197
802	APOA4	337	0.703488	0.0483976	1	0.0856769	0.877144	0.0359712	0.000130624	0.0627861	0.218954	0.0994114	9.99998e-05	0.0824068	0.999998	0.0366252	0.0681515	0.057554	0.558288	0.00400003
803	GADD45B	4616	0.0018686	0.241334	1	0.0856769	0.14026	0.215173	0.999998	0.000654022	0.250295	0.0994114	0.818172	0.0228908	0.998608	0.0523218	0	0.530412	0.512517	0.00419861
804	GJB1	2705	0.288593	0.1138	0.998443	0.150425	0.743768	0.0523218	0.363104	0.0366252	0.53618	0.0791367	0.151512	0.0706344	0.938727	0.0850229	0.737078	0.0124264	0.72896	0.00428348
805	AQP5	362	0.00185424	0.241334	0.999404	0.141923	0.977766	0.0163506	0.00016942	0.0627861	0.721334	0.0516678	0.261962	0.0627861	1	0.0333551	0.146791	0.0516678	0.597227	0.00430719
806	CARTPT	9607	0.118786	0.155657	1	0.0856769	0.904582	0.0333551	2.57728e-06	0.0627861	0.713725	0.0542838	0.999998	0.00327011	0.959689	0.0752126	0	0.530412	0.582186	0.0043172
807	ATIC	471	0.288188	0.1138	0.999999	0.0915631	0.590559	0.0817528	0.531748	0.0320471	0.999998	0.00261609	0	0.540876	0.900324	0.0967953	0.114669	0.0536298	0.592012	0.00433971
808	TEAD2	8463	0.0375179	0.214519	1	0.0856769	0.552097	0.0856769	0.999998	0.000654022	0.608946	0.0765206	0.11117	0.0706344	0.972142	0.0732505	0	0.530412	0.549363	0.00446564
809	ITIH4	3700	0.515561	0.0712884	0.999999	0.0915631	0.636211	0.0667103	2.57728e-06	0.0627861	0.813324	0.0431655	0.999998	0.00327011	0.855488	0.107914	0	0.530412	0.597517	0.00450147
810	NEUROG3	50674	0.959656	0.00915631	1	0.0856769	0.14026	0.215173	0.260039	0.0405494	0.925614	0.0274689	0.0403858	0.0706344	1	0.0333551	0	0.530412	0.599109	0.00460768
811	NCAN	1463	0.355152	0.102027	1	0.0856769	0.546748	0.107914	0.999998	0.000654022	9.99998e-05	0.131458	0.3992	0.0444735	0.744136	0.12361	0	0.530412	0.521022	0.00461898
812	EYS	346007	0.0018686	0.241334	0.999599	0.138653	0.464315	0.135383	0.00016942	0.0627861	0.999998	0.00261609	0.999998	0.00327011	0.28641	0.185088	0	0.530412	0.342589	0.00463658
813	SCGB1A1	7356	0.112838	0.155657	1	0.0856769	0.945082	0.0241988	0.10738	0.0523218	0.920722	0.0274689	0	0.540876	1	0.0333551	0.460432	0.028777	0.655848	0.00465062
814	IHH	3549	0.116982	0.155657	1	0.0856769	0.721211	0.0549379	0.676553	0.0268149	0.985408	0.0104644	0.203535	0.0667103	1	0.0333551	0	0.530412	0.6662	0.004664
815	ITM2A	9452	0.0018686	0.241334	0.999998	0.0928712	0.191671	0.196861	0.999998	0.000654022	0.482606	0.0810988	0.999998	0.00327011	0	0.610203	0	0.530412	0.185919	0.00470043
816	CDH4	1002	0.0018686	0.241334	1	0.0856769	0.479558	0.1138	0.999998	0.000654022	0.251536	0.0994114	0.0403858	0.0706344	0.999849	0.0438195	0	0.530412	0.460744	0.00472515
817	SP7	121340	0.196132	0.136691	1	0.088293	0.14026	0.215173	0.414833	0.0359712	0.771522	0.0477436	0.999998	0.00327011	1	0.0333551	0	0.530412	0.58651	0.00477347
818	DDB1	1642	0.137386	0.155657	1	0.0856769	0.817549	0.0425114	0.000169658	0.0627861	0.197341	0.0994114	0.115927	0.0706344	1	0.0333551	0.4019	0.0313931	0.577488	0.0047992
819	HOXC13	3229	0.364838	0.0981033	1	0.0856769	0.14026	0.215173	0.00016942	0.0627861	0.961699	0.0189666	0.999998	0.00327011	0.973544	0.0725965	0	0.530412	0.532092	0.00486392
820	NNMT	4837	9.99999e-05	0.241334	0.991282	0.175932	0.18499	0.209941	0.999998	0.000654022	0.999998	0.00261609	0	0.540876	0.992718	0.0621321	0	0.530412	0.364496	0.00486837
821	NRF1	4899	0.68714	0.0490517	1	0.0856769	0.749049	0.0510137	0.999998	0.000654022	9.99998e-05	0.131458	0	0.540876	0.997531	0.0562459	0	0.530412	0.512394	0.00503613
822	B4GALT1	2683	0.288188	0.1138	1	0.0856769	0.986323	0.0124264	0.136811	0.0523218	0.943281	0.0255069	9.99998e-05	0.0824068	0.999923	0.0425114	0	0.530412	0.609278	0.00505531
823	LAMA3	3909	0.127667	0.155657	0.999998	0.0928712	0.747155	0.0523218	0.906743	0.0156965	0.775159	0.0470896	0.98752	0.0111184	0.90842	0.0941792	0	0.530412	0.735497	0.00511835
824	CPB2	1361	0.00185419	0.241334	1	0.0856769	0.428878	0.151079	0.999998	0.000654022	0.566956	0.0771746	0.168528	0.0706344	0.997688	0.0555919	0	0.530412	0.519182	0.00522732
825	AFP	174	0.00185448	0.241334	1	0.088293	0.445707	0.145847	0.00016942	0.0627861	0.73917	0.0483976	0.613421	0.0340092	1	0.0333551	0.403957	0.030739	0.597541	0.00523269
826	S100A1	6271	0.430584	0.0778286	1	0.0856769	0.772608	0.0490517	0.999998	0.000654022	0.467263	0.0810988	0	0.540876	0.968425	0.0732505	0	0.530412	0.585207	0.0054367
827	GPSM1	26086	0.145358	0.155657	0.958861	0.200131	0.551313	0.0915631	0.999998	0.000654022	0.795505	0.0444735	0	0.540876	0.60737	0.141923	0.0591924	0.057554	0.546619	0.0054477
828	FLRT3	23767	0.0117094	0.214519	0.99999	0.105298	0.881563	0.0353172	0.272465	0.0405494	0.164993	0.0994114	0.999998	0.00327011	0	0.610203	0.0516467	0.057554	0.449315	0.00546317
829	ABCC3	8714	0.157581	0.155657	0.999992	0.102681	0.707486	0.0562459	0.999998	0.000654022	0.161904	0.0994114	0	0.540876	0.140608	0.206017	0.0117375	0.06017	0.427163	0.00558613
830	TGFBI	7045	0.795718	0.0392413	0.999991	0.104644	0.925186	0.029431	0.0319501	0.0549379	0.308765	0.0994114	0	0.540876	1	0.0333551	0.341621	0.0353172	0.642014	0.00573594
831	DTNA	1837	0.0117351	0.214519	0.758322	0.219097	0.967373	0.0189666	0.00016942	0.0627861	0.735487	0.0483976	0.999998	0.00327011	0.915533	0.0922171	0	0.530412	0.53914	0.0058004
832	DYSF	8291	0.0539071	0.166776	0.976759	0.187704	0.940789	0.0268149	0.265539	0.0405494	0.207635	0.0994114	0.999998	0.00327011	0.955444	0.0765206	0	0.530412	0.587104	0.0058789
833	CRYBB1	1414	0.00186274	0.241334	0.50875	0.232178	-1	0.305428	0.000169426	0.0627861	0.999998	0.00261609	0.999998	0.00327011	0.897379	0.0967953	0	0.530412	0.343349	0.00598905
834	HSD11B1	3290	0.281828	0.1138	1	0.0856769	0.631829	0.0667103	0.677609	0.0268149	0.924489	0.0274689	0	0.540876	1	0.0346632	0.13805	0.0529758	0.664867	0.00600747
835	ANKH	56172	9.99999e-05	0.241334	0.999934	0.121648	0.468804	0.135383	0.0951109	0.0529758	0.981922	0.0124264	0.999998	0.00327011	0.860411	0.105952	0	0.530412	0.529383	0.00603098
836	PAX7	5081	0.13021	0.155657	1	0.0856769	0.280896	0.17397	0.648893	0.0268149	0.990134	0.00915631	0.376298	0.0477436	1	0.0333551	0	0.530412	0.631972	0.00603254
837	XBP1	7494	0.692466	0.0490517	1	0.0856769	0.469541	0.119032	0.0321032	0.0549379	0.975934	0.0150425	0.260563	0.0627861	0.999995	0.0379333	0	0.530412	0.622401	0.00622014
838	VCAN	1462	0.35494	0.102027	1	0.0856769	0.900326	0.0333551	0.00016942	0.0627861	0.823318	0.0418574	0.491877	0.0385873	1	0.0333551	0	0.530412	0.639728	0.00622405
839	GFPT1	2673	0.0537986	0.166776	1	0.0856769	0.540264	0.109222	0.634807	0.028123	0.999998	0.00261609	9.99998e-05	0.0824068	0.859394	0.105952	0	0.530412	0.500856	0.00626219
840	KCNK3	3777	0.711679	0.0464356	1	0.0856769	0.479558	0.1138	0.999998	0.000654022	0.37313	0.0961413	0	0.540876	0.98589	0.0673643	0	0.530412	0.560991	0.00634238
841	HDAC8	55869	0.190198	0.155657	1	0.0856769	0.620766	0.0778286	0.953674	0.00915631	0.800702	0.0444735	0.55057	0.0366252	0.984754	0.0680183	0	0.530412	0.707828	0.006378
842	LPIN1	23175	0.732902	0.0438195	1	0.0856769	0.689128	0.058208	0.235366	0.0431655	0.968934	0.0176586	0.124484	0.0706344	0.925718	0.0902551	0	0.530412	0.666211	0.00639828
843	GLUL	2752	0.353494	0.102681	1	0.0856769	0.985821	0.0130804	0.329719	0.0372793	9.99998e-05	0.131458	0	0.540876	1	0.0346632	0.126073	0.0536298	0.564957	0.00641424
844	NRTN	4902	0.569565	0.0634402	1	0.0856769	0.853311	0.0398954	0.467855	0.0346632	0.894206	0.0320471	0.0403858	0.0706344	0.99104	0.0634402	0	0.530412	0.679263	0.0064374
845	CYP7A1	1581	0.00185419	0.241334	1	0.0856769	0.551313	0.0915631	0.999998	0.000654022	0.850357	0.0359712	0	0.540876	0.99948	0.0470896	0	0.530412	0.502323	0.00655786
846	ENO3	2027	0.501689	0.0725965	1	0.088947	0.615313	0.0797907	0.0266997	0.0549379	0.999998	0.00261609	0.146575	0.0706344	0.00973707	0.22106	0	0.530412	0.424078	0.00660462
847	SH2B3	10019	0.257444	0.124264	0.999585	0.139307	0.18499	0.209941	0.912596	0.0150425	9.99998e-05	0.131458	0.808129	0.0255069	0.93808	0.0856769	0.276563	0.0392413	0.631359	0.00661669
848	COL10A1	1300	0.0018686	0.241334	0.99994	0.120994	0.88424	0.0353172	0.650873	0.0268149	0.840392	0.0372793	0.565769	0.0353172	1	0.0333551	0	0.530412	0.675389	0.00672652
849	EGLN1	54583	0.218976	0.12688	1	0.0856769	0.286145	0.1707	0.00016942	0.0627861	0.983422	0.0117724	0.807038	0.0261609	1	0.0340092	0	0.530412	0.582143	0.00673868
850	SPINK1	6690	0.112884	0.155657	1	0.0856769	0.428878	0.151079	0.734997	0.0241988	0.652795	0.0732505	0.14376	0.0706344	0.999465	0.0483976	0.112664	0.0536298	0.643086	0.00676769
851	SNTA1	6640	0.654019	0.0523218	1	0.0856769	0.716427	0.0555919	0.0101511	0.0614781	9.99998e-05	0.131458	0.107822	0.0706344	0.926572	0.089601	0.0967566	0.0555919	0.529738	0.00696971
852	RASD1	51655	0.157581	0.155657	1	0.089601	0.32657	0.158927	0.999998	0.000654022	9.99998e-05	0.131458	0	0.540876	0.802611	0.115108	9.99998e-05	0.0608241	0.37706	0.00701723
853	PABPN1	8106	0.0373954	0.214519	1	0.0863309	0.469541	0.119032	0.314669	0.0379333	0.999998	0.00261609	0.728949	0.029431	0.111574	0.211903	0	0.530412	0.487384	0.00702435
854	IL17RD	54756	0.0018686	0.241334	0.495099	0.232178	0.6944	0.057554	0.272465	0.0405494	0.676717	0.0699804	0.886384	0.0183126	0.943199	0.0843689	0.110653	0.0536298	0.628898	0.00714742
855	FPGS	2356	0.157581	0.155657	0.999877	0.12688	0.4956	0.1138	0.999998	0.000654022	9.99998e-05	0.131458	0	0.540876	0.755477	0.12361	0.0117375	0.06017	0.411432	0.0072138
856	F7	2155	0.57783	0.0627861	1	0.0856769	0.748342	0.0523218	0.751364	0.0241988	0.140301	0.0994114	0.207835	0.0667103	1	0.0333551	0	0.530412	0.650721	0.00728816
857	KCNB1	3745	0.338269	0.10726	1	0.087639	0.990627	0.00784827	0.0515865	0.0549379	0.133779	0.0994114	0	0.540876	0.978681	0.0712884	0.146791	0.0516678	0.567193	0.00730028
858	SYP	6855	0.305162	0.113146	0.999997	0.0948332	0.984044	0.0143885	0.0319501	0.0549379	0.140406	0.0994114	0	0.540876	1	0.0333551	0.12551	0.0536298	0.555524	0.00734434
859	IFT43	112752	0	0.620667	0.992118	0.173316	0.470243	0.118378	0.698726	0.0261609	0.999998	0.00261609	0.999998	0.00327011	0	0.610203	0	0.530412	0.383699	0.00768662
860	DHFR	1719	0.12431	0.155657	0.999476	0.141269	-1	0.305428	0.335773	0.0372793	9.99998e-05	0.131458	0.731001	0.029431	0.999999	0.0366252	0.517912	0.0268149	0.645204	0.00777513
861	CRABP2	1382	0.0807785	0.166776	1	0.089601	0.791623	0.0444735	0.999998	0.000654022	0.308753	0.0994114	0	0.540876	0.940771	0.0843689	0	0.530412	0.51449	0.00805251
862	SMN1	6606	0.552855	0.0647482	0.999936	0.121648	0.620766	0.0778286	0.283736	0.0392413	0.99775	0.00523218	0	0.540876	1	0.0346632	0	0.530412	0.611978	0.00860494
863	ABCC2	1244	0.191847	0.155657	1	0.0856769	0.662263	0.0621321	0.61295	0.028777	0.616216	0.0758666	0	0.540876	0.999685	0.0464356	0.471028	0.028777	0.669292	0.0087446
864	PTGDR2	11251	0.0771689	0.166776	0.999021	0.147155	0.478475	0.117724	0.999998	0.000654022	9.99998e-05	0.131458	9.99998e-05	0.0824068	0.739735	0.124264	0	0.530412	0.376551	0.00884639
865	SFTPD	6441	0.246365	0.124264	1	0.0856769	0.961451	0.0196207	0.000169658	0.0627861	0.222081	0.0994114	0	0.540876	1	0.0333551	0.0241256	0.057554	0.512176	0.00885753
866	APOA2	336	0.855649	0.0235448	1	0.0856769	0.81537	0.0425114	2.57728e-06	0.0627861	9.99998e-05	0.131458	9.99998e-05	0.0824068	0.999716	0.0457816	0	0.530412	0.470231	0.00900619
867	DOCK3	1795	0.0118154	0.214519	0.999939	0.120994	0.0309774	0.249836	0.999998	0.000654022	0.206236	0.0994114	0.241114	0.0667103	0.872548	0.100719	0	0.530412	0.431274	0.00920409
868	TM4SF4	7104	0	0.620667	0.98565	0.183126	0.191671	0.196861	0.999998	0.000654022	0.151102	0.0994114	0.999998	0.00327011	0	0.610203	0	0.530412	0.262198	0.00928719
869	SMN2	6607	0.552855	0.0647482	1	0.0856769	0.620766	0.0778286	0.0951109	0.0529758	0.99775	0.00523218	0	0.540876	0.999729	0.0451275	0	0.530412	0.583931	0.00930842
870	SERPINA10	51156	0.733178	0.0438195	1	0.0856769	0.428878	0.151079	0.999998	0.000654022	9.99998e-05	0.131458	0	0.540876	0.75016	0.12361	0	0.530412	0.451608	0.00969201
871	NEFL	4747	0.862689	0.0235448	1	0.0856769	0.976278	0.0176586	0.0951109	0.0529758	0.140406	0.0994114	0	0.540876	1	0.0333551	0	0.530412	0.573525	0.00982575
872	CAST	831	0.374796	0.0935252	1	0.0856769	0.286145	0.166122	0.999998	0.000654022	0.306113	0.0994114	0	0.540876	0.972684	0.0732505	0	0.530412	0.491125	0.00987289
873	FCGR3A	2214	0.145077	0.155657	1	0.0856769	0.881118	0.0353172	0.49697	0.0346632	0.150782	0.0994114	0.308009	0.058862	0.999995	0.0379333	0	0.530412	0.613783	0.0100751
874	GATM	2628	9.99999e-05	0.241334	1	0.088947	0.659532	0.0621321	0.153204	0.0523218	0.982576	0.0124264	0	0.540876	0.247809	0.194245	0.588494	0.0228908	0.539642	0.0103805
875	GJA5	2702	0.011704	0.214519	1	0.0856769	0.656114	0.0640942	0.00016942	0.0627861	0.931138	0.0274689	0	0.540876	1	0.0333551	0.0281002	0.057554	0.488738	0.0104242
876	APOA5	116519	0.927593	0.0156965	1	0.0856769	0.403517	0.154349	0.0101511	0.0614781	0.140406	0.0994114	0	0.540876	0.996382	0.0562459	0.103388	0.0555919	0.520228	0.0104889
877	SALL4	57167	0.0384355	0.214519	1	0.0856769	0.34238	0.158927	0.960611	0.00784827	0.989975	0.00915631	0	0.540876	0.999999	0.0366252	0	0.530412	0.564189	0.0105953
878	PTPRZ1	5803	0.09115	0.166776	1	0.0856769	0.837096	0.0405494	0.084847	0.0529758	0.411639	0.0856769	0.68171	0.030739	0.998932	0.0516678	0	0.530412	0.612126	0.0106125
879	MAT1A	4143	0.50144	0.0725965	0.99983	0.128842	0.550868	0.104644	0.0633782	0.0542838	0.251536	0.0994114	0	0.540876	0.943499	0.0843689	0.852287	0.00981033	0.613341	0.0108683
880	PAPPA	5069	0.00185472	0.241334	0.9989	0.148463	0.428878	0.150425	0.000169658	0.0627861	0.404694	0.088293	0.261962	0.0627861	1	0.0333551	0.276942	0.0385873	0.519832	0.0109515
881	RHO	6010	0.122094	0.155657	0.99997	0.115762	0.929735	0.029431	0.00016942	0.0627861	0.196665	0.0994114	0.448259	0.0418574	1	0.0333551	0	0.530412	0.550644	0.0110121
882	PYY	5697	0.118786	0.155657	0.999998	0.0928712	0.428878	0.151079	2.57728e-06	0.0627861	0.72687	0.0503597	9.99998e-05	0.0824068	0.952235	0.0797907	0.0691398	0.057554	0.484559	0.0112723
883	PLCD1	5333	0.586125	0.0614781	1	0.0856769	0.659532	0.0621321	0.964896	0.00719424	0.704113	0.0549379	0	0.540876	0.971506	0.0732505	0	0.530412	0.654022	0.0114352
884	CNTN1	1272	0.508139	0.0725965	1	0.0856769	0.553837	0.0856769	0.352361	0.0366252	9.99998e-05	0.131458	0.286138	0.06017	0.999988	0.0392413	0	0.530412	0.550649	0.0121531
885	NR4A3	8013	0.129747	0.155657	1	0.0856769	0.552097	0.0856769	0.831551	0.0196207	0.961882	0.0189666	0.0982905	0.0706344	0.081545	0.22106	0	0.530412	0.550503	0.0125642
886	PELI1	57162	0.00185419	0.241334	1	0.0856769	0.286145	0.1707	0.999998	0.000654022	0.449565	0.0817528	0.278609	0.06017	0	0.610203	0	0.530412	0.361077	0.0127602
887	VPS35	55737	0.0018686	0.241334	0.994738	0.160889	0.787734	0.0457816	0.0319501	0.0549379	0.139829	0.0994114	9.99998e-05	0.0824068	0.924107	0.0902551	0.0215095	0.057554	0.437372	0.013341
888	P2RX2	22953	0.495934	0.0725965	1	0.0856769	0.998221	0.00196207	0.000169535	0.0627861	0.221944	0.0994114	0	0.540876	0.246051	0.194245	0	0.530412	0.460327	0.0134436
889	SLCO1A2	6579	9.99999e-05	0.241334	0.999975	0.114454	0.721502	0.0549379	0.999998	0.000654022	9.99998e-05	0.131458	0	0.540876	0.765247	0.12361	0	0.530412	0.373754	0.0138687
890	MPZ	4359	0.0018686	0.241334	0.846496	0.215173	0.466709	0.135383	0.523142	0.0327011	0.153681	0.0994114	0.151512	0.0706344	0.997658	0.0555919	0.13039	0.0536298	0.536808	0.0140677
891	NEFH	4744	0.660188	0.0516678	0.999999	0.0909091	0.872198	0.0366252	0.618978	0.028777	9.99998e-05	0.131458	0	0.540876	1	0.0333551	0	0.530412	0.560184	0.0154353
892	CYP27A1	1593	0.00185419	0.241334	0.999854	0.127534	0.4956	0.1138	0.968251	0.00719424	0.251536	0.0994114	0	0.540876	0.6685	0.135383	0.343343	0.0353172	0.553462	0.0156557
893	BAAT	570	0.116636	0.155657	1	0.088947	0.452645	0.143231	0.585785	0.029431	0.999998	0.00261609	0	0.540876	0.469445	0.16416	0	0.530412	0.463528	0.0162526
894	SCN1A	6323	0.00185419	0.241334	0.999995	0.0987574	0.9888	0.0104644	0.306951	0.0385873	0.390928	0.0909091	0.0403858	0.0706344	0.0906199	0.22106	0	0.530412	0.464141	0.0162972
895	SFTPA1	653509	0.00185748	0.241334	0.998247	0.152387	0.919436	0.030085	0.96112	0.00784827	0.222177	0.0994114	0	0.540876	1	0.0333551	0	0.530412	0.551673	0.0170795
896	ADH1C	126	0.897565	0.0183126	0.999999	0.0909091	0.286145	0.166122	0.732538	0.0241988	9.99998e-05	0.131458	0	0.540876	0.99998	0.0392413	0	0.530412	0.512428	0.018222
897	PROK2	60675	0.127667	0.155657	1	0.0856769	0.01	0.257685	0.921017	0.0130804	9.99998e-05	0.131458	9.99998e-05	0.0824068	0.999955	0.0412034	0	0.530412	0.418373	0.0186942
898	FOXN1	8456	0.131361	0.155657	1	0.0856769	0.14026	0.215173	0.00016942	0.0627861	0.997122	0.00654022	0	0.540876	1	0.0333551	0	0.530412	0.439285	0.0190824
899	GFER	2671	0.525286	0.0706344	0.999962	0.115762	0.340575	0.158927	0.092342	0.0529758	0.999998	0.00261609	0	0.540876	0.0127843	0.22106	0	0.530412	0.35461	0.0191697
900	CDH15	1013	0.0018686	0.241334	0.999793	0.132112	0.649022	0.0660562	0.0319501	0.0549379	0.471196	0.0810988	0.0403858	0.0706344	1	0.0333551	0	0.530412	0.469787	0.0193496
901	CAPN3	825	0.436019	0.0778286	1	0.0856769	0.593883	0.0817528	0.136811	0.0523218	0.661381	0.0706344	0.13189	0.0706344	0.363935	0.173316	0	0.530412	0.550472	0.0201151
902	TRIM32	22954	0.27529	0.124264	1	0.0856769	0.443202	0.145847	0.97367	0.00719424	0.464959	0.0810988	0	0.540876	0.996412	0.0562459	0	0.530412	0.57934	0.0209215
903	TMPO	7112	0.0628812	0.166776	0.984343	0.184434	0.565163	0.0843689	0.000169423	0.0627861	0.86017	0.0346632	0	0.540876	0.923515	0.0902551	0.109613	0.0536298	0.505077	0.021006
904	KCNA5	3741	0.641623	0.0536298	1	0.0856769	0.869444	0.0379333	0.0101511	0.0614781	0.205887	0.0994114	0	0.540876	0.99913	0.0497057	0	0.530412	0.528066	0.0212069
905	PRPH	5630	0.0018686	0.241334	0.446217	0.232832	0.991356	0.00784827	0.618978	0.028777	9.99998e-05	0.131458	0	0.540876	1	0.0333551	0	0.530412	0.437417	0.0215822
906	KLKB1	3818	0.00185457	0.241334	1	0.089601	0.507091	0.112492	0.0101916	0.0614781	0.47888	0.0810988	0.155631	0.0706344	0.999908	0.0425114	0	0.530412	0.467197	0.0230807
907	CRYBB2	1415	0.294348	0.1138	0.947516	0.202747	-1	0.305428	0.0319501	0.0549379	0.19855	0.0994114	0.138433	0.0706344	0.544009	0.153695	0.192427	0.0470896	0.52694	0.0232305
908	RSPO1	284654	0.751179	0.0431655	1	0.0856769	0.529287	0.11053	2.57728e-06	0.0627861	0.464016	0.0810988	0	0.540876	1	0.0333551	0	0.530412	0.509849	0.0233306
909	HMBS	3145	0.0537986	0.166776	0.933733	0.204055	0.832263	0.0418574	0.992236	0.00457816	0.712032	0.0542838	0	0.540876	0.00973707	0.22106	0	0.530412	0.49614	0.0243317
910	GNMT	27232	0.0537986	0.166776	1	0.0856769	0.0309774	0.249836	0.159876	0.0523218	0.621242	0.0745585	0	0.540876	0.970916	0.0732505	0.129532	0.0536298	0.474527	0.0267961
911	HYAL1	3373	0.190198	0.155657	1	0.0856769	0.84014	0.0405494	0.114207	0.0523218	0.777937	0.0464356	0	0.540876	0.927692	0.088293	0	0.530412	0.557423	0.0279146
912	PCDH15	65217	0.0018686	0.241334	1	0.0856769	0.949957	0.0235448	0.0556771	0.0542838	0.662082	0.0706344	0	0.540876	0.989183	0.0654022	0	0.530412	0.504676	0.0284141
913	RPE65	6121	0.00185419	0.241334	1	0.0856769	0.644049	0.0667103	0.0319501	0.0549379	0.196611	0.0994114	9.99998e-05	0.0824068	0.652497	0.137345	0	0.530412	0.39088	0.0310425
914	SGCA	6442	0.0018686	0.241334	0.850924	0.213865	0.568555	0.0843689	0.136811	0.0523218	0.206749	0.0994114	0.433987	0.0418574	0.919418	0.0902551	0	0.530412	0.497057	0.0310807
915	HSD3B7	80270	0.264882	0.124264	0.999782	0.132112	0.551313	0.0915631	0.93063	0.0124264	0.751531	0.0483976	0	0.540876	0.0114708	0.22106	0	0.530412	0.500572	0.0336839
916	DAP	1611	0.011833	0.214519	1	0.0856769	0	0.631131	0.999998	0.000654022	9.99998e-05	0.131458	0	0.540876	0.141343	0.206017	0	0.530412	0.213534	0.034006
917	RIT1	6016	0.191847	0.155657	0.99988	0.12688	0.108243	0.247874	0.481606	0.0346632	9.99998e-05	0.131458	0.52787	0.0366252	0.607962	0.141923	0	0.530412	0.469554	0.0345051
918	CHST3	9469	9.99999e-05	0.241334	1	0.0856769	0.551313	0.0915631	0.936017	0.0117724	0.599261	0.0765206	0	0.540876	0.494504	0.160889	0	0.530412	0.500766	0.0375415
919	SCN9A	6335	0.00185419	0.241334	0.999999	0.0909091	0.666583	0.0614781	0.572992	0.0313931	0.418085	0.0856769	0.0403858	0.0706344	0	0.610203	0	0.530412	0.414271	0.0382145
920	NDE1	54820	0.310994	0.113146	1	0.0856769	0.60531	0.0817528	0.20147	0.0444735	0.166156	0.0994114	0	0.540876	0.936733	0.0856769	0	0.530412	0.498413	0.0387076
921	PRPS1	5631	0.50144	0.0725965	0.99985	0.127534	0.307806	0.160235	0.828067	0.0196207	9.99998e-05	0.131458	0	0.540876	0.376586	0.171354	0	0.530412	0.443688	0.0503523
922	GBA2	57704	9.99999e-05	0.241334	0.999804	0.130804	0.551313	0.0915631	0.784808	0.0222368	0.40396	0.088293	0	0.540876	0.777452	0.119686	0	0.530412	0.495553	0.0509469
923	C6	729	0.0018686	0.241334	1	0.0856769	0.799113	0.0425114	0.00016942	0.0627861	9.99998e-05	0.131458	0	0.540876	0.905589	0.0948332	0	0.530412	0.352123	0.051166
924	PCYT1A	5130	0.288249	0.1138	0.996452	0.157619	0.551313	0.0915631	0.34562	0.0372793	0.667269	0.0699804	0	0.540876	0.444999	0.166776	0	0.530412	0.519784	0.0518146
925	GNE	10020	0.157581	0.155657	0.999989	0.105952	0.18499	0.209941	0.816373	0.0196207	0.535461	0.0791367	0	0.540876	0.589188	0.145193	0	0.530412	0.498103	0.0533569
926	POMGNT1	55624	9.99999e-05	0.241334	0.972612	0.189666	0.551313	0.0915631	0.315013	0.0379333	0.911213	0.028777	0	0.540876	0	0.610203	0	0.530412	0.38292	0.0807926
