# Supplementary material for: REGene: a literature-based knowledgebase of animal regeneration that bridge tissue regeneration and cancer
Source: Sci Rep. 2016 Mar 15;6:23167. doi: 10.1038/srep23167 (PMC4791596; doi:10.1038/srep23167)
Supplement: Supplementary Dataset 7 [file srep23167-s8.xls]

## Sheet: Sheet1
STUDY_ABBREVIATION	STUDY_NAME	NUM_OF_CASES_ALTERED	PERCENT_CASES_ALTERED
Breast (BCCRC Xenograft)	Breast cancer patient xenografts (British Columbia, Nature 2014)	29	1
Lung squ (TCGA)	Lung Squamous Cell Carcinoma (TCGA, Provisional)	178	1
Uterine CS (TCGA)	Uterine Carcinosarcoma (TCGA, Provisional)	56	1
Uterine (TCGA pub)	Uterine Corpus Endometrioid Carcinoma (TCGA, Nature 2013)	239	0.996
Uterine (TCGA)	Uterine Corpus Endometrial Carcinoma (TCGA, Provisional)	240	0.992
Ovarian (TCGA)	Ovarian Serous Cystadenocarcinoma (TCGA, Provisional)	308	0.99
Colorectal (TCGA pub)	Colorectal Adenocarcinoma (TCGA, Nature 2012)	208	0.981
Ovarian (TCGA pub)	Ovarian Serous Cystadenocarcinoma (TCGA, Nature 2011)	309	0.978
Colorectal (TCGA)	Colorectal Adenocarcinoma (TCGA, Provisional)	215	0.977
Stomach (TCGA pub)	Stomach Adenocarcinoma (TCGA, Nature 2014)	279	0.972
GBM (TCGA)	Glioblastoma Multiforme (TCGA, Provisional)	265	0.971
CCLE	Cancer Cell Line Encyclopedia (Novartis/Broad, Nature 2012)	851	0.966
Lung SC (CLCGP)	Small Cell Lung Cancer (CLCGP, Nature Genetics 2012)	28	0.966
Colorectal (MSKCC)	Colorectal Adenocarcinoma Triplets (MSKCC, Genome Biology 2014)	133	0.964
NCI-60	NCI-60 Cell Lines (NCI, Cancer Res. 2012)	51	0.962
Head & neck (TCGA)	Head and Neck Squamous Cell Carcinoma (TCGA, Provisional)	289	0.957
Melanoma (TCGA)	Skin Cutaneous Melanoma (TCGA, Provisional)	265	0.953
Bladder (TCGA)	Bladder Urothelial Carcinoma (TCGA, Provisional)	121	0.953
Stomach (TCGA)	Stomach Adenocarcinoma (TCGA, Provisional)	209	0.95
Head & neck (TCGA pub)	Head and Neck Squamous Cell Carcinoma (TCGA, in revision)	264	0.946
Bladder (TCGA pub)	Bladder Urothelial Carcinoma (TCGA, Nature 2014)	120	0.945
GBM (TCGA 2013)	Glioblastoma (TCGA, Cell 2013)	265	0.943
Lung adeno (TCGA)	Lung Adenocarcinoma (TCGA, Provisional)	162	0.942
GBM (TCGA 2008)	Glioblastoma (TCGA, Nature 2008)	85	0.934
MPNST (MSKCC)	Malignant Peripheral Nerve Sheath Tumor (MSKCC, Nature Genetics 2014)	14	0.933
Lung adeno (TCGA pub)	Lung Adenocarcinoma (TCGA, Nature 2014)	214	0.93
Lung squ (TCGA pub)	Lung Squamous Cell Carcinoma (TCGA, Nature 2012)	165	0.927
Prostate (MICH)	Prostate Adenocarcinoma, Metastatic (Michigan, Nature 2012)	56	0.918
Lung SC (JHU)	Small Cell Lung Cancer (Johns Hopkins, Nature Genetics 2012)	38	0.905
Esophagus (Broad)	Esophageal Adenocarcinoma (Broad, Nature Genetics 2013)	132	0.904
Esophagus (TCGA)	Esophageal Carcinoma (TCGA, Provisional)	164	0.891
Pancreas (TCGA)	Pancreatic Adenocarcinoma (TCGA, Provisional)	80	0.889
Liver (TCGA)	Liver Hepatocellular Carcinoma (TCGA, Provisional)	170	0.881
Colorectal (Genentech)	Colorectal Adenocarcinoma (Genentech, Nature 2012)	62	0.861
Esophagus sq (ICGC)	Esophageal Squamous Cell Carcinoma (ICGC, Nature 2014)	74	0.841
Melanoma(broad/dfarber)	Melanoma (Broad/Dana Farber, Nature 2012)	21	0.84
Stomach (Pfizer UHK)	Stomach Adenocarcinoma (Pfizer and UHK, Nature Genetics 2014)	84	0.84
Breast (TCGA)	Breast Invasive Carcinoma (TCGA, Provisional)	798	0.83
Breast (TCGA pub)	Breast Invasive Carcinoma (TCGA, Nature 2012)	395	0.82
Lung adeno (Broad)	Lung Adenocarcinoma (Broad, Cell 2012)	149	0.819
Head & neck (Broad)	Head and Neck Squamous Cell Carcinoma (Broad, Science 2011)	59	0.797
Bladder (MSKCC 2014)	Bladder Cancer (MSKCC, Eur Urol 2014)	85	0.78
Cervical (TCGA)	Cervical Squamous Cell Carcinoma and Endocervical Adenocarcinoma (TCGA, Provisional)	147	0.77
Melanoma (Broad)	Skin Cutaneous Melanoma (Broad, Cell 2012)	93	0.769
Sarcoma (TCGA)	Sarcoma (TCGA, Provisional)	196	0.763
Glioma (TCGA)	Brain Lower Grade Glioma (TCGA, Provisional)	216	0.755
Cholangiocarcinoma (NUS)	Cholangiocarcinoma (National University of Singapore,Nature Genetics 2012)	6	0.75
Stomach (UHK)	Stomach Adenocarcinoma (UHK, Nature Genetics 2011)	16	0.727
Head & neck (JHU)	Head and Neck Squamous Cell Carcinoma (Johns Hopkins, Science 2011)	23	0.719
DLBC (TCGA)	Lymphoid Neoplasm Diffuse Large B-cell Lymphoma (TCGA, Provisional)	34	0.708
Lung adeno (TSP)	Lung Adenocarcinoma (TSP, Nature 2008)	115	0.706
Prostate (TCGA)	Prostate Adenocarcinoma (TCGA, Provisional)	179	0.694
ACC (TCGA)	Adrenocortical Carcinoma (TCGA, Provisional)	61	0.693
Bladder (MSKCC 2012)	Bladder Cancer (MSKCC, JCO 2013)	67	0.691
Liver (AMC)	Liver Hepatocellular Carcinoma (AMC, Hepatology 2014)	156	0.675
Liver (RIKEN)	Liver Hepatocellular Carcinoma (RIKEN, Nature Genetics 2012)	14	0.667
Breast (BCCRC)	Breast Invasive Carcinoma (British Columbia, Nature 2012)	41	0.631
Breast (Sanger)	Breast Invasive Carcinoma (Sanger, Nature 2012)	61	0.61
Stomach (UTokyo)	Stomach Adenocarcinoma (U Tokyo, Nature Genetics 2014)	17	0.567
pRCC (TCGA)	Kidney Renal Papillary Cell Carcinoma (TCGA, Provisional)	91	0.565
Prostate (Broad/Cornell 2013)	Prostate Adenocarcinoma (Broad/Cornell, Cell 2013)	31	0.554
ACyC (MSKCC)	Adenoid Cystic Carcinoma (MSKCC, Nature Genetics 2013)	33	0.55
Bladder (BGI)	Bladder Urothelial Carcinoma (BGI, Nature Genetics 2013)	54	0.545
ccRCC (TCGA)	Kidney Renal Clear Cell Carcinoma (TCGA, Provisional)	223	0.537
chRCC (TCGA)	Kidney Chromophobe (TCGA, Provisional)	35	0.53
Cholangiocarcinoma (JHU)	Intrahepatic Cholangiocarcinoma (Johns Hopkins University, Nature Genetics 2013)	21	0.525
Melanoma (Yale)	Skin Cutaneous Melanoma (Yale, Nature Genetics 2012)	42	0.462
Breast (Broad)	Breast Invasive Carcinoma (Broad, Nature 2012)	47	0.456
Sarcoma (MSKCC)	Sarcoma (MSKCC/Broad, Nature Genetics 2010)	93	0.449
chRCC (TCGA)	Kidney Chromophobe (TCGA, Cancer Cell 2014)	28	0.431
Prostate Organoids	Prostate Adenocarcinoma Organoids (MSKCC, Cell 2014)	5	0.417
Pancreas (ICGC)	Pancreatic Adenocarcinoma (ICGC, Nature 2012)	41	0.414
Prostate (MSKCC 2010)	Prostate Adenocarcinoma (MSKCC, Cancer Cell 2010)	42	0.408
ccRCC (TCGA pub)	Kidney Renal Clear Cell Carcinoma (TCGA, Nature 2013)	169	0.404
Prostate (Broad/Cornell 2012)	Prostate Adenocarcinoma (Broad/Cornell, Nature Genetics 2012)	41	0.376
MM (Broad)	Multiple Myeloma (Broad, Cancer Cell 2014)	64	0.312
PCPG (TCGA)	Pheochromocytoma and Paraganglioma (TCGA, Provisional)	46	0.286
MBL (Broad)	Medulloblastoma (Broad, Nature 2012)	24	0.261
AML (TCGA pub)	Acute Myeloid Leukemia (TCGA, NEJM 2013)	45	0.236
NPC (Singapore)	Nasopharyngeal Carcinoma (Singapore, Nature Genetics 2014)	13	0.232
AML (TCGA)	Acute Myeloid Leukemia (TCGA, Provisional)	42	0.223
MBL (ICGC)	Medulloblastoma (ICGC, Nature 2012)	25	0.219
Cholangiocarcinoma (NCCS)	Cholangiocarcinoma (National Cancer Centre of Singapore, Nature Genetics 2013)	3	0.2
MBL (PCGP)	Medulloblastoma (PCGP, Nature 2012)	7	0.189
Thyroid (TCGA)	Thyroid Carcinoma (TCGA, Provisional)	57	0.143
Thyroid (TCGA pub)	Papillary Thyroid Carcinoma (TCGA, Cell 2014)	56	0.14
ccRCC (BGI)	Kidney Renal Clear Cell Carcinoma (BGI, Nature Genetics 2012)	7	0.086
Prostate (MSKCC 2014)	Prostate Adenocarcinoma CNA study (MSKCC, PNAS 2014)	6	0.058
Ovary SC (MSKCC)	Small Cell Carcinoma of the Ovary (MSKCC, Nature Genetics 2014)	0	0
