# Supplementary material for: REGene: a literature-based knowledgebase of animal regeneration that bridge tissue regeneration and cancer
Source: Sci Rep. 2016 Mar 15;6:23167. doi: 10.1038/srep23167 (PMC4791596; doi:10.1038/srep23167)
Supplement: Supplementary Dataset 8 [file srep23167-s9.xls]

## Sheet: TableS9_mutations
Gene	Sample ID	Cancer Study	AA change	Type	Copy #	Mutation Assessor	Center	Chr	Start Pos	End Pos	Ref	Var
AKT1	DS-bla-044	Bladder (MSKCC 2014)	E17K	Missense	Diploid	Medium	mskcc.org	chr14	105246551	105246551	C	T
AKT1	DS-bla-075	Bladder (MSKCC 2014)	E17K	Missense	Diploid	Medium	mskcc.org	chr14	105246551	105246551	C	T
AKT1	BL049	Bladder (MSKCC 2012)	E17K	Missense	Diploid	Medium	MSKCC	chr14	105246551	105246551	C	T
AKT1	BL043	Bladder (MSKCC 2012)	E17K	Missense	Diploid	Medium	MSKCC	chr14	105246551	105246551	C	T
AKT1	B96	Bladder (BGI)	D323G	Missense	NA	Neutral	BGI	chr14	105239419	105239419	T	C
AKT1	B110	Bladder (BGI)	E17K	Missense	NA	Medium	BGI	chr14	105246551	105246551	C	T
AKT1	B66	Bladder (BGI)	D248H	Missense	NA	Low	BGI	chr14	105239878	105239878	C	G
AKT1	BR-V-016	Breast (Broad)	E17K	Missense	NA	Medium	Broad	chr14	105246551	105246551	C	T
AKT1	BR-V-017	Breast (Broad)	E17K	Missense	NA	Medium	Broad	chr14	105246551	105246551	C	T
AKT1	BR-M-129	Breast (Broad)	E17K	Missense	NA	Medium	Broad	chr14	105246551	105246551	C	T
AKT1	BR-M-155	Breast (Broad)	E17K	Missense	NA	Medium	Broad	chr14	105246551	105246551	C	T
AKT1	BR-M-167	Breast (Broad)	E17K	Missense	NA	Medium	Broad	chr14	105246551	105246551	C	T
AKT1	BR-M-192	Breast (Broad)	E17K	Missense	NA	Medium	Broad	chr14	105246551	105246551	C	T
AKT1	PD4205a	Breast (Sanger)	E17K	Missense	NA	Medium	Sanger	chr14	105246551	105246551	C	T
AKT1	PD4123a	Breast (Sanger)	E17K	Missense	NA	Medium	Sanger	chr14	105246551	105246551	C	T
AKT1	PD3995a	Breast (Sanger)	E17K	Missense	NA	Medium	Sanger	chr14	105246551	105246551	C	T
AKT1	PD4076a	Breast (Sanger)	Q79K	Missense	NA	Low	Sanger	chr14	105243048	105243048	G	T
AKT1	PD4204a	Breast (Sanger)	L52R	Missense	NA	Medium	Sanger	chr14	105246445	105246445	A	C
AKT1	TCGA-A8-A094-01	Breast (TCGA pub)	E17K	Missense	Gain	Medium	WashU	chr14	105246551	105246551	C	T
AKT1	TCGA-A8-A095-01	Breast (TCGA pub)	E17K	Missense	Gain	Medium	WashU	chr14	105246551	105246551	C	T
AKT1	TCGA-AO-A12H-01	Breast (TCGA pub)	E17K	Missense	Diploid	Medium	WashU	chr14	105246551	105246551	C	T
AKT1	TCGA-B6-A0WZ-01	Breast (TCGA pub)	E17K	Missense	Gain	Medium	WashU	chr14	105246551	105246551	C	T
AKT1	TCGA-BH-A0BR-01	Breast (TCGA pub)	E17K	Missense	Diploid	Medium	WashU	chr14	105246551	105246551	C	T
AKT1	TCGA-BH-A0BS-01	Breast (TCGA pub)	E17K	Missense	Diploid	Medium	WashU	chr14	105246551	105246551	C	T
AKT1	TCGA-BH-A0W4-01	Breast (TCGA pub)	E17K	Missense	Diploid	Medium	WashU	chr14	105246551	105246551	C	T
AKT1	TCGA-D8-A141-01	Breast (TCGA pub)	E17K	Missense	Diploid	Medium	WashU	chr14	105246551	105246551	C	T
AKT1	TCGA-E2-A107-01	Breast (TCGA pub)	E17K	Missense	Diploid	Medium	WashU	chr14	105246551	105246551	C	T
AKT1	TCGA-E2-A15I-01	Breast (TCGA pub)	E17K	Missense	Gain	Medium	WashU	chr14	105246551	105246551	C	T
AKT1	TCGA-A8-A099-01	Breast (TCGA pub)	E17K	Missense	ShallowDel	Medium	WashU	chr14	105246551	105246551	C	T
AKT1	TCGA-AN-A0XR-01	Breast (TCGA pub)	L52R	Missense	Diploid	Medium	WashU	chr14	105246445	105246445	A	C
AKT1	TCGA-GM-A3NW-01	Breast (TCGA)	V4L	Missense	Diploid	Neutral	WashU	chr14	105258971	105258971	C	G
AKT1	TCGA-AN-A0XR-01	Breast (TCGA)	L52R	Missense	Diploid	Medium	WashU	chr14	105246445	105246445	A	C
AKT1	HEC50B_ENDOMETRIUM	CCLE	E40K	Missense	Diploid	Low	Broad	chr14	105246482	105246482	C	T
AKT1	KU1919_URINARY_T...	CCLE	E17K	Missense	Gain	Medium	Broad	chr14	105246551	105246551	C	T
AKT1	KYSE30_OESOPHAGUS	CCLE	P51L	Missense	ShallowDel	Medium	Broad	chr14	105246448	105246448	G	A
AKT1	MDAMB361_BREAST	CCLE	D3N	Missense	ShallowDel	Low	Broad	chr14	105258974	105258974	C	T
AKT1	SNU520_STOMACH	CCLE	R23Q	Missense	Diploid	Medium	Broad	chr14	105246532	105246532	C	T
AKT1	SNU175_LARGE_INT...	CCLE	V337M	Missense	Diploid	Medium	Broad	chr14	105239378	105239378	C	T
AKT1	2313287_STOMACH	CCLE	R406H	Missense	AMP	Low	Broad	chr14	105238745	105238745	C	T
AKT1	TUHR4TKB_KIDNEY	CCLE	M458T	Missense	ShallowDel	Low	Broad	chr14	105236748	105236748	A	G
AKT1	SNU1040_LARGE_IN...	CCLE	V145M	Missense	Diploid	Low	Broad	chr14	105241991	105241991	C	T
AKT1	MFE319_ENDOMETRIUM	CCLE	K307N	Missense	Diploid	Neutral	Broad	chr14	105239624	105239624	C	G
AKT1	KU1919_URINARY_T...	CCLE	E49K	Missense	Gain	Neutral	Broad	chr14	105246455	105246455	C	T
AKT1	DMS114_LUNG	CCLE	S266L	Missense	ShallowDel	Medium	Broad	chr14	105239823	105239823	G	A
AKT1	SNU1040_LARGE_IN...	CCLE	Q59*	Nonsense	Diploid		Broad	chr14	105246425	105246425	G	A
AKT1	CHL1_SKIN	CCLE	Q59*	Nonsense	ShallowDel		Broad	chr14	105246425	105246425	G	A
AKT1	DMS114_LUNG	CCLE	R249W	Missense	ShallowDel	Low	Broad	chr14	105239875	105239875	G	A
AKT1	MFE319_ENDOMETRIUM	CCLE	G311D	Missense	Diploid	High	Broad	chr14	105239613	105239613	C	T
AKT1	KP2_PANCREAS	CCLE	G478S	Missense	ShallowDel	Low	Broad	chr14	105236689	105236689	C	T
AKT1	TCGA-EX-A449-01	Cervical (TCGA)	E17K	Missense	Diploid	Medium	WashU	chr14	105246551	105246551	C	T
AKT1	TCGA-EA-A6QX-01	Cervical (TCGA)	E17K	Missense	Gain	Medium	WashU	chr14	105246551	105246551	C	T
AKT1	TCGA-IR-A3LL-01	Cervical (TCGA)	R15Q	Missense	Diploid	Low	WashU	chr14	105258937	105258937	C	T
AKT1	TCGA-AA-3516-01	Colorectal (TCGA pub)	L153P	Missense	Diploid	Medium	Baylor	chr14	105241522	105241522	A	G
AKT1	TCGA-AA-3715-01	Colorectal (TCGA pub)	R370C	Missense	Diploid	Medium	Broad	chr14	105239279	105239279	G	A
AKT1	TCGA-AA-3715-01	Colorectal (TCGA)	R370C	Missense	Diploid	Medium	Broad	chr14	105239279	105239279	G	A
AKT1	TCGA-AA-3516-01	Colorectal (TCGA)	L153P	Missense	DeepDel	Medium	Baylor	chr14	105241522	105241522	A	G
AKT1	EV-075-M	Colorectal (MSKCC)	E17K	Missense	NA	Medium	MSKCC	chr14	105246551	105246551	C	T
AKT1	EV-075-P	Colorectal (MSKCC)	E17K	Missense	NA	Medium	MSKCC	chr14	105246551	105246551	C	T
AKT1	TCGA-14-0789-01	GBM (TCGA 2013)	T211I	Missense	Diploid	Neutral	Broad	chr14	105241276	105241276	G	A
AKT1	TCGA-14-0789-01	GBM (TCGA)	T211I	Missense	Diploid	Neutral	Broad	chr14	105241276	105241276	G	A
AKT1	TCGA-CV-5443-01	Head & neck (TCGA)	E17K	Missense	ShallowDel	Medium	Broad	chr14	105246551	105246551	C	T
AKT1	TCGA-CV-6936-01	Head & neck (TCGA)	E49K	Missense	Diploid	Neutral	Broad	chr14	105246455	105246455	C	T
AKT1	TCGA-CV-6936-01	Head & neck (TCGA pub)	E49K	Missense	Diploid	Neutral	Broad	chr14	105246455	105246455	C	T
AKT1	TCGA-CV-5443-01	Head & neck (TCGA pub)	E17K	Missense	ShallowDel	Medium	Broad	chr14	105246551	105246551	C	T
AKT1	TCGA-B8-4620-01	ccRCC (TCGA pub)	E40K	Missense	Diploid	Low	broad.mit.edu;hgsc.bcm.edu;ucsc.edu	chr14	105246482	105246482	C	T
AKT1	TCGA-B0-4848-01	ccRCC (TCGA pub)	L52R	Missense	ShallowDel	Medium	hgsc.bcm.edu;ucsc.edu	chr14	105246445	105246445	A	C
AKT1	TCGA-BQ-5891-01	pRCC (TCGA)	T435S	Missense	ShallowDel	Medium	Baylor	chr14	105237141	105237141	G	C
AKT1	H080360	Liver (AMC)	D331E	Missense	Diploid	High	LGGM	chr14	105239394	105239394	G	C
AKT1	H061195	Liver (AMC)	E17K	Missense	Diploid	Medium	LGGM	chr14	105246551	105246551	C	T
AKT1	LUAD-E00934	Lung adeno (Broad)	E17K	Missense	Diploid	Medium	Broad	chr14	105246551	105246551	C	T
AKT1	TCGA-55-7283-01	Lung adeno (TCGA pub)	D323Y	Missense	ShallowDel	Low	Broad	chr14	105239420	105239420	C	A
AKT1	TCGA-55-7724-01	Lung adeno (TCGA pub)	E17K	Missense	Gain	Medium	Broad	chr14	105246551	105246551	C	T
AKT1	16947	Lung adeno (TSP)	E17K	Missense	NA	Medium	Broad	chr14	105246551	105246551	C	T
AKT1	16668	Lung adeno (TSP)	F35L	Missense	NA	Neutral	Broad	chr14	105246497	105246497	A	G
AKT1	TCGA-46-3767-01	Lung squ (TCGA pub)	E17K	Missense	Diploid	Medium	Broad	chr14	105246551	105246551	C	T
AKT1	TCGA-46-3767-01	Lung squ (TCGA)	E17K	Missense	Diploid	Medium	Broad	chr14	105246551	105246551	C	T
AKT1	MD-274	MBL (Broad)	D221N	Missense	NA	Neutral	Broad	chr14	105240290	105240290	C	T
AKT1	MM-0506	MM (Broad)	E242Q	Missense	NA	Neutral	Broad	chr14	105239896	105239896	C	G
AKT1	TCGA-HZ-8002-01	Pancreas (TCGA)	E117del	IF del	Diploid		Broad	chr14	105242073	105242075	CTC	-
AKT1	TCGA-IB-7651-01	Pancreas (TCGA)	N128S	Missense	Diploid	Neutral	Broad	chr14	105242041	105242041	T	C
AKT1	TCGA-BJ-A4O9-01	Thyroid (TCGA pub)	E133D	Missense	Diploid	Neutral	Broad	chr14	105242025	105242025	C	G
AKT1	TCGA-E8-A418-01	Thyroid (TCGA pub)	E17K	Missense	Diploid	Medium	Broad	chr14	105246551	105246551	C	T
AKT1	TCGA-DJ-A3VJ-01	Thyroid (TCGA pub)	E17K	Missense	Diploid	Medium	Broad	chr14	105246551	105246551	C	T
AKT1	P06-1125	Prostate (Broad/Cornell 2012)	E17K	Missense	Diploid	Medium	Broad	chr14	105246551	105246551	C	T
AKT1	TCGA-EJ-5530-01	Prostate (TCGA)	E17K	Missense	Diploid	Medium	Broad	chr14	105246551	105246551	C	T
AKT1	MEL-JWCI-WGS-38	Melanoma (Broad)	E267G	Missense	NA	Neutral	Broad	chr14	105239820	105239820	T	C
AKT1	TCGA-FS-A1ZD-06	Melanoma (TCGA)	H194Y	Missense	Diploid		Broad	chr14	105241328	105241329	GG	AA
AKT1	TCGA-ER-A198-06	Melanoma (TCGA)	E17K	Missense	Diploid	Medium	Broad	chr14	105246551	105246551	C	T
AKT1	TCGA-D3-A5GS-06	Melanoma (TCGA)	G311D	Missense	Diploid	High	Broad	chr14	105239613	105239613	C	T
AKT1	TCGA-ER-A193-06	Melanoma (TCGA)	Q47*	Nonsense	Diploid		Broad	chr14	105246461	105246461	G	A
AKT1	585208	Lung SC (JHU)	R465C	Missense	NA	Low	JHU	chr14	105236728	105236728	G	A
AKT1	pfg062T	Stomach (Pfizer UHK)	E17K	Missense	NA	Medium	pfizer_uhongkong	chr14	105246551	105246551	C	T
AKT1	TCGA-BR-6852-01	Stomach (TCGA pub)	E17K	Missense	Diploid	Medium	Broad	chr14	105246551	105246551	C	T
AKT1	TCGA-BR-6452-01	Stomach (TCGA pub)	Y417C	Missense	Diploid	Medium	Broad	chr14	105238712	105238712	T	C
AKT1	TCGA-HU-8243-01	Stomach (TCGA pub)	I447V	Missense	Gain	Neutral	Broad	chr14	105237106	105237106	T	C
AKT1	TCGA-BR-6452-01	Stomach (TCGA)	Y417C	Missense	Diploid	Medium	Broad	chr14	105238712	105238712	T	C
AKT1	TCGA-BR-6852-01	Stomach (TCGA)	E17K	Missense	Diploid	Medium	Broad	chr14	105246551	105246551	C	T
AKT1	TCGA-HU-8243-01	Stomach (TCGA)	I447V	Missense	Gain	Neutral	Broad	chr14	105237106	105237106	T	C
AKT1	TCGA-BJ-A4O9-01	Thyroid (TCGA)	E133D	Missense	Diploid	Neutral	Broad	chr14	105242025	105242025	C	G
AKT1	TCGA-E8-A418-01	Thyroid (TCGA)	E17K	Missense	Diploid	Medium	Broad	chr14	105246551	105246551	C	T
AKT1	TCGA-DJ-A3VJ-01	Thyroid (TCGA)	E17K	Missense	Diploid	Medium	Broad	chr14	105246551	105246551	C	T
AKT1	TCGA-D1-A160-01	Uterine (TCGA)	D44N	Missense	Diploid	Neutral	WashU	chr14	105246470	105246470	C	T
AKT1	TCGA-AP-A059-01	Uterine (TCGA)	Q79K	Missense	Diploid	Low	WashU	chr14	105243048	105243048	G	T
AKT1	TCGA-DI-A0WH-01	Uterine (TCGA)	E114Q	Missense	Diploid	Neutral	WashU	chr14	105242084	105242084	C	G
AKT1	TCGA-BG-A0YU-01	Uterine (TCGA)	W80R	Missense	Diploid	Medium	WashU	chr14	105243045	105243045	A	G
AKT1	TCGA-AP-A059-01	Uterine (TCGA pub)	Q79K	Missense	Diploid	Low	WashU	chr14	105243048	105243048	G	T
AKT1	TCGA-D1-A160-01	Uterine (TCGA pub)	D44N	Missense	Diploid	Neutral	WashU	chr14	105246470	105246470	C	T
AKT1	TCGA-DI-A0WH-01	Uterine (TCGA pub)	E114Q	Missense	Diploid	Neutral	WashU	chr14	105242084	105242084	C	G
BDNF	TCGA-DK-A3IU-01	Bladder (TCGA pub)	D142H	Missense	Diploid	Medium	Broad	chr11	27679688	27679688	C	G
BDNF	TCGA-DK-A3IU-01	Bladder (TCGA)	D142H	Missense	Diploid	Medium	Broad	chr11	27679688	27679688	C	G
BDNF	BR-V-012	Breast (Broad)	R128H	Missense	NA	Medium	Broad	chr11	27679729	27679729	C	T
BDNF	PD4123a	Breast (Sanger)	E68Q	Missense	NA	Low	Sanger	chr11	27679910	27679910	C	G
BDNF	TCGA-BH-A0BZ-01	Breast (TCGA pub)	V43L	Missense	Diploid		WashU	chr11	27695705	27695705	C	G
BDNF	TCGA-AN-A0AK-01	Breast (TCGA)	Q212K	Missense	Diploid	Medium	WashU	chr11	27679478	27679478	G	T
BDNF	TCGA-BH-A0BZ-01	Breast (TCGA)	V43L	Missense	Diploid		WashU	chr11	27695705	27695705	C	G
BDNF	587376	Colorectal (Genentech)	E64K	Missense	NA	Medium	Genentech	chr11	27679922	27679922	C	T
BDNF	587284	Colorectal (Genentech)	R229*	Nonsense	NA		Genentech	chr11	27679427	27679427	G	A
BDNF	587362	Colorectal (Genentech)	T149M	Missense	NA	Medium	Genentech	chr11	27679666	27679666	G	A
BDNF	587342	Colorectal (Genentech)	T91M	Missense	NA	Low	Genentech	chr11	27679840	27679840	G	A
BDNF	TCGA-AA-3966-01	Colorectal (TCGA pub)	R134H	Missense	Diploid	Neutral	Broad	chr11	27679711	27679711	C	T
BDNF	TCGA-AA-3966-01	Colorectal (TCGA)	R134H	Missense	ShallowDel	Neutral	Broad	chr11	27679711	27679711	C	T
BDNF	ESO-536	Esophagus (Broad)	G162R	Missense	NA	Neutral	Broad	chr11	27679628	27679628	C	T
BDNF	ESO-175	Esophagus (Broad)	T57S	Missense	NA	Neutral	Broad	chr11	27679943	27679943	T	A
BDNF	TCGA-BA-4076-01	Head & neck (TCGA)	N80S	Missense	Diploid	Neutral	Broad	chr11	27679873	27679873	T	C
BDNF	TCGA-CV-7095-01	Head & neck (TCGA)	E194K	Missense	ShallowDel	Neutral	Broad	chr11	27679532	27679532	C	T
BDNF	TCGA-BA-4076-01	Head & neck (TCGA pub)	N80S	Missense	Diploid	Neutral	Broad	chr11	27679873	27679873	T	C
BDNF	TCGA-CV-7095-01	Head & neck (TCGA pub)	E194K	Missense	ShallowDel	Neutral	Broad	chr11	27679532	27679532	C	T
BDNF	TCGA-KN-8418-01	chRCC (TCGA)	S222N	Missense	Diploid	Neutral	mdanderson.org;bcgsc.ca	chr11	27679447	27679447	C	T
BDNF	TCGA-MH-A55Z-01	pRCC (TCGA)	A19fs	FS del	Diploid		hgsc.bcm.edu;bcgsc.ca	chr11	27680049	27680056	CATGGGGG	-
BDNF	H112971	Liver (AMC)	R38W	Missense	Diploid	Medium	LGGM	chr11	27680000	27680000	G	A
BDNF	H080217	Liver (AMC)	G72V	Missense	Diploid		LGGM	chr11	27695617	27695617	C	A
BDNF	TCGA-UB-A7MA-01	Liver (TCGA)	G175R	Missense	ShallowDel	Medium	hgsc.bcm.edu;broad.mit.edu;ucsc.edu;bcgsc.ca;mdanderson.org	chr11	27679589	27679589	C	G
BDNF	LUAD-CHTN-3090415	Lung adeno (Broad)	A60T	Missense	Diploid	Low	Broad	chr11	27679934	27679934	C	T
BDNF	LUAD-NYU408	Lung adeno (Broad)	C20W	Missense	Diploid		Broad	chr11	27722524	27722524	G	C
BDNF	LUAD-LC15C	Lung adeno (Broad)	N115K	Missense	Diploid	Medium	Broad	chr11	27679767	27679767	A	T
BDNF	LUAD-E01317	Lung adeno (Broad)	T163M	Missense	Diploid	Low	Broad	chr11	27679624	27679624	G	A
BDNF	LUAD-S01302	Lung adeno (Broad)	MUTATED	translation_start_site	Diploid		Broad	chr11	27742977	27742977	C	A
BDNF	TCGA-50-7109-01	Lung adeno (TCGA pub)	M8I	Missense	Diploid	Low	Broad	chr11	27680088	27680088	C	T
BDNF	TCGA-05-4396-01	Lung adeno (TCGA)	G41W	Missense	Diploid	Medium	Broad	chr11	27679991	27679991	C	A
BDNF	TCGA-46-3769-01	Lung squ (TCGA pub)	M16I	Missense	Diploid	Low	Broad	chr11	27680064	27680064	C	T
BDNF	TCGA-46-3769-01	Lung squ (TCGA)	M16I	Missense	Gain	Low	Broad	chr11	27680064	27680064	C	T
BDNF	IGROV1	NCI-60	E183K	Missense	ShallowDel	Medium	discover.nci.nih.gov	chr11	27679565	27679565	C	T
BDNF	SW_620	NCI-60	P188L	Missense	Gain	Low	discover.nci.nih.gov	chr11	27679549	27679549	G	A
BDNF	IGROV1	NCI-60	T163M	Missense	ShallowDel	Low	discover.nci.nih.gov	chr11	27679624	27679624	G	A
BDNF	TCGA-IB-7651-01	Pancreas (TCGA)	E64K	Missense	Diploid	Medium	Broad	chr11	27679922	27679922	C	T
BDNF	TCGA-D3-A51R-06	Melanoma (TCGA)	D72N	Missense	Diploid	Low	Broad	chr11	27679898	27679898	C	T
BDNF	TCGA-EE-A29E-06	Melanoma (TCGA)	G41K	Missense	Diploid		Broad	chr11	27679990	27679991	CC	TT
BDNF	TCGA-EE-A3AA-06	Melanoma (TCGA)	G195S	Missense	Diploid	Medium	Broad	chr11	27679529	27679529	C	T
BDNF	TCGA-GN-A266-06	Melanoma (TCGA)	R78W	Missense	Gain	Low	Broad	chr11	27679880	27679880	G	A
BDNF	YUBER	Melanoma (Yale)	A51T	Missense	NA	Neutral	yale.edu	chr11	27679961	27679961	C	T
BDNF	YUHOOD	Melanoma (Yale)	T149M	Missense	NA	Medium	yale.edu	chr11	27679666	27679666	G	A
BDNF	pfg043T	Stomach (Pfizer UHK)	M220L	Missense	NA	Low	pfizer_uhongkong	chr11	27679454	27679454	T	G
BDNF	TCGA-BR-8487-01	Stomach (TCGA pub)	P79S	Missense	Diploid	Low	Broad	chr11	27679877	27679877	G	A
BDNF	TCGA-CG-5719-01	Stomach (TCGA pub)	S213L	Missense	Diploid	Medium	Broad	chr11	27679474	27679474	G	A
BDNF	TCGA-BR-A4QL-01	Stomach (TCGA pub)	R38W	Missense	Diploid	Medium	Broad	chr11	27680000	27680000	G	A
BDNF	TCGA-CG-4442-01	Stomach (TCGA pub)	V140M	Missense	Diploid	Medium	Broad	chr11	27679694	27679694	C	T
BDNF	TCGA-BR-A452-01	Stomach (TCGA pub)	Q29H	Missense	Diploid	Low	Broad	chr11	27680025	27680025	T	G
BDNF	TCGA-BR-8589-01	Stomach (TCGA pub)	L107P	Missense	Diploid	Medium	Broad	chr11	27679792	27679792	A	G
BDNF	TCGA-BR-8680-01	Stomach (TCGA pub)	R229*	Nonsense	Diploid		Broad	chr11	27679427	27679427	G	A
BDNF	TCGA-BR-8363-01	Stomach (TCGA pub)	G198fs	FS ins	Diploid		Broad	chr11	27679519	27679520	-	C
BDNF	TCGA-CG-5719-01	Stomach (TCGA)	S213L	Missense	Diploid	Medium	Broad	chr11	27679474	27679474	G	A
BDNF	TCGA-BR-8589-01	Stomach (TCGA)	L107P	Missense	Diploid	Medium	Broad	chr11	27679792	27679792	A	G
BDNF	TCGA-BR-8680-01	Stomach (TCGA)	R229*	Nonsense	Diploid		Broad	chr11	27679427	27679427	G	A
BDNF	TCGA-CG-4442-01	Stomach (TCGA)	V140M	Missense	Diploid	Medium	Broad	chr11	27679694	27679694	C	T
BDNF	TCGA-BR-A4QL-01	Stomach (TCGA)	R38W	Missense	Diploid	Medium	Broad	chr11	27680000	27680000	G	A
BDNF	TCGA-ND-A4WC-01	Uterine CS (TCGA)	T7I	Missense	Diploid	Low	Broad	chr11	27680092	27680092	G	A
BDNF	TCGA-ND-A4WC-01	Uterine CS (TCGA)	V60I	Missense	Diploid		Broad	chr11	27695654	27695654	C	T
BDNF	TCGA-AP-A0LM-01	Uterine (TCGA)	R127W	Missense	Diploid	Medium	WashU	chr11	27679733	27679733	G	A
BDNF	TCGA-AP-A059-01	Uterine (TCGA)	A119T	Missense	Diploid	Low	WashU	chr11	27679757	27679757	C	T
BDNF	TCGA-AP-A051-01	Uterine (TCGA)	S139I	Missense	Diploid	Medium	WashU	chr11	27679696	27679696	C	A
BDNF	TCGA-D1-A17Q-01	Uterine (TCGA)	S160L	Missense	Diploid	Low	WashU	chr11	27679633	27679633	G	A
BDNF	TCGA-AP-A051-01	Uterine (TCGA)	K17N	Missense	Diploid	Medium	WashU	chr11	27680061	27680061	C	A
BDNF	TCGA-BS-A0UF-01	Uterine (TCGA)	E64K	Missense	Diploid	Medium	WashU	chr11	27679922	27679922	C	T
BDNF	TCGA-AP-A056-01	Uterine (TCGA)	A51T	Missense	Diploid	Neutral	WashU	chr11	27679961	27679961	C	T
BDNF	TCGA-AP-A0LM-01	Uterine (TCGA pub)	R127W	Missense	Diploid	Medium	WashU	chr11	27679733	27679733	G	A
BDNF	TCGA-D1-A17Q-01	Uterine (TCGA pub)	S160L	Missense	Diploid	Low	WashU	chr11	27679633	27679633	G	A
BDNF	TCGA-AP-A051-01	Uterine (TCGA pub)	S139I	Missense	Diploid	Medium	WashU	chr11	27679696	27679696	C	A
BDNF	TCGA-AP-A051-01	Uterine (TCGA pub)	K17N	Missense	Diploid	Medium	WashU	chr11	27680061	27680061	C	A
BDNF	TCGA-AP-A059-01	Uterine (TCGA pub)	A119T	Missense	Diploid	Low	WashU	chr11	27679757	27679757	C	T
BDNF	TCGA-BS-A0UF-01	Uterine (TCGA pub)	E64K	Missense	Diploid	Medium	WashU	chr11	27679922	27679922	C	T
BMP2	TCGA-C8-A137-01	Breast (TCGA pub)	R131S	Missense	Diploid	Medium	WashU	chr20	6758938	6758938	A	T
BMP2	TCGA-AN-A03X-01	Breast (TCGA pub)	R291C	Missense	Gain	Medium	WashU	chr20	6759416	6759416	C	T
BMP2	TCGA-E2-A10C-01	Breast (TCGA pub)	Q346*	Nonsense	Diploid		WashU	chr20	6759581	6759581	C	T
BMP2	TCGA-E2-A10C-01	Breast (TCGA)	Q346*	Nonsense	Gain		WashU	chr20	6759581	6759581	C	T
BMP2	TCGA-AN-A03X-01	Breast (TCGA)	R291C	Missense	Gain	Medium	WashU	chr20	6759416	6759416	C	T
BMP2	TCGA-D8-A1JG-01	Breast (TCGA)	K297N	Missense	Gain	Low	WashU	chr20	6759436	6759436	G	C
BMP2	TCGA-AG-A002-01	Colorectal (TCGA pub)	K383N	Missense	Diploid	High	Broad	chr20	6759694	6759694	G	T
BMP2	TCGA-AG-A002-01	Colorectal (TCGA)	K383N	Missense	Diploid	High	Broad	chr20	6759694	6759694	G	T
BMP2	ESCC-153T	Esophagus sq (ICGC)	S351C	Missense	NA	High	BGI	chr20	6759597	6759597	C	G
BMP2	TCGA-12-5295-01	GBM (TCGA 2013)	E119V	Missense	Diploid	Medium	Broad	chr20	6758901	6758901	A	T
BMP2	TCGA-12-5295-01	GBM (TCGA)	E119V	Missense	Diploid	Medium	Broad	chr20	6758901	6758901	A	T
BMP2	TCGA-CV-7180-01	Head & neck (TCGA)	R130L	Missense	Gain	Low	Broad	chr20	6758934	6758934	G	T
BMP2	TCGA-CR-7370-01	Head & neck (TCGA)	V308M	Missense	Gain	Medium	Broad	chr20	6759467	6759467	G	A
BMP2	TCGA-CV-7263-01	Head & neck (TCGA)	T217A	Missense	Gain	Low	Broad	chr20	6759194	6759194	A	G
BMP2	TCGA-CV-7180-01	Head & neck (TCGA pub)	R130L	Missense	Gain	Low	Broad	chr20	6758934	6758934	G	T
BMP2	TCGA-CR-7370-01	Head & neck (TCGA pub)	V308M	Missense	Gain	Medium	Broad	chr20	6759467	6759467	G	A
BMP2	TCGA-B0-4707-01	ccRCC (TCGA pub)	G126R	Missense	Gain	Medium	Baylor	chr20	6758921	6758921	G	A
BMP2	TCGA-BC-A5W4-01	Liver (TCGA)	R203M	Missense	Diploid	Medium	hgsc.bcm.edu;broad.mit.edu;ucsc.edu;bcgsc.ca;mdanderson.org	chr20	6759153	6759153	G	T
BMP2	LUAD-F00282	Lung adeno (Broad)	V308M	Missense	Diploid	Medium	Broad	chr20	6759467	6759467	G	A
BMP2	LUAD-E00934	Lung adeno (Broad)	D47E	Missense	Diploid	Neutral	Broad	chr20	6750914	6750914	C	G
BMP2	TCGA-44-6777-01	Lung adeno (TCGA pub)	F167L	Missense	Diploid	Low	Broad	chr20	6759046	6759046	C	G
BMP2	TCGA-44-6777-01	Lung adeno (TCGA)	F167L	Missense	Diploid	Low	Broad	chr20	6759046	6759046	C	G
BMP2	MM-0457	MM (Broad)	P211L	Missense	NA	Medium	Broad	chr20	6759177	6759177	C	T
BMP2	HCC_2998	NCI-60	R170Q	Missense	Diploid	Medium	discover.nci.nih.gov	chr20	6759054	6759054	G	A
BMP2	TCGA-24-1604-01	Ovarian (TCGA pub)	I145L	Missense	Gain	Neutral	Baylor	chr20	6758978	6758978	A	C
BMP2	TCGA-24-1604-01	Ovarian (TCGA)	I145L	Missense	Gain	Neutral	Baylor	chr20	6758978	6758978	A	C
BMP2	TCGA-H8-A6C1-01	Pancreas (TCGA)	R130W	Missense	Diploid	Low	Broad	chr20	6758933	6758933	C	T
BMP2	TCGA-IB-7651-01	Pancreas (TCGA)	V75fs	FS ins	Diploid		Broad	chr20	6750998	6750999	-	C
BMP2	MEL-13531	Melanoma (Broad)	K293T	Missense	NA	Medium	Broad	chr20	6759423	6759423	A	C
BMP2	MEL-Ma-Mel-55	Melanoma (Broad)	G327*	Nonsense	NA		Broad	chr20	6759524	6759524	G	T
BMP2	MEL-Ma-Mel-48	Melanoma (Broad)	T68N	Missense	NA	Low	Broad	chr20	6750976	6750976	C	A
BMP2	TCGA-FW-A3R5-06	Melanoma (TCGA)	Q252*	Nonsense	Diploid		Broad	chr20	6759299	6759299	C	T
BMP2	TCGA-DA-A1IC-06	Melanoma (TCGA)	P332S	Missense	Diploid	Medium	Broad	chr20	6759539	6759539	C	T
BMP2	TCGA-EE-A3AC-06	Melanoma (TCGA)	E378K	Missense	Diploid	Low	Broad	chr20	6759677	6759677	G	A
BMP2	TCGA-GF-A6C9-06	Melanoma (TCGA)	K285E	Missense	Gain	Low	Broad	chr20	6759398	6759398	A	G
BMP2	TCGA-GF-A6C9-06	Melanoma (TCGA)	Q151*	Nonsense	Gain		Broad	chr20	6758996	6758996	C	T
BMP2	TCGA-DA-A1HW-06	Melanoma (TCGA)	V227M	Missense	Gain	Low	Broad	chr20	6759224	6759224	G	A
BMP2	TCGA-D3-A51J-06	Melanoma (TCGA)	G225R	Missense	Gain	Medium	Broad	chr20	6759218	6759218	G	A
BMP2	YUKLAB	Melanoma (Yale)	E235K	Missense	NA	Neutral	yale.edu	chr20	6759248	6759248	G	A
BMP2	TCGA-BR-6452-01	Stomach (TCGA pub)	P317fs	FS del	Diploid		Broad	chr20	6759494	6759494	C	-
BMP2	TCGA-CG-5721-01	Stomach (TCGA pub)	A359P	Missense	Diploid	Neutral	Broad	chr20	6759620	6759620	G	C
BMP2	TCGA-CD-A48A-01	Stomach (TCGA pub)	I260V	Missense	Gain	Neutral	Broad	chr20	6759323	6759323	A	G
BMP2	TCGA-CG-5723-01	Stomach (TCGA pub)	A231S	Missense	Diploid	Low	Broad	chr20	6759236	6759236	G	T
BMP2	TCGA-BR-4368-01	Stomach (TCGA pub)	T210fs	FS del	Diploid		Broad	chr20	6759174	6759174	C	-
BMP2	TCGA-CG-5721-01	Stomach (TCGA)	A359P	Missense	Diploid	Neutral	Broad	chr20	6759620	6759620	G	C
BMP2	TCGA-CG-5723-01	Stomach (TCGA)	A231S	Missense	Diploid	Low	Broad	chr20	6759236	6759236	G	T
BMP2	TCGA-AX-A0J0-01	Uterine (TCGA)	E155*	Nonsense	Diploid		WashU	chr20	6759008	6759008	G	T
BMP2	TCGA-AP-A051-01	Uterine (TCGA)	R130Q	Missense	Diploid	Neutral	WashU	chr20	6758934	6758934	G	A
BMP2	TCGA-BS-A0UF-01	Uterine (TCGA)	S166N	Missense	Diploid	Low	WashU	chr20	6759042	6759042	G	A
BMP2	TCGA-B5-A0JY-01	Uterine (TCGA)	R131I	Missense	Diploid	Medium	WashU	chr20	6758937	6758937	G	T
BMP2	TCGA-D1-A17Q-01	Uterine (TCGA)	S37L	Missense	Diploid	Neutral	WashU	chr20	6750883	6750883	C	T
BMP2	TCGA-AP-A0LM-01	Uterine (TCGA)	A34V	Missense	Diploid	Low	WashU	chr20	6750874	6750874	C	T
BMP2	TCGA-AX-A0J0-01	Uterine (TCGA pub)	E155*	Nonsense	Diploid		WashU	chr20	6759008	6759008	G	T
BMP2	TCGA-AP-A051-01	Uterine (TCGA pub)	R130Q	Missense	Diploid	Neutral	WashU	chr20	6758934	6758934	G	A
BMP2	TCGA-B5-A0JY-01	Uterine (TCGA pub)	R131I	Missense	Diploid	Medium	WashU	chr20	6758937	6758937	G	T
BMP2	TCGA-BS-A0UF-01	Uterine (TCGA pub)	S166N	Missense	Diploid	Low	WashU	chr20	6759042	6759042	G	A
BMP2	TCGA-D1-A17Q-01	Uterine (TCGA pub)	S37L	Missense	Diploid	Neutral	WashU	chr20	6750883	6750883	C	T
CTNNB1	1947	ACyC (MSKCC)	R661L	Missense	Diploid	Medium	MSKCC	chr3	41278106	41278106	G	T
CTNNB1	TCGA-OR-A5LE-01	ACC (TCGA)	S45P	Missense	Diploid	Medium	ucsc.edu;bcgsc.ca	chr3	41266136	41266136	T	C
CTNNB1	TCGA-OR-A5L1-01	ACC (TCGA)	S45P	Missense	Diploid	Medium	hgsc.bcm.edu;broad.mit.edu;ucsc.edu;bcgsc.ca;mdanderson.org	chr3	41266136	41266136	T	C
CTNNB1	TCGA-OR-A5L8-01	ACC (TCGA)	S45P	Missense	Gain	Medium	hgsc.bcm.edu;broad.mit.edu;ucsc.edu;bcgsc.ca;mdanderson.org	chr3	41266136	41266136	T	C
CTNNB1	TCGA-OR-A5L3-01	ACC (TCGA)	S45P	Missense	Diploid	Medium	hgsc.bcm.edu;broad.mit.edu;ucsc.edu;bcgsc.ca;mdanderson.org	chr3	41266136	41266136	T	C
CTNNB1	TCGA-OR-A5JY-01	ACC (TCGA)	S45P	Missense	ShallowDel	Medium	hgsc.bcm.edu;broad.mit.edu;ucsc.edu;bcgsc.ca;mdanderson.org	chr3	41266136	41266136	T	C
CTNNB1	TCGA-OR-A5LJ-01	ACC (TCGA)	G34E	Missense	Diploid	Medium	hgsc.bcm.edu;broad.mit.edu;ucsc.edu;bcgsc.ca;mdanderson.org	chr3	41266104	41266104	G	A
CTNNB1	TCGA-OR-A5K5-01	ACC (TCGA)	G34V	Missense	Diploid	Medium	hgsc.bcm.edu;broad.mit.edu;ucsc.edu;bcgsc.ca	chr3	41266104	41266104	G	T
CTNNB1	TCGA-OR-A5J2-01	ACC (TCGA)	Y30fs	FS ins	Gain		hgsc.bcm.edu;broad.mit.edu;bcgsc.ca	chr3	41266091	41266092	-	A
CTNNB1	TCGA-OR-A5KU-01	ACC (TCGA)	T41A	Missense	Diploid	Medium	hgsc.bcm.edu;broad.mit.edu;ucsc.edu;bcgsc.ca;mdanderson.org	chr3	41266124	41266124	A	G
CTNNB1	TCGA-OR-A5K6-01	ACC (TCGA)	G38fs	FS del	Diploid		hgsc.bcm.edu;broad.mit.edu;bcgsc.ca	chr3	41266117	41266139	TGCCACTACCACAGCTCCTTCTC	-
CTNNB1	TCGA-OR-A5JS-01	ACC (TCGA)	G34R	Missense	Diploid	Medium	hgsc.bcm.edu;broad.mit.edu;ucsc.edu;bcgsc.ca;mdanderson.org	chr3	41266103	41266103	G	C
CTNNB1	TCGA-OR-A5K9-01	ACC (TCGA)	PSLSGKGN44del	IF del	ShallowDel		hgsc.bcm.edu;broad.mit.edu;bcgsc.ca	chr3	41266132	41266155	TCCTTCTCTGAGTGGTAAAGGCAA	-
CTNNB1	TCGA-OR-A5JJ-01	ACC (TCGA)	S45F	Missense	Diploid	Medium	hgsc.bcm.edu;broad.mit.edu;ucsc.edu;bcgsc.ca;mdanderson.org	chr3	41266137	41266137	C	T
CTNNB1	TCGA-OR-A5JM-01	ACC (TCGA)	S45del	IF del	Diploid		hgsc.bcm.edu;broad.mit.edu;bcgsc.ca	chr3	41266134	41266136	CTT	-
CTNNB1	DS-bla-054	Bladder (MSKCC 2014)	S33F	Missense	Diploid	Medium	mskcc.org	chr3	41266101	41266101	C	T
CTNNB1	B88	Bladder (BGI)	S45P	Missense	NA	Medium	BGI	chr3	41266136	41266136	T	C
CTNNB1	B84	Bladder (BGI)	S37F	Missense	NA	Medium	BGI	chr3	41266113	41266113	C	T
CTNNB1	TCGA-HQ-A2OE-01	Bladder (TCGA pub)	D32H	Missense	Gain	Medium	Broad	chr3	41266097	41266097	G	C
CTNNB1	TCGA-BL-A3JM-01	Bladder (TCGA pub)	S37C	Missense	Diploid	Medium	Broad	chr3	41266113	41266113	C	G
CTNNB1	TCGA-DK-A1AC-01	Bladder (TCGA pub)	S33F	Missense	Diploid	Medium	Broad	chr3	41266101	41266101	C	T
CTNNB1	TCGA-DK-A1AC-01	Bladder (TCGA)	S33F	Missense	Diploid	Medium	Broad	chr3	41266101	41266101	C	T
CTNNB1	TCGA-K4-A3WU-01	Bladder (TCGA)	F683Y	Missense	Gain	Low	Broad	chr3	41278172	41278172	T	A
CTNNB1	TCGA-BL-A3JM-01	Bladder (TCGA)	S37C	Missense	Diploid	Medium	Broad	chr3	41266113	41266113	C	G
CTNNB1	TCGA-HQ-A2OE-01	Bladder (TCGA)	D32H	Missense	Gain	Medium	Broad	chr3	41266097	41266097	G	C
CTNNB1	TCGA-QH-A65Z-01	Glioma (TCGA)	L487fs	FS del	Diploid		Broad	chr3	41275294	41275294	T	-
CTNNB1	BR-V-031	Breast (Broad)	R535*	Nonsense	NA		Broad	chr3	41275708	41275708	C	T
CTNNB1	TCGA-A7-A26H-01	Breast (TCGA)	E738K	Missense	Diploid	Low	WashU	chr3	41280699	41280699	G	A
CTNNB1	TCGA-A7-A13E-01	Breast (TCGA)	S318N	Missense	Diploid	Low	WashU	chr3	41268715	41268715	G	A
CTNNB1	WM1799_SKIN	CCLE	Y306S	Missense	Gain	Medium	Broad	chr3	41267333	41267333	A	C
CTNNB1	CMLT1_HAEMATOPOI...	CCLE	R449H	Missense	Diploid	Low	Broad	chr3	41275180	41275180	G	A
CTNNB1	OVCAR8_OVARY	CCLE	Q26R	Missense	Gain	Medium	Broad	chr3	41266080	41266080	A	G
CTNNB1	MORCPR_LUNG	CCLE	S33L	Missense	Diploid		Broad	chr3	41266100	41266101	TC	CT
CTNNB1	NCIH1092_LUNG	CCLE	D6G	Missense	ShallowDel	Neutral	Broad	chr3	41266020	41266020	A	G
CTNNB1	CW2_LARGE_INTEST...	CCLE	R582Q	Missense	Diploid	Medium	Broad	chr3	41277276	41277276	G	A
CTNNB1	HCC15_LUNG	CCLE	S45F	Missense	ShallowDel	Medium	Broad	chr3	41266137	41266137	C	T
CTNNB1	LS180_LARGE_INTE...	CCLE	S45F	Missense	Diploid	Medium	Broad	chr3	41266137	41266137	C	T
CTNNB1	HEC108_ENDOMETRIUM	CCLE	D207G	Missense	ShallowDel	Medium	Broad	chr3	41266949	41266949	A	G
CTNNB1	GP2D_LARGE_INTES...	CCLE	D755V	Missense	Diploid	Medium	Broad	chr3	41280751	41280751	A	T
CTNNB1	KYO1_HAEMATOPOIE...	CCLE	M739I	Missense	Diploid	Neutral	Broad	chr3	41280704	41280704	G	A
CTNNB1	DU145_PROSTATE	CCLE	A305G	Missense	ShallowDel	Medium	Broad	chr3	41267330	41267330	C	G
CTNNB1	OCUM1_STOMACH	CCLE	S45C	Missense	Diploid	Medium	Broad	chr3	41266137	41266137	C	G
CTNNB1	639V_URINARY_TRACT	CCLE	R661Q	Missense	Gain	Medium	Broad	chr3	41278106	41278106	G	A
CTNNB1	HPBALL_HAEMATOPO...	CCLE	D11G	Missense	ShallowDel	Low	Broad	chr3	41266035	41266035	A	G
CTNNB1	SNU81_LARGE_INTE...	CCLE	E334K	Missense	AMP	Medium	Broad	chr3	41268762	41268762	G	A
CTNNB1	HUH6_LIVER	CCLE	G34V	Missense	Gain	Medium	Broad	chr3	41266104	41266104	G	T
CTNNB1	SNU719_STOMACH	CCLE	G34V	Missense	Diploid	Medium	Broad	chr3	41266104	41266104	G	T
CTNNB1	C2BBE1_LARGE_INT...	CCLE	G245A	Missense	Diploid	Medium	Broad	chr3	41267063	41267063	G	C
CTNNB1	SW1573_LUNG	CCLE	S33F	Missense	ShallowDel	Medium	Broad	chr3	41266101	41266101	C	T
CTNNB1	HEC6_ENDOMETRIUM	CCLE	D32V	Missense	ShallowDel	Medium	Broad	chr3	41266098	41266098	A	T
CTNNB1	HEC265_ENDOMETRIUM	CCLE	D32V	Missense	Diploid	Medium	Broad	chr3	41266098	41266098	A	T
CTNNB1	HEC1A_ENDOMETRIUM	CCLE	R528H	Missense	Gain	Medium	Broad	chr3	41275688	41275688	G	A
CTNNB1	TOV21G_OVARY	CCLE	K292N	Missense	Diploid	Medium	Broad	chr3	41267292	41267292	A	T
CTNNB1	HS571T_OVARY	CCLE	S37A	Missense	Diploid	Medium	Broad	chr3	41266112	41266112	T	G
CTNNB1	HT55_LARGE_INTES...	CCLE	L275F	Missense	Diploid	Medium	Broad	chr3	41267241	41267241	A	T
CTNNB1	HCC15_LUNG	CCLE	Y670*	Nonsense	ShallowDel		Broad	chr3	41278134	41278134	C	A
CTNNB1	HCT116_LARGE_INT...	CCLE	S45del	IF del	Diploid		Broad	chr3	41266134	41266136	CTT	-
CTNNB1	COLO783_SKIN	CCLE	S45del	IF del	Gain		Broad	chr3	41266134	41266136	CTT	-
CTNNB1	HSC2_UPPER_AEROD...	CCLE	A622S	Missense	ShallowDel	Low	Broad	chr3	41277900	41277900	G	T
CTNNB1	HSC4_UPPER_AEROD...	CCLE	D412H	Missense	ShallowDel	Low	Broad	chr3	41275068	41275068	G	C
CTNNB1	SNU81_LARGE_INTE...	CCLE	R474Q	Missense	AMP	Medium	Broad	chr3	41275255	41275255	G	A
CTNNB1	HS936T_SKIN	CCLE	D11fs	FS ins	Gain		Broad	chr3	41266034	41266035	-	A
CTNNB1	AGS_STOMACH	CCLE	G34E	Missense	Diploid	Medium	Broad	chr3	41266104	41266104	G	A
CTNNB1	KE39_STOMACH	CCLE	D32N	Missense	Diploid	Medium	Broad	chr3	41266097	41266097	G	A
CTNNB1	SKMEL1_SKIN	CCLE	S33C	Missense	ShallowDel	Medium	Broad	chr3	41266101	41266101	C	G
CTNNB1	U2OS_BONE	CCLE	E562_splice	Splice	Diploid		Broad	chr3	41277214	41277214	G	A
CTNNB1	HH_HAEMATOPOIETI...	CCLE	E562_splice	Splice	Diploid		Broad	chr3	41277214	41277214	G	A
CTNNB1	SNU1040_LARGE_IN...	CCLE	A135V	Missense	Diploid	Medium	Broad	chr3	41266607	41266607	C	T
CTNNB1	SNU398_LIVER	CCLE	S37C	Missense	Diploid	Medium	Broad	chr3	41266113	41266113	C	G
CTNNB1	JHUEM2_ENDOMETRIUM	CCLE	S37C	Missense	Diploid	Medium	Broad	chr3	41266113	41266113	C	G
CTNNB1	LXF289_LUNG	CCLE	T41A	Missense	Diploid	Medium	Broad	chr3	41266124	41266124	A	G
CTNNB1	CCK81_LARGE_INTE...	CCLE	T41A	Missense	Diploid	Medium	Broad	chr3	41266124	41266124	A	G
CTNNB1	SNU407_LARGE_INT...	CCLE	T41A	Missense	Diploid	Medium	Broad	chr3	41266124	41266124	A	G
CTNNB1	HEC59_ENDOMETRIUM	CCLE	N772S	Missense	ShallowDel	Low	Broad	chr3	41280802	41280802	A	G
CTNNB1	SW48_LARGE_INTES...	CCLE	S33Y	Missense	Diploid	Medium	Broad	chr3	41266101	41266101	C	A
CTNNB1	HEC108_ENDOMETRIUM	CCLE	S37P	Missense	ShallowDel	Medium	Broad	chr3	41266112	41266112	T	C
CTNNB1	SNGM_ENDOMETRIUM	CCLE	S37P	Missense	Diploid	Medium	Broad	chr3	41266112	41266112	T	C
CTNNB1	NCIH358_LUNG	CCLE	T75A	Missense	Diploid	Low	Broad	chr3	41266226	41266226	A	G
CTNNB1	TCGA-FU-A3HZ-01	Cervical (TCGA)	D32G	Missense	Diploid	Medium	WashU	chr3	41266098	41266098	A	G
CTNNB1	TCGA-JW-A5VH-01	Cervical (TCGA)	D32G	Missense	Diploid	Medium	WashU	chr3	41266098	41266098	A	G
CTNNB1	TCGA-EK-A2RJ-01	Cervical (TCGA)	R710H	Missense	Diploid	Neutral	WashU	chr3	41279559	41279559	G	A
CTNNB1	TCGA-IR-A3LA-01	Cervical (TCGA)	S646C	Missense	Gain	Medium	WashU	chr3	41277973	41277973	C	G
CTNNB1	TCGA-IR-A3LA-01	Cervical (TCGA)	S37C	Missense	Gain	Medium	WashU	chr3	41266113	41266113	C	G
CTNNB1	587338	Colorectal (Genentech)	G730S	Missense	NA	Low	Genentech	chr3	41280675	41280675	G	A
CTNNB1	587376	Colorectal (Genentech)	Q302H	Missense	NA	Low	Genentech	chr3	41267322	41267322	A	C
CTNNB1	587376	Colorectal (Genentech)	E571*	Nonsense	NA		Genentech	chr3	41277242	41277242	G	T
CTNNB1	587256	Colorectal (Genentech)	S45P	Missense	NA	Medium	Genentech	chr3	41266136	41266136	T	C
CTNNB1	587336	Colorectal (Genentech)	T41A	Missense	NA	Medium	Genentech	chr3	41266124	41266124	A	G
CTNNB1	587316	Colorectal (Genentech)	R225C	Missense	NA	Medium	Genentech	chr3	41267002	41267002	C	T
CTNNB1	TCGA-AA-3831-01	Colorectal (TCGA pub)	R582Q	Missense	Diploid	Medium	Broad	chr3	41277276	41277276	G	A
CTNNB1	TCGA-AA-A00N-01	Colorectal (TCGA pub)	W25*	Nonsense	Diploid		Broad	chr3	41266078	41266078	G	A
CTNNB1	TCGA-AA-3696-01	Colorectal (TCGA pub)	D162E	Missense	Diploid	Medium	Broad	chr3	41266689	41266689	C	A
CTNNB1	TCGA-AG-A020-01	Colorectal (TCGA pub)	W383G	Missense	Diploid	Medium	Broad	chr3	41274897	41274897	T	G
CTNNB1	TCGA-AA-A01K-01	Colorectal (TCGA pub)	E334K	Missense	ShallowDel	Medium	Broad	chr3	41268762	41268762	G	A
CTNNB1	TCGA-AA-A00U-01	Colorectal (TCGA pub)	I303M	Missense	Diploid	Low	Baylor	chr3	41267325	41267325	T	G
CTNNB1	TCGA-AA-3534-01	Colorectal (TCGA pub)	N387K	Missense	Diploid	Medium	Baylor	chr3	41274911	41274911	T	G
CTNNB1	TCGA-AG-3575-01	Colorectal (TCGA pub)	C619Y	Missense	Diploid	Medium	Baylor	chr3	41277892	41277892	G	A
CTNNB1	TCGA-AA-3534-01	Colorectal (TCGA pub)	T257I	Missense	Diploid	Medium	Baylor	chr3	41267186	41267186	C	T
CTNNB1	TCGA-AG-3881-01	Colorectal (TCGA pub)	L517F	Missense	ShallowDel	Medium	Broad	chr3	41275654	41275654	C	T
CTNNB1	TCGA-A6-2678-01	Colorectal (TCGA pub)	S33C	Missense	Diploid	Medium	Baylor	chr3	41266101	41266101	C	G
CTNNB1	TCGA-AG-3892-01	Colorectal (TCGA pub)	R515Q	Missense	Diploid	High	Broad	chr3	41275649	41275649	G	A
CTNNB1	TCGA-AA-3534-01	Colorectal (TCGA)	T257I	Missense	Diploid	Medium	Baylor	chr3	41267186	41267186	C	T
CTNNB1	TCGA-AG-3575-01	Colorectal (TCGA)	C619Y	Missense	Diploid	Medium	Baylor	chr3	41277892	41277892	G	A
CTNNB1	TCGA-AA-3831-01	Colorectal (TCGA)	R582Q	Missense	Diploid	Medium	Broad	chr3	41277276	41277276	G	A
CTNNB1	TCGA-AG-3881-01	Colorectal (TCGA)	L517F	Missense	ShallowDel	Medium	Broad	chr3	41275654	41275654	C	T
CTNNB1	TCGA-AA-3696-01	Colorectal (TCGA)	D162E	Missense	Diploid	Medium	Broad	chr3	41266689	41266689	C	A
CTNNB1	TCGA-A6-2678-01	Colorectal (TCGA)	S33C	Missense	Diploid	Medium	Baylor	chr3	41266101	41266101	C	G
CTNNB1	TCGA-AG-A020-01	Colorectal (TCGA)	W383G	Missense	Gain	Medium	Broad	chr3	41274897	41274897	T	G
CTNNB1	TCGA-AA-A00N-01	Colorectal (TCGA)	W25*	Nonsense	Diploid		Broad	chr3	41266078	41266078	G	A
CTNNB1	TCGA-AA-A01K-01	Colorectal (TCGA)	E334K	Missense	ShallowDel	Medium	Broad	chr3	41268762	41268762	G	A
CTNNB1	TCGA-AA-A00U-01	Colorectal (TCGA)	I303M	Missense	Diploid	Low	Baylor	chr3	41267325	41267325	T	G
CTNNB1	TCGA-AG-3892-01	Colorectal (TCGA)	R515Q	Missense	Diploid	High	Broad	chr3	41275649	41275649	G	A
CTNNB1	TCGA-AA-3534-01	Colorectal (TCGA)	N387K	Missense	Diploid	Medium	Baylor	chr3	41274911	41274911	T	G
CTNNB1	EV-020-P	Colorectal (MSKCC)	S45F	Missense	NA	Medium	MSKCC	chr3	41266137	41266137	C	T
CTNNB1	EV-020-M	Colorectal (MSKCC)	S45F	Missense	NA	Medium	MSKCC	chr3	41266137	41266137	C	T
CTNNB1	EV-060-M	Colorectal (MSKCC)	S45P	Missense	NA	Medium	MSKCC	chr3	41266136	41266136	T	C
CTNNB1	EV-060-P	Colorectal (MSKCC)	S45P	Missense	NA	Medium	MSKCC	chr3	41266136	41266136	T	C
CTNNB1	EV-022-P	Colorectal (MSKCC)	C619R	Missense	NA	Medium	MSKCC	chr3	41277891	41277891	T	C
CTNNB1	EV-022-M	Colorectal (MSKCC)	C619R	Missense	NA	Medium	MSKCC	chr3	41277891	41277891	T	C
CTNNB1	EV-069-M	Colorectal (MSKCC)	360_361insVEA	IF ins	NA		MSKCC	chr3	41268832	41268832	T	TTGTAGAAGC
CTNNB1	EV-069-P	Colorectal (MSKCC)	360_361insVEA	IF ins	NA		MSKCC	chr3	41268832	41268832	T	TTGTAGAAGC
CTNNB1	EV-016-M	Colorectal (MSKCC)	A652_splice	Splice	NA		MSKCC	chr3	41278078	41278078	G	A
CTNNB1	EV-016-P	Colorectal (MSKCC)	A652_splice	Splice	NA		MSKCC	chr3	41278078	41278078	G	A
CTNNB1	ESO-184	Esophagus (Broad)	S37F	Missense	NA	Medium	Broad	chr3	41266113	41266113	C	T
CTNNB1	ESO-107	Esophagus (Broad)	S37F	Missense	NA	Medium	Broad	chr3	41266113	41266113	C	T
CTNNB1	ESO-117	Esophagus (Broad)	S33C	Missense	NA	Medium	Broad	chr3	41266101	41266101	C	G
CTNNB1	ESCC-055T	Esophagus sq (ICGC)	L471Q	Missense	NA	Medium	BGI	chr3	41275246	41275246	T	A
CTNNB1	TCGA-02-0028-01	GBM (TCGA 2008)	A5_splice	Splice	Gain		WashU	chr3	41265573	41265573	G	A
CTNNB1	TCGA-CV-6938-01	Head & neck (TCGA)	R535*	Nonsense	Diploid		Broad	chr3	41275708	41275708	C	T
CTNNB1	TCGA-BB-4224-01	Head & neck (TCGA)	R474*	Nonsense	ShallowDel		Broad	chr3	41275254	41275254	C	T
CTNNB1	TCGA-CV-6938-01	Head & neck (TCGA)	T641fs	FS del	Diploid		Broad	chr3	41277959	41277960	AG	-
CTNNB1	TCGA-CV-6938-01	Head & neck (TCGA pub)	R535*	Nonsense	Diploid		Broad	chr3	41275708	41275708	C	T
CTNNB1	TCGA-CV-6938-01	Head & neck (TCGA pub)	T641fs	FS del	Diploid		Broad	chr3	41277959	41277960	AG	-
CTNNB1	TCGA-BB-4224-01	Head & neck (TCGA pub)	R474*	Nonsense	ShallowDel		Broad	chr3	41275254	41275254	C	T
CTNNB1	TCGA-KN-8428-01	chRCC (TCGA)	R212H	Missense	Gain	Medium	broad.mit.edu;mdanderson.org;bcgsc.ca	chr3	41266964	41266964	G	A
CTNNB1	TCGA-BP-4973-01	ccRCC (TCGA pub)	N426D	Missense	ShallowDel	Medium	broad.mit.edu;hgsc.bcm.edu;ucsc.edu	chr3	41275110	41275110	A	G
CTNNB1	TCGA-BP-4973-01	ccRCC (TCGA)	N426D	Missense	ShallowDel	Medium	broad.mit.edu;hgsc.bcm.edu;ucsc.edu	chr3	41275110	41275110	A	G
CTNNB1	TCGA-B9-4117-01	pRCC (TCGA)	D665E	Missense	Gain	Medium	bcgsc.ca	chr3	41278119	41278119	C	A
CTNNB1	H090798	Liver (AMC)	S33P	Missense	Diploid	Medium	LGGM	chr3	41266100	41266100	T	C
CTNNB1	H110379	Liver (AMC)	S33P	Missense	Diploid	Medium	LGGM	chr3	41266100	41266100	T	C
CTNNB1	H072658	Liver (AMC)	S33P	Missense	Diploid	Medium	LGGM	chr3	41266100	41266100	T	C
CTNNB1	H081077	Liver (AMC)	S33P	Missense	Diploid	Medium	LGGM	chr3	41266100	41266100	T	C
CTNNB1	H072992	Liver (AMC)	S33P	Missense	Diploid	Medium	LGGM	chr3	41266100	41266100	T	C
CTNNB1	H080774	Liver (AMC)	S33P	Missense	Diploid	Medium	LGGM	chr3	41266100	41266100	T	C
CTNNB1	H072969	Liver (AMC)	G34R	Missense	Diploid	Medium	LGGM	chr3	41266103	41266103	G	A
CTNNB1	H060018	Liver (AMC)	G34R	Missense	Diploid	Medium	LGGM	chr3	41266103	41266103	G	A
CTNNB1	H112501	Liver (AMC)	G757E	Missense	Diploid	Low	LGGM	chr3	41280757	41280757	G	A
CTNNB1	H050150	Liver (AMC)	S33A	Missense	Diploid	Medium	LGGM	chr3	41266100	41266100	T	G
CTNNB1	H061195	Liver (AMC)	S37Y	Missense	Diploid	Medium	LGGM	chr3	41266113	41266113	C	A
CTNNB1	H081048	Liver (AMC)	E55D	Missense	Diploid	Neutral	LGGM	chr3	41266168	41266168	G	T
CTNNB1	H060228	Liver (AMC)	G34A	Missense	Diploid	Medium	LGGM	chr3	41266104	41266104	G	C
CTNNB1	H060203	Liver (AMC)	S37C	Missense	Diploid	Medium	LGGM	chr3	41266113	41266113	C	G
CTNNB1	H061464	Liver (AMC)	S37C	Missense	Diploid	Medium	LGGM	chr3	41266113	41266113	C	G
CTNNB1	H080411	Liver (AMC)	S37C	Missense	Diploid	Medium	LGGM	chr3	41266113	41266113	C	G
CTNNB1	H072926	Liver (AMC)	D32V	Missense	Diploid	Medium	LGGM	chr3	41266098	41266098	A	T
CTNNB1	H090515	Liver (AMC)	D32V	Missense	Diploid	Medium	LGGM	chr3	41266098	41266098	A	T
CTNNB1	H112345	Liver (AMC)	T41I	Missense	Diploid	Medium	LGGM	chr3	41266125	41266125	C	T
CTNNB1	H072932	Liver (AMC)	D32Y	Missense	Diploid	Medium	LGGM	chr3	41266097	41266097	G	T
CTNNB1	H071380	Liver (AMC)	D32Y	Missense	Diploid	Medium	LGGM	chr3	41266097	41266097	G	T
CTNNB1	H110669	Liver (AMC)	D32Y	Missense	Diploid	Medium	LGGM	chr3	41266097	41266097	G	T
CTNNB1	H060264	Liver (AMC)	D32Y	Missense	Diploid	Medium	LGGM	chr3	41266097	41266097	G	T
CTNNB1	H080895	Liver (AMC)	D32G	Missense	Diploid	Medium	LGGM	chr3	41266098	41266098	A	G
CTNNB1	H093770	Liver (AMC)	D32G	Missense	Diploid	Medium	LGGM	chr3	41266098	41266098	A	G
CTNNB1	H093295	Liver (AMC)	D32N	Missense	Diploid	Medium	LGGM	chr3	41266097	41266097	G	A
CTNNB1	H081048	Liver (AMC)	D32N	Missense	Diploid	Medium	LGGM	chr3	41266097	41266097	G	A
CTNNB1	H091616	Liver (AMC)	S33F	Missense	Diploid	Medium	LGGM	chr3	41266101	41266101	C	T
CTNNB1	H050401	Liver (AMC)	S33C	Missense	Diploid	Medium	LGGM	chr3	41266101	41266101	C	G
CTNNB1	H060203	Liver (AMC)	S33C	Missense	Diploid	Medium	LGGM	chr3	41266101	41266101	C	G
CTNNB1	H093528	Liver (AMC)	S33C	Missense	Diploid	Medium	LGGM	chr3	41266101	41266101	C	G
CTNNB1	H092773	Liver (AMC)	S45del	IF del	Diploid		LGGM	chr3	41266134	41266136	CTT	-
CTNNB1	H072749	Liver (AMC)	W383S	Missense	Diploid	Medium	LGGM	chr3	41274898	41274898	G	C
CTNNB1	H081665	Liver (AMC)	S45C	Missense	Diploid	Medium	LGGM	chr3	41266137	41266137	C	G
CTNNB1	H090284	Liver (AMC)	W338L	Missense	Diploid	Medium	LGGM	chr3	41268775	41268775	G	T
CTNNB1	H090285	Liver (AMC)	S45F	Missense	Diploid	Medium	LGGM	chr3	41266137	41266137	C	T
CTNNB1	H062262	Liver (AMC)	S45F	Missense	Diploid	Medium	LGGM	chr3	41266137	41266137	C	T
CTNNB1	H080854	Liver (AMC)	S45F	Missense	Diploid	Medium	LGGM	chr3	41266137	41266137	C	T
CTNNB1	H080530	Liver (AMC)	D32H	Missense	Diploid	Medium	LGGM	chr3	41266097	41266097	G	C
CTNNB1	H080025	Liver (AMC)	S37A	Missense	Diploid	Medium	LGGM	chr3	41266112	41266112	T	G
CTNNB1	H060776	Liver (AMC)	S37F	Missense	Diploid	Medium	LGGM	chr3	41266113	41266113	C	T
CTNNB1	H110773	Liver (AMC)	T41A	Missense	Diploid	Medium	LGGM	chr3	41266124	41266124	A	G
CTNNB1	H081081	Liver (AMC)	T41A	Missense	Diploid	Medium	LGGM	chr3	41266124	41266124	A	G
CTNNB1	H050227	Liver (AMC)	T41A	Missense	Diploid	Medium	LGGM	chr3	41266124	41266124	A	G
CTNNB1	H050154	Liver (AMC)	T41A	Missense	Diploid	Medium	LGGM	chr3	41266124	41266124	A	G
CTNNB1	H060417	Liver (AMC)	T41A	Missense	Diploid	Medium	LGGM	chr3	41266124	41266124	A	G
CTNNB1	H072447	Liver (AMC)	T41A	Missense	Diploid	Medium	LGGM	chr3	41266124	41266124	A	G
CTNNB1	H112352	Liver (AMC)	S37P	Missense	Diploid	Medium	LGGM	chr3	41266112	41266112	T	C
CTNNB1	H060228	Liver (AMC)	G34*	Nonsense	Diploid		LGGM	chr3	41266103	41266103	G	T
CTNNB1	H092452	Liver (AMC)	K335I	Missense	Diploid	Medium	LGGM	chr3	41268766	41268766	A	T
CTNNB1	H110180	Liver (AMC)	K335I	Missense	Diploid	Medium	LGGM	chr3	41268766	41268766	A	T
CTNNB1	H112288	Liver (AMC)	K335I	Missense	Diploid	Medium	LGGM	chr3	41268766	41268766	A	T
CTNNB1	H072103	Liver (AMC)	H36P	Missense	Diploid	Medium	LGGM	chr3	41266110	41266110	A	C
CTNNB1	H080360	Liver (AMC)	H36P	Missense	Diploid	Medium	LGGM	chr3	41266110	41266110	A	C
CTNNB1	H110610	Liver (AMC)	S45Y	Missense	Diploid	Medium	LGGM	chr3	41266137	41266137	C	A
CTNNB1	H080025	Liver (AMC)	L31P	Missense	Diploid	Low	LGGM	chr3	41266095	41266095	T	C
CTNNB1	NBNC1	Liver (RIKEN)	T41A	Missense	NA	Medium	RIKEN	chr3	41266124	41266124	A	G
CTNNB1	HC11	Liver (RIKEN)	T41A	Missense	NA	Medium	RIKEN	chr3	41266124	41266124	A	G
CTNNB1	HB9	Liver (RIKEN)	S37F	Missense	NA	Medium	RIKEN	chr3	41266113	41266113	C	T
CTNNB1	TCGA-FV-A4ZQ-01	Liver (TCGA)	S33C	Missense	Diploid	Medium	hgsc.bcm.edu;broad.mit.edu;ucsc.edu;bcgsc.ca;mdanderson.org	chr3	41266101	41266101	C	G
CTNNB1	TCGA-ED-A7XP-01	Liver (TCGA)	S33C	Missense	Diploid	Medium	hgsc.bcm.edu;broad.mit.edu;ucsc.edu;bcgsc.ca	chr3	41266101	41266101	C	G
CTNNB1	TCGA-BC-A10U-01	Liver (TCGA)	A43fs	FS ins	Diploid		hgsc.bcm.edu;broad.mit.edu;bcgsc.ca	chr3	41266132	41266133	-	C
CTNNB1	TCGA-EP-A26S-01	Liver (TCGA)	T41I	Missense	Diploid	Medium	hgsc.bcm.edu;broad.mit.edu;ucsc.edu;bcgsc.ca	chr3	41266125	41266125	C	T
CTNNB1	TCGA-BW-A5NQ-01	Liver (TCGA)	S37F	Missense	Gain	Medium	hgsc.bcm.edu;broad.mit.edu;ucsc.edu;bcgsc.ca;mdanderson.org	chr3	41266113	41266113	C	T
CTNNB1	TCGA-KR-A7K0-01	Liver (TCGA)	S37A	Missense	Diploid	Medium	hgsc.bcm.edu;broad.mit.edu;ucsc.edu;bcgsc.ca;mdanderson.org	chr3	41266112	41266112	T	G
CTNNB1	TCGA-EP-A3JL-01	Liver (TCGA)	N387K	Missense	Diploid	Medium	hgsc.bcm.edu;broad.mit.edu;ucsc.edu;bcgsc.ca;mdanderson.org	chr3	41274911	41274911	T	A
CTNNB1	TCGA-BC-A10U-01	Liver (TCGA)	S45F	Missense	Diploid	Medium	hgsc.bcm.edu;ucsc.edu	chr3	41266137	41266137	C	T
CTNNB1	TCGA-DD-A73A-01	Liver (TCGA)	N387I	Missense	Diploid	Medium	hgsc.bcm.edu;broad.mit.edu;ucsc.edu;bcgsc.ca;mdanderson.org	chr3	41274910	41274910	A	T
CTNNB1	TCGA-EP-A2KA-01	Liver (TCGA)	R185G	Missense	Diploid	Medium	broad.mit.edu;ucsc.edu;bcgsc.ca;mdanderson.org	chr3	41266882	41266882	A	G
CTNNB1	TCGA-O8-A75V-01	Liver (TCGA)	S45P	Missense	Diploid	Medium	hgsc.bcm.edu;broad.mit.edu;ucsc.edu;bcgsc.ca;mdanderson.org	chr3	41266136	41266136	T	C
CTNNB1	TCGA-RG-A7D4-01	Liver (TCGA)	S45P	Missense	Diploid	Medium	hgsc.bcm.edu;broad.mit.edu;ucsc.edu;bcgsc.ca;mdanderson.org	chr3	41266136	41266136	T	C
CTNNB1	TCGA-EP-A3RK-01	Liver (TCGA)	G34E	Missense	Diploid	Medium	hgsc.bcm.edu;broad.mit.edu;ucsc.edu;bcgsc.ca;mdanderson.org	chr3	41266104	41266104	G	A
CTNNB1	TCGA-DD-A4NI-01	Liver (TCGA)	H36P	Missense	ShallowDel	Medium	hgsc.bcm.edu;broad.mit.edu;ucsc.edu;bcgsc.ca;mdanderson.org	chr3	41266110	41266110	A	C
CTNNB1	TCGA-DD-A1EL-01	Liver (TCGA)	H36P	Missense	Diploid	Medium	hgsc.bcm.edu;broad.mit.edu;ucsc.edu;bcgsc.ca;mdanderson.org	chr3	41266110	41266110	A	C
CTNNB1	TCGA-G3-A3CK-01	Liver (TCGA)	H36P	Missense	Diploid	Medium	hgsc.bcm.edu;broad.mit.edu;ucsc.edu;bcgsc.ca;mdanderson.org	chr3	41266110	41266110	A	C
CTNNB1	TCGA-CC-A5UD-01	Liver (TCGA)	S33Y	Missense	Diploid	Medium	hgsc.bcm.edu;broad.mit.edu;ucsc.edu;bcgsc.ca;mdanderson.org	chr3	41266101	41266101	C	A
CTNNB1	TCGA-G3-A3CJ-01	Liver (TCGA)	G34V	Missense	Diploid	Medium	hgsc.bcm.edu;ucsc.edu;bcgsc.ca	chr3	41266104	41266104	G	T
CTNNB1	TCGA-DD-A119-01	Liver (TCGA)	G34V	Missense	Diploid	Medium	hgsc.bcm.edu;broad.mit.edu;bcgsc.ca	chr3	41266104	41266104	G	T
CTNNB1	TCGA-DD-A4NK-01	Liver (TCGA)	S45Y	Missense	Diploid	Medium	hgsc.bcm.edu;broad.mit.edu;ucsc.edu;bcgsc.ca;mdanderson.org	chr3	41266137	41266137	C	A
CTNNB1	TCGA-CC-5262-01	Liver (TCGA)	W383C	Missense	Diploid	Medium	hgsc.bcm.edu;broad.mit.edu;ucsc.edu;bcgsc.ca;mdanderson.org	chr3	41274899	41274899	G	C
CTNNB1	TCGA-BC-A10U-01	Liver (TCGA)	S45fs	FS del	Diploid		hgsc.bcm.edu;broad.mit.edu;ucsc.edu;bcgsc.ca	chr3	41266138	41266138	T	-
CTNNB1	TCGA-FV-A2QQ-01	Liver (TCGA)	N387K	Missense	Diploid	Medium	hgsc.bcm.edu;broad.mit.edu;ucsc.edu;bcgsc.ca;mdanderson.org	chr3	41274911	41274911	T	G
CTNNB1	TCGA-DD-A11D-01	Liver (TCGA)	T41A	Missense	Diploid	Medium	hgsc.bcm.edu;broad.mit.edu;bcgsc.ca	chr3	41266124	41266124	A	G
CTNNB1	TCGA-G3-A5SJ-01	Liver (TCGA)	Y333F	Missense	Diploid	Medium	hgsc.bcm.edu;broad.mit.edu;ucsc.edu;bcgsc.ca;mdanderson.org	chr3	41268760	41268760	A	T
CTNNB1	TCGA-DD-A39V-01	Liver (TCGA)	S33P	Missense	Diploid	Medium	hgsc.bcm.edu;broad.mit.edu;ucsc.edu;bcgsc.ca;mdanderson.org	chr3	41266100	41266100	T	C
CTNNB1	TCGA-DD-A116-01	Liver (TCGA)	S33P	Missense	Diploid	Medium	hgsc.bcm.edu;broad.mit.edu;ucsc.edu;bcgsc.ca;mdanderson.org	chr3	41266100	41266100	T	C
CTNNB1	TCGA-G3-A6UC-01	Liver (TCGA)	S33P	Missense	Diploid	Medium	hgsc.bcm.edu;broad.mit.edu;ucsc.edu;bcgsc.ca;mdanderson.org	chr3	41266100	41266100	T	C
CTNNB1	TCGA-G3-A3CK-01	Liver (TCGA)	S33P	Missense	Diploid	Medium	hgsc.bcm.edu;broad.mit.edu;ucsc.edu;bcgsc.ca;mdanderson.org	chr3	41266100	41266100	T	C
CTNNB1	TCGA-K7-A6G5-01	Liver (TCGA)	K335T	Missense	Diploid	Medium	hgsc.bcm.edu;broad.mit.edu;ucsc.edu;bcgsc.ca;mdanderson.org	chr3	41268766	41268766	A	C
CTNNB1	TCGA-DD-A4NL-01	Liver (TCGA)	K335I	Missense	Diploid	Medium	hgsc.bcm.edu;broad.mit.edu;ucsc.edu;bcgsc.ca;mdanderson.org	chr3	41268766	41268766	A	T
CTNNB1	TCGA-MI-A75C-01	Liver (TCGA)	K335I	Missense	Diploid	Medium	hgsc.bcm.edu;broad.mit.edu;ucsc.edu;bcgsc.ca;mdanderson.org	chr3	41268766	41268766	A	T
CTNNB1	TCGA-DD-A3A4-01	Liver (TCGA)	K335I	Missense	Diploid	Medium	hgsc.bcm.edu;broad.mit.edu;ucsc.edu;bcgsc.ca;mdanderson.org	chr3	41268766	41268766	A	T
CTNNB1	TCGA-DD-A1EJ-01	Liver (TCGA)	K335I	Missense	Gain	Medium	hgsc.bcm.edu;broad.mit.edu;ucsc.edu;mdanderson.org	chr3	41268766	41268766	A	T
CTNNB1	TCGA-EP-A12J-01	Liver (TCGA)	S33A	Missense	Diploid	Medium	hgsc.bcm.edu;ucsc.edu;bcgsc.ca;mdanderson.org	chr3	41266100	41266100	T	G
CTNNB1	TCGA-UB-A7MC-01	Liver (TCGA)	S37C	Missense	ShallowDel	Medium	hgsc.bcm.edu;broad.mit.edu;ucsc.edu;bcgsc.ca;mdanderson.org	chr3	41266113	41266113	C	G
CTNNB1	TCGA-CC-A7IL-01	Liver (TCGA)	D32V	Missense	Diploid	Medium	hgsc.bcm.edu;broad.mit.edu;ucsc.edu;bcgsc.ca;mdanderson.org	chr3	41266098	41266098	A	T
CTNNB1	TCGA-DD-A73E-01	Liver (TCGA)	D32V	Missense	Gain	Medium	hgsc.bcm.edu;broad.mit.edu;ucsc.edu;bcgsc.ca;mdanderson.org	chr3	41266098	41266098	A	T
CTNNB1	TCGA-MI-A75H-01	Liver (TCGA)	D32V	Missense	Diploid	Medium	hgsc.bcm.edu;broad.mit.edu;ucsc.edu;bcgsc.ca;mdanderson.org	chr3	41266098	41266098	A	T
CTNNB1	TCGA-RC-A6M4-01	Liver (TCGA)	D32V	Missense	Diploid	Medium	hgsc.bcm.edu;broad.mit.edu;ucsc.edu;bcgsc.ca;mdanderson.org	chr3	41266098	41266098	A	T
CTNNB1	TCGA-CC-A7IK-01	Liver (TCGA)	D32V	Missense	Gain	Medium	hgsc.bcm.edu;broad.mit.edu;ucsc.edu;bcgsc.ca;mdanderson.org	chr3	41266098	41266098	A	T
CTNNB1	TCGA-G3-A25Z-01	Liver (TCGA)	L405F	Missense	Diploid	Medium	hgsc.bcm.edu;broad.mit.edu;ucsc.edu;bcgsc.ca;mdanderson.org	chr3	41275047	41275047	C	T
CTNNB1	TCGA-G3-A5SL-01	Liver (TCGA)	D32G	Missense	Diploid	Medium	hgsc.bcm.edu;broad.mit.edu;ucsc.edu;bcgsc.ca;mdanderson.org	chr3	41266098	41266098	A	G
CTNNB1	TCGA-ED-A7PZ-01	Liver (TCGA)	D32G	Missense	ShallowDel	Medium	hgsc.bcm.edu;broad.mit.edu;ucsc.edu;bcgsc.ca;mdanderson.org	chr3	41266098	41266098	A	G
CTNNB1	TCGA-DD-A73D-01	Liver (TCGA)	D32G	Missense	Diploid	Medium	hgsc.bcm.edu;broad.mit.edu;ucsc.edu;bcgsc.ca;mdanderson.org	chr3	41266098	41266098	A	G
CTNNB1	TCGA-EP-A2KC-01	Liver (TCGA)	D32G	Missense	Diploid	Medium	hgsc.bcm.edu;broad.mit.edu;ucsc.edu;bcgsc.ca	chr3	41266098	41266098	A	G
CTNNB1	TCGA-DD-A1ED-01	Liver (TCGA)	V136A	Missense	Diploid	Low	hgsc.bcm.edu;bcgsc.ca	chr3	41266610	41266610	T	C
CTNNB1	TCGA-DD-A4NF-01	Liver (TCGA)	D32Y	Missense	Diploid	Medium	hgsc.bcm.edu;broad.mit.edu;ucsc.edu;bcgsc.ca	chr3	41266097	41266097	G	T
CTNNB1	TCGA-BC-A5W4-01	Liver (TCGA)	L368H	Missense	Diploid	Low	broad.mit.edu;ucsc.edu;bcgsc.ca	chr3	41274853	41274853	T	A
CTNNB1	TCGA-DD-A1EA-01	Liver (TCGA)	LDSGI31del	IF del	Diploid		hgsc.bcm.edu;broad.mit.edu;bcgsc.ca	chr3	41266093	41266107	CCTGGACTCTGGAAT	-
CTNNB1	TCGA-UB-A7MD-01	Liver (TCGA)	D32N	Missense	ShallowDel	Medium	hgsc.bcm.edu;broad.mit.edu;ucsc.edu;bcgsc.ca;mdanderson.org	chr3	41266097	41266097	G	A
CTNNB1	TCGA-G3-A25S-01	Liver (TCGA)	D32N	Missense	Diploid	Medium	broad.mit.edu;bcgsc.ca	chr3	41266097	41266097	G	A
CTNNB1	TCGA-BC-A69H-01	Liver (TCGA)	N387Y	Missense	Gain	Medium	broad.mit.edu;ucsc.edu;bcgsc.ca	chr3	41274909	41274909	A	T
CTNNB1	TCGA-CC-A7IH-01	Liver (TCGA)	TAPSLSGK42del	IF del	Diploid		hgsc.bcm.edu;broad.mit.edu;bcgsc.ca	chr3	41266127	41266150	ACAGCTCCTTCTCTGAGTGGTAAA	-
CTNNB1	LUAD-B00416	Lung adeno (Broad)	V600G	Missense	Diploid	Medium	Broad	chr3	41277330	41277330	T	G
CTNNB1	LUAD-NYU1142	Lung adeno (Broad)	G34V	Missense	Diploid	Medium	Broad	chr3	41266104	41266104	G	T
CTNNB1	LUAD-YINHD	Lung adeno (Broad)	Q193*	Nonsense	Diploid		Broad	chr3	41266906	41266906	C	T
CTNNB1	LUAD-S01302	Lung adeno (Broad)	I140T	Missense	Diploid	Medium	Broad	chr3	41266622	41266622	T	C
CTNNB1	LUAD-RT-S01771	Lung adeno (Broad)	S37F	Missense	Diploid	Medium	Broad	chr3	41266113	41266113	C	T
CTNNB1	TCGA-05-4384-01	Lung adeno (TCGA pub)	F777S	Missense	Diploid	Low	Broad	chr3	41280817	41280817	T	C
CTNNB1	TCGA-44-4112-01	Lung adeno (TCGA pub)	G367V	Missense	Diploid	Medium	Broad	chr3	41274850	41274850	G	T
CTNNB1	TCGA-05-4425-01	Lung adeno (TCGA pub)	S45F	Missense	Diploid	Medium	Broad	chr3	41266137	41266137	C	T
CTNNB1	TCGA-75-6214-01	Lung adeno (TCGA pub)	E55K	Missense	ShallowDel	Low	Broad	chr3	41266166	41266166	G	A
CTNNB1	TCGA-78-7153-01	Lung adeno (TCGA pub)	S33N	Missense	Diploid		Broad	chr3	41266100	41266101	TC	AA
CTNNB1	TCGA-05-4422-01	Lung adeno (TCGA pub)	S37F	Missense	Diploid	Medium	Broad	chr3	41266113	41266113	C	T
CTNNB1	TCGA-78-7158-01	Lung adeno (TCGA pub)	S37F	Missense	Diploid	Medium	Broad	chr3	41266113	41266113	C	T
CTNNB1	TCGA-67-3771-01	Lung adeno (TCGA pub)	S37C	Missense	ShallowDel	Medium	Broad	chr3	41266113	41266113	C	G
CTNNB1	TCGA-05-4389-01	Lung adeno (TCGA pub)	T41A	Missense	ShallowDel	Medium	Broad	chr3	41266124	41266124	A	G
CTNNB1	TCGA-05-4425-01	Lung adeno (TCGA)	S45F	Missense	Diploid	Medium	Broad	chr3	41266137	41266137	C	T
CTNNB1	TCGA-05-4389-01	Lung adeno (TCGA)	T41A	Missense	ShallowDel	Medium	Broad	chr3	41266124	41266124	A	G
CTNNB1	TCGA-05-4384-01	Lung adeno (TCGA)	F777S	Missense	Diploid	Low	Broad	chr3	41280817	41280817	T	C
CTNNB1	TCGA-44-4112-01	Lung adeno (TCGA)	G367V	Missense	Diploid	Medium	Broad	chr3	41274850	41274850	G	T
CTNNB1	TCGA-05-4396-01	Lung adeno (TCGA)	R453L	Missense	Diploid	Low	Broad	chr3	41275192	41275192	G	T
CTNNB1	TCGA-05-4396-01	Lung adeno (TCGA)	Q703H	Missense	Diploid	Neutral	Broad	chr3	41279539	41279539	G	T
CTNNB1	TCGA-67-3771-01	Lung adeno (TCGA)	S37C	Missense	ShallowDel	Medium	Broad	chr3	41266113	41266113	C	G
CTNNB1	TCGA-67-4679-01	Lung adeno (TCGA)	C213F	Missense	Diploid	Low	Broad	chr3	41266967	41266967	G	T
CTNNB1	TCGA-05-4422-01	Lung adeno (TCGA)	S37F	Missense	Diploid	Medium	Broad	chr3	41266113	41266113	C	T
CTNNB1	TCGA-05-4396-01	Lung adeno (TCGA)	Q322K	Missense	Diploid	Low	Broad	chr3	41268726	41268726	C	A
CTNNB1	16979	Lung adeno (TSP)	S37F	Missense	NA	Medium	Broad	chr3	41266113	41266113	C	T
CTNNB1	16949	Lung adeno (TSP)	G34E	Missense	NA	Medium	Broad	chr3	41266104	41266104	G	A
CTNNB1	TCGA-18-3409-01	Lung squ (TCGA pub)	L402F	Missense	Diploid		Broad	chr3	41275037	41275038	CC	TT
CTNNB1	TCGA-66-2794-01	Lung squ (TCGA pub)	Q165H	Missense	Diploid	Medium	Broad	chr3	41266698	41266698	G	T
CTNNB1	TCGA-18-3421-01	Lung squ (TCGA pub)	L31M	Missense	Diploid	Neutral	Broad	chr3	41266094	41266094	C	A
CTNNB1	TCGA-66-2794-01	Lung squ (TCGA)	Q165H	Missense	Diploid	Medium	Broad	chr3	41266698	41266698	G	T
CTNNB1	TCGA-21-1077-01	Lung squ (TCGA)	P714R	Missense	ShallowDel	Medium	Broad	chr3	41280628	41280628	C	G
CTNNB1	TCGA-18-3421-01	Lung squ (TCGA)	L31M	Missense	Diploid	Neutral	Broad	chr3	41266094	41266094	C	A
CTNNB1	TCGA-18-3409-01	Lung squ (TCGA)	L402F	Missense	ShallowDel	Medium	Broad	chr3	41275038	41275038	C	T
CTNNB1	MD-121	MBL (Broad)	S33Y	Missense	NA	Medium	Broad	chr3	41266101	41266101	C	A
CTNNB1	MD-279	MBL (Broad)	S33F	Missense	NA	Medium	Broad	chr3	41266101	41266101	C	T
CTNNB1	MD-144	MBL (Broad)	S37P	Missense	NA	Medium	Broad	chr3	41266112	41266112	T	C
CTNNB1	MD-292	MBL (Broad)	G34R	Missense	NA	Medium	Broad	chr3	41266103	41266103	G	C
CTNNB1	MD-290	MBL (Broad)	G34R	Missense	NA	Medium	Broad	chr3	41266103	41266103	G	A
CTNNB1	MD-278	MBL (Broad)	D32G	Missense	NA	Medium	Broad	chr3	41266098	41266098	A	G
CTNNB1	ICGC_MB518	MBL (ICGC)	S33F	Missense	NA	Medium	ICGC	chr3	41266101	41266101	C	T
CTNNB1	MBRep_T37	MBL (ICGC)	S33F	Missense	NA	Medium	ICGC	chr3	41266101	41266101	C	T
CTNNB1	MBRep_T28	MBL (ICGC)	D32Y	Missense	NA	Medium	ICGC	chr3	41266097	41266097	G	T
CTNNB1	MBRep_T68	MBL (ICGC)	D32Y	Missense	NA	Medium	ICGC	chr3	41266097	41266097	G	T
CTNNB1	MBRep_T92	MBL (ICGC)	D32Y	Missense	NA	Medium	ICGC	chr3	41266097	41266097	G	T
CTNNB1	MB_Exm599	MBL (ICGC)	D32A	Missense	NA	Medium	ICGC	chr3	41266098	41266098	A	C
CTNNB1	ICGC_MB20	MBL (ICGC)	S37Y	Missense	NA	Medium	ICGC	chr3	41266113	41266113	C	A
CTNNB1	MBRep_T35	MBL (ICGC)	S37Y	Missense	NA	Medium	ICGC	chr3	41266113	41266113	C	A
CTNNB1	ICGC_MB31	MBL (ICGC)	G34R	Missense	NA	Medium	ICGC	chr3	41266103	41266103	G	A
CTNNB1	MBRep_T63	MBL (ICGC)	G34R	Missense	NA	Medium	ICGC	chr3	41266103	41266103	G	A
CTNNB1	MBRep_T56	MBL (ICGC)	S37F	Missense	NA	Medium	ICGC	chr3	41266113	41266113	C	T
CTNNB1	ICGC_MB14	MBL (ICGC)	S33C	Missense	NA	Medium	ICGC	chr3	41266101	41266101	C	G
CTNNB1	ICGC_MB46	MBL (ICGC)	S33C	Missense	NA	Medium	ICGC	chr3	41266101	41266101	C	G
CTNNB1	MB_Exm987	MBL (ICGC)	S33C	Missense	NA	Medium	ICGC	chr3	41266101	41266101	C	G
CTNNB1	MBRep_T64	MBL (ICGC)	S33C	Missense	NA	Medium	ICGC	chr3	41266101	41266101	C	G
CTNNB1	SJMB028	MBL (PCGP)	S33Y	Missense	NA	Medium	WashU	chr3	41266101	41266101	C	A
CTNNB1	SJMB040	MBL (PCGP)	S33F	Missense	NA	Medium	WashU	chr3	41266101	41266101	C	T
CTNNB1	SJMB001	MBL (PCGP)	G34R	Missense	NA	Medium	WashU	chr3	41266103	41266103	G	A
CTNNB1	SJMB041	MBL (PCGP)	D32G	Missense	NA	Medium	WashU	chr3	41266098	41266098	A	G
CTNNB1	ME020	Melanoma(broad/dfarber)	D32A	Missense	NA	Medium	Broad	chr3	41266098	41266098	A	C
CTNNB1	ME050	Melanoma(broad/dfarber)	S45Y	Missense	NA	Medium	Broad	chr3	41266137	41266137	C	A
CTNNB1	ME045	Melanoma(broad/dfarber)	T41N	Missense	NA	Medium	Broad	chr3	41266125	41266125	C	A
CTNNB1	ME011	Melanoma(broad/dfarber)	H36Y	Missense	NA	Medium	Broad	chr3	41266109	41266109	C	T
CTNNB1	OVCAR_8	NCI-60	Q26R	Missense	Gain	Medium	discover.nci.nih.gov	chr3	41266080	41266080	A	G
CTNNB1	HCT_116	NCI-60	S45del	IF del	ShallowDel		discover.nci.nih.gov	chr3	41266136	41266138	TCT	-
CTNNB1	TCGA-09-2044-01	Ovarian (TCGA pub)	A652_splice	Splice	Gain		Broad	chr3	41278077	41278077	A	G
CTNNB1	TCGA-04-1514-01	Ovarian (TCGA pub)	G555A	Missense	ShallowDel	Low	Baylor	chr3	41275769	41275769	G	C
CTNNB1	TCGA-04-1514-01	Ovarian (TCGA)	G555A	Missense	ShallowDel	Low	Baylor	chr3	41275769	41275769	G	C
CTNNB1	TCGA-09-2044-01	Ovarian (TCGA)	A652_splice	Splice	Diploid		Broad	chr3	41278077	41278077	A	G
CTNNB1	TCGA-IB-7651-01	Pancreas (TCGA)	R542H	Missense	Diploid	Medium	Broad	chr3	41275730	41275730	G	A
CTNNB1	TCGA-IB-7651-01	Pancreas (TCGA)	N415H	Missense	Diploid	Medium	Broad	chr3	41275077	41275077	A	C
CTNNB1	TCGA-IB-7651-01	Pancreas (TCGA)	E396D	Missense	Diploid	Neutral	Broad	chr3	41275022	41275022	A	C
CTNNB1	TCGA-FZ-5922-01	Pancreas (TCGA)	C619Y	Missense	Diploid	Medium	Broad	chr3	41277892	41277892	G	A
CTNNB1	TCGA-IB-7651-01	Pancreas (TCGA)	A421V	Missense	Diploid	Medium	Broad	chr3	41275096	41275096	C	T
CTNNB1	TCGA-LB-A7SX-01	Pancreas (TCGA)	T41A	Missense	ShallowDel	Medium	Broad	chr3	41266124	41266124	A	G
CTNNB1	TCGA-HV-A7OP-01	Pancreas (TCGA)	R565C	Missense	Diploid	Medium	Broad	chr3	41277224	41277224	C	T
CTNNB1	TCGA-IB-7651-01	Pancreas (TCGA)	I140N	Missense	Diploid	Medium	Broad	chr3	41266622	41266622	T	A
CTNNB1	TCGA-E3-A3E5-01	Thyroid (TCGA pub)	Y716C	Missense	Diploid	Low	Broad	chr3	41280634	41280634	A	G
CTNNB1	TCGA-BJ-A0Z3-01	Thyroid (TCGA pub)	P744T	Missense	Diploid	Low	Broad	chr3	41280717	41280717	C	A
CTNNB1	PCA0215	Prostate (MSKCC 2010)	W383G	Missense	Diploid	Medium	MSKCC	chr3	41274897	41274897	T	G
CTNNB1	LAPC9	Prostate (MSKCC 2010)	S45P	Missense	Diploid	Medium	MSKCC	chr3	41266136	41266136	T	C
CTNNB1	LAPC9	Prostate (MSKCC 2010)	A522T	Missense	Diploid	Medium	MSKCC	chr3	41275669	41275669	G	A
CTNNB1	TCGA-HC-7212-01	Prostate (TCGA)	S37A	Missense	Diploid	Medium	Broad	chr3	41266112	41266112	T	G
CTNNB1	TCGA-EJ-5494-01	Prostate (TCGA)	D32V	Missense	Diploid	Medium	Broad	chr3	41266098	41266098	A	T
CTNNB1	TCGA-HC-7738-01	Prostate (TCGA)	T41A	Missense	Diploid	Medium	Broad	chr3	41266124	41266124	A	G
CTNNB1	TCGA-EJ-A65D-01	Prostate (TCGA)	T41A	Missense	Diploid	Medium	Broad	chr3	41266124	41266124	A	G
CTNNB1	TCGA-EJ-5525-01	Prostate (TCGA)	D32H	Missense	Diploid	Medium	Broad	chr3	41266097	41266097	G	C
CTNNB1	TCGA-KK-A6DY-01	Prostate (TCGA)	R342K	Missense	Diploid	Medium	Broad	chr3	41268787	41268787	G	A
CTNNB1	TCGA-CH-5752-01	Prostate (TCGA)	S45P	Missense	Diploid	Medium	Broad	chr3	41266136	41266136	T	C
CTNNB1	TCGA-QU-A6IM-01	Prostate (TCGA)	S33A	Missense	Diploid	Medium	Broad	chr3	41266100	41266100	T	G
CTNNB1	TCGA-HC-8262-01	Prostate (TCGA)	D32Y	Missense	Diploid	Medium	Broad	chr3	41266097	41266097	G	T
CTNNB1	WA37	Prostate (MICH)	N387K	Missense	Diploid	Medium	umich.edu	chr3	41274911	41274911	T	A
CTNNB1	WA15	Prostate (MICH)	T41A	Missense	Diploid	Medium	umich.edu	chr3	41266124	41266124	A	G
CTNNB1	WA46	Prostate (MICH)	D32Y	Missense	Diploid	Medium	umich.edu	chr3	41266097	41266097	G	T
CTNNB1	PT18DD	Sarcoma (MSKCC)	MUTATED	Missense	Diploid		NA	NA	0	0	NA	NA
CTNNB1	PT195SYN	Sarcoma (MSKCC)	MUTATED	Missense	Diploid		NA	NA	0	0	NA	NA
CTNNB1	ME045	Melanoma (Broad)	T41N	Missense	NA	Medium	Broad	chr3	41266125	41266125	C	A
CTNNB1	MEL-JWCI-WGS-4	Melanoma (Broad)	S45F	Missense	NA	Medium	Broad	chr3	41266137	41266137	C	T
CTNNB1	ME011	Melanoma (Broad)	H36Y	Missense	NA	Medium	Broad	chr3	41266109	41266109	C	T
CTNNB1	ME020	Melanoma (Broad)	D32A	Missense	NA	Medium	Broad	chr3	41266098	41266098	A	C
CTNNB1	ME014	Melanoma (Broad)	S33C	Missense	NA	Medium	Broad	chr3	41266101	41266101	C	G
CTNNB1	MEL-Ma-Mel-85	Melanoma (Broad)	P373S	Missense	NA	Neutral	Broad	chr3	41274867	41274867	C	T
CTNNB1	ME050	Melanoma (Broad)	S45Y	Missense	NA	Medium	Broad	chr3	41266137	41266137	C	A
CTNNB1	MEL-Ma-Mel-102	Melanoma (Broad)	R486C	Missense	NA	Medium	Broad	chr3	41275290	41275290	C	T
CTNNB1	TCGA-EE-A182-06	Melanoma (TCGA)	W25*	Nonsense	Diploid		Broad	chr3	41266077	41266077	G	A
CTNNB1	TCGA-D9-A6E9-06	Melanoma (TCGA)	D390E	Missense	ShallowDel	Medium	Broad	chr3	41274920	41274920	T	G
CTNNB1	TCGA-D9-A149-06	Melanoma (TCGA)	T41I	Missense	Diploid	Medium	Broad	chr3	41266125	41266125	C	T
CTNNB1	TCGA-EE-A2M6-06	Melanoma (TCGA)	S45del	IF del	ShallowDel		Broad	chr3	41266134	41266136	CTT	-
CTNNB1	TCGA-ER-A19O-06	Melanoma (TCGA)	T41A	Missense	Diploid	Medium	Broad	chr3	41266124	41266124	A	G
CTNNB1	TCGA-D9-A6EC-06	Melanoma (TCGA)	L762P	Missense	Diploid	Low	Broad	chr3	41280772	41280772	T	C
CTNNB1	TCGA-FS-A1YY-06	Melanoma (TCGA)	S45C	Missense	Diploid	Medium	Broad	chr3	41266137	41266137	C	G
CTNNB1	TCGA-EE-A180-06	Melanoma (TCGA)	K292E	Missense	Gain	Medium	Broad	chr3	41267290	41267290	A	G
CTNNB1	TCGA-D3-A1Q5-06	Melanoma (TCGA)	C429G	Missense	ShallowDel	Medium	Broad	chr3	41275119	41275119	T	G
CTNNB1	TCGA-FS-A4F9-06	Melanoma (TCGA)	G34R	Missense	Diploid	Medium	Broad	chr3	41266103	41266103	G	A
CTNNB1	TCGA-EE-A29A-06	Melanoma (TCGA)	P606L	Missense	Diploid	Low	Broad	chr3	41277853	41277853	C	T
CTNNB1	TCGA-D3-A2JN-06	Melanoma (TCGA)	P687L	Missense	ShallowDel		Broad	chr3	41278183	41278184	CC	TT
CTNNB1	TCGA-EE-A3AC-06	Melanoma (TCGA)	Q545*	Nonsense	Diploid		Broad	chr3	41275738	41275738	C	T
CTNNB1	TCGA-EB-A5SH-06	Melanoma (TCGA)	T41N	Missense	Gain	Medium	Broad	chr3	41266125	41266125	C	A
CTNNB1	S00936	Lung SC (CLCGP)	R449C	Missense	NA	Medium	CLCGP	chr3	41275179	41275179	C	T
CTNNB1	pfg022T	Stomach (Pfizer UHK)	S37Y	Missense	NA	Medium	pfizer_uhongkong	chr3	41266113	41266113	C	A
CTNNB1	pfg125T	Stomach (Pfizer UHK)	K394N	Missense	NA	Medium	pfizer_uhongkong	chr3	41274932	41274932	A	C
CTNNB1	pfg272T	Stomach (Pfizer UHK)	G443D	Missense	NA	Medium	pfizer_uhongkong	chr3	41275162	41275162	G	A
CTNNB1	pfg182T	Stomach (Pfizer UHK)	R535*	Nonsense	NA		pfizer_uhongkong	chr3	41275708	41275708	C	T
CTNNB1	TCGA-BR-8680-01	Stomach (TCGA pub)	V166G	Missense	Diploid	Medium	Broad	chr3	41266826	41266826	T	G
CTNNB1	TCGA-D7-6822-01	Stomach (TCGA pub)	T339N	Missense	Gain	Medium	Broad	chr3	41268778	41268778	C	A
CTNNB1	TCGA-HU-A4H5-01	Stomach (TCGA pub)	S33P	Missense	Gain	Medium	Broad	chr3	41266100	41266100	T	C
CTNNB1	TCGA-D7-6524-01	Stomach (TCGA pub)	Q123H	Missense	Diploid	Medium	Broad	chr3	41266572	41266572	G	T
CTNNB1	TCGA-BR-4188-01	Stomach (TCGA pub)	G575R	Missense	Diploid	Medium	Broad	chr3	41277254	41277254	G	A
CTNNB1	TCGA-CG-5726-01	Stomach (TCGA pub)	I327T	Missense	Diploid	Medium	Broad	chr3	41268742	41268742	T	C
CTNNB1	TCGA-D7-8573-01	Stomach (TCGA pub)	TTAPSLS41del	IF del	Diploid		Broad	chr3	41266123	41266143	TACCACAGCTCCTTCTCTGAG	-
CTNNB1	TCGA-BR-8680-01	Stomach (TCGA pub)	R587Q	Missense	Diploid	Medium	Broad	chr3	41277291	41277291	G	A
CTNNB1	TCGA-D7-6822-01	Stomach (TCGA pub)	S37F	Missense	Gain	Medium	Broad	chr3	41266113	41266113	C	T
CTNNB1	TCGA-B7-5816-01	Stomach (TCGA pub)	E334fs	FS del	Diploid		Broad	chr3	41268763	41268763	A	-
CTNNB1	TCGA-BR-7707-01	Stomach (TCGA pub)	R457fs	FS del	Diploid		Broad	chr3	41275204	41275204	G	-
CTNNB1	TCGA-B7-5816-01	Stomach (TCGA pub)	I460T	Missense	Diploid	Medium	Broad	chr3	41275213	41275213	T	C
CTNNB1	TCGA-BR-6452-01	Stomach (TCGA pub)	R151fs	FS del	Gain		Broad	chr3	41266654	41266654	C	-
CTNNB1	TCGA-BR-6566-01	Stomach (TCGA pub)	T3A	Missense	Diploid	Neutral	Broad	chr3	41265566	41265566	A	G
CTNNB1	TCGA-BR-A4J6-01	Stomach (TCGA pub)	G34R	Missense	Diploid	Medium	Broad	chr3	41266103	41266103	G	A
CTNNB1	TCGA-HU-A4G6-01	Stomach (TCGA pub)	G34R	Missense	ShallowDel	Medium	Broad	chr3	41266103	41266103	G	A
CTNNB1	TCGA-CG-5721-01	Stomach (TCGA pub)	R95*	Nonsense	Diploid		Broad	chr3	41266486	41266486	C	T
CTNNB1	TCGA-D7-6524-01	Stomach (TCGA pub)	G84R	Missense	Diploid	Neutral	Broad	chr3	41266453	41266453	G	A
CTNNB1	TCGA-HU-8602-01	Stomach (TCGA pub)	R151C	Missense	Diploid	Medium	Broad	chr3	41266654	41266654	C	T
CTNNB1	TCGA-CG-4469-01	Stomach (TCGA pub)	R449fs	FS del	Diploid		Broad	chr3	41275180	41275180	G	-
CTNNB1	TCGA-BR-8589-01	Stomach (TCGA pub)	D32H	Missense	Diploid	Medium	Broad	chr3	41266097	41266097	G	C
CTNNB1	TCGA-CG-5727-01	Stomach (TCGA pub)	S37C	Missense	Gain	Medium	Broad	chr3	41266113	41266113	C	G
CTNNB1	TCGA-D7-6524-01	Stomach (TCGA)	G84R	Missense	Diploid	Neutral	Broad	chr3	41266453	41266453	G	A
CTNNB1	TCGA-BR-8680-01	Stomach (TCGA)	V166G	Missense	Diploid	Medium	Broad	chr3	41266826	41266826	T	G
CTNNB1	TCGA-BR-6566-01	Stomach (TCGA)	T3A	Missense	Diploid	Neutral	Broad	chr3	41265566	41265566	A	G
CTNNB1	TCGA-BR-A4J6-01	Stomach (TCGA)	G34R	Missense	Diploid	Medium	Broad	chr3	41266103	41266103	G	A
CTNNB1	TCGA-CG-5721-01	Stomach (TCGA)	R95*	Nonsense	Diploid		Broad	chr3	41266486	41266486	C	T
CTNNB1	TCGA-HU-A4H5-01	Stomach (TCGA)	S33P	Missense	Gain	Medium	Broad	chr3	41266100	41266100	T	C
CTNNB1	TCGA-D7-6524-01	Stomach (TCGA)	Q123H	Missense	Diploid	Medium	Broad	chr3	41266572	41266572	G	T
CTNNB1	TCGA-BR-8680-01	Stomach (TCGA)	R587Q	Missense	Diploid	Medium	Broad	chr3	41277291	41277291	G	A
CTNNB1	TCGA-B7-5816-01	Stomach (TCGA)	I460T	Missense	Diploid	Medium	Broad	chr3	41275213	41275213	T	C
CTNNB1	TCGA-CG-5727-01	Stomach (TCGA)	S37C	Missense	Gain	Medium	Broad	chr3	41266113	41266113	C	G
CTNNB1	TCGA-CG-5726-01	Stomach (TCGA)	I327T	Missense	Diploid	Medium	Broad	chr3	41268742	41268742	T	C
CTNNB1	TCGA-CG-4469-01	Stomach (TCGA)	R449fs	FS del	Diploid		Broad	chr3	41275180	41275180	G	-
CTNNB1	TCGA-D7-6822-01	Stomach (TCGA)	S37F	Missense	Gain	Medium	Broad	chr3	41266113	41266113	C	T
CTNNB1	TCGA-BR-8589-01	Stomach (TCGA)	D32H	Missense	Diploid	Medium	Broad	chr3	41266097	41266097	G	C
CTNNB1	TCGA-BR-4188-01	Stomach (TCGA)	G575R	Missense	Diploid	Medium	Broad	chr3	41277254	41277254	G	A
CTNNB1	TCGA-D7-6822-01	Stomach (TCGA)	T339N	Missense	Gain	Medium	Broad	chr3	41268778	41268778	C	A
CTNNB1	GC_356T-GC_356N	Stomach (UTokyo)	R535*	Nonsense	NA		UTokyo	chr3	41275708	41275708	C	T
CTNNB1	pfg009T	Stomach (UHK)	A295D	Missense	NA	Medium	uhongkong	chr3	41267300	41267300	C	A
CTNNB1	pfg022T	Stomach (UHK)	S37Y	Missense	NA	Medium	uhongkong	chr3	41266113	41266113	C	A
CTNNB1	pfg009T	Stomach (UHK)	S37F	Missense	NA	Medium	uhongkong	chr3	41266113	41266113	C	T
CTNNB1	TCGA-E3-A3E5-01	Thyroid (TCGA)	Y716C	Missense	Diploid	Low	Broad	chr3	41280634	41280634	A	G
CTNNB1	TCGA-BJ-A0Z3-01	Thyroid (TCGA)	P744T	Missense	Diploid	Low	Broad	chr3	41280717	41280717	C	A
CTNNB1	TCGA-BG-A0MI-01	Uterine (TCGA)	S37P	Missense	Diploid	Medium	WashU	chr3	41266112	41266112	T	C
CTNNB1	TCGA-AP-A0LE-01	Uterine (TCGA)	S37P	Missense	Diploid	Medium	WashU	chr3	41266112	41266112	T	C
CTNNB1	TCGA-AP-A0LV-01	Uterine (TCGA)	D32G	Missense	Diploid	Medium	WashU	chr3	41266098	41266098	A	G
CTNNB1	TCGA-BK-A0CB-01	Uterine (TCGA)	D32G	Missense	Diploid	Medium	WashU	chr3	41266098	41266098	A	G
CTNNB1	TCGA-AP-A0LM-01	Uterine (TCGA)	R535Q	Missense	Diploid	Medium	WashU	chr3	41275709	41275709	G	A
CTNNB1	TCGA-D1-A103-01	Uterine (TCGA)	A215T	Missense	Diploid	Neutral	WashU	chr3	41266972	41266972	G	A
CTNNB1	TCGA-AP-A0LL-01	Uterine (TCGA)	G34R	Missense	Diploid	Medium	WashU	chr3	41266103	41266103	G	C
CTNNB1	TCGA-B5-A0JY-01	Uterine (TCGA)	R453Q	Missense	Diploid	Neutral	WashU	chr3	41275192	41275192	G	A
CTNNB1	TCGA-AP-A056-01	Uterine (TCGA)	D712N	Missense	Diploid	Low	WashU	chr3	41279564	41279564	G	A
CTNNB1	TCGA-AP-A054-01	Uterine (TCGA)	M688T	Missense	Diploid	Low	WashU	chr3	41278187	41278187	T	C
CTNNB1	TCGA-A5-A0GW-01	Uterine (TCGA)	S33F	Missense	Diploid	Medium	WashU	chr3	41266101	41266101	C	T
CTNNB1	TCGA-AX-A05T-01	Uterine (TCGA)	S33F	Missense	Diploid	Medium	WashU	chr3	41266101	41266101	C	T
CTNNB1	TCGA-A5-A0GU-01	Uterine (TCGA)	S33F	Missense	Diploid	Medium	WashU	chr3	41266101	41266101	C	T
CTNNB1	TCGA-D1-A17C-01	Uterine (TCGA)	S33F	Missense	Diploid	Medium	WashU	chr3	41266101	41266101	C	T
CTNNB1	TCGA-D1-A0ZU-01	Uterine (TCGA)	S33F	Missense	Diploid	Medium	WashU	chr3	41266101	41266101	C	T
CTNNB1	TCGA-AP-A05N-01	Uterine (TCGA)	S33F	Missense	Diploid	Medium	WashU	chr3	41266101	41266101	C	T
CTNNB1	TCGA-BS-A0V8-01	Uterine (TCGA)	K170M	Missense	Gain	Low	WashU	chr3	41266838	41266838	A	T
CTNNB1	TCGA-AX-A0J1-01	Uterine (TCGA)	R710H	Missense	Diploid	Neutral	WashU	chr3	41279559	41279559	G	A
CTNNB1	TCGA-BG-A187-01	Uterine (TCGA)	T41I	Missense	Diploid	Medium	WashU	chr3	41266125	41266125	C	T
CTNNB1	TCGA-B5-A11U-01	Uterine (TCGA)	T41I	Missense	Diploid	Medium	WashU	chr3	41266125	41266125	C	T
CTNNB1	TCGA-BS-A0UJ-01	Uterine (TCGA)	T41I	Missense	Diploid	Medium	WashU	chr3	41266125	41266125	C	T
CTNNB1	TCGA-A5-A0GI-01	Uterine (TCGA)	T41I	Missense	Diploid	Medium	WashU	chr3	41266125	41266125	C	T
CTNNB1	TCGA-AP-A056-01	Uterine (TCGA)	R587Q	Missense	Diploid	Medium	WashU	chr3	41277291	41277291	G	A
CTNNB1	TCGA-BG-A0M3-01	Uterine (TCGA)	S646F	Missense	Diploid	Medium	WashU	chr3	41277973	41277973	C	T
CTNNB1	TCGA-D1-A0ZN-01	Uterine (TCGA)	S33C	Missense	Diploid	Medium	WashU	chr3	41266101	41266101	C	G
CTNNB1	TCGA-BG-A0MO-01	Uterine (TCGA)	S33C	Missense	Diploid	Medium	WashU	chr3	41266101	41266101	C	G
CTNNB1	TCGA-A5-A0R9-01	Uterine (TCGA)	S33C	Missense	Diploid	Medium	WashU	chr3	41266101	41266101	C	G
CTNNB1	TCGA-BS-A0UT-01	Uterine (TCGA)	S33C	Missense	Diploid	Medium	WashU	chr3	41266101	41266101	C	G
CTNNB1	TCGA-AX-A062-01	Uterine (TCGA)	S33C	Missense	Diploid	Medium	WashU	chr3	41266101	41266101	C	G
CTNNB1	TCGA-AX-A0J0-01	Uterine (TCGA)	M553V	Missense	Diploid	Neutral	WashU	chr3	41275762	41275762	A	G
CTNNB1	TCGA-A5-A0GM-01	Uterine (TCGA)	S37F	Missense	Diploid	Medium	WashU	chr3	41266113	41266113	C	T
CTNNB1	TCGA-D1-A0ZQ-01	Uterine (TCGA)	S37F	Missense	Diploid	Medium	WashU	chr3	41266113	41266113	C	T
CTNNB1	TCGA-D1-A16Q-01	Uterine (TCGA)	S37F	Missense	Diploid	Medium	WashU	chr3	41266113	41266113	C	T
CTNNB1	TCGA-D1-A16B-01	Uterine (TCGA)	S37F	Missense	Diploid	Medium	WashU	chr3	41266113	41266113	C	T
CTNNB1	TCGA-AX-A0J0-01	Uterine (TCGA)	S37F	Missense	Diploid	Medium	WashU	chr3	41266113	41266113	C	T
CTNNB1	TCGA-BG-A0VT-01	Uterine (TCGA)	S37F	Missense	Diploid	Medium	WashU	chr3	41266113	41266113	C	T
CTNNB1	TCGA-D1-A17R-01	Uterine (TCGA)	S37F	Missense	Diploid	Medium	WashU	chr3	41266113	41266113	C	T
CTNNB1	TCGA-BG-A0MG-01	Uterine (TCGA)	S37F	Missense	Diploid	Medium	WashU	chr3	41266113	41266113	C	T
CTNNB1	TCGA-B5-A11E-01	Uterine (TCGA)	K354T	Missense	Diploid	Medium	WashU	chr3	41268823	41268823	A	C
CTNNB1	TCGA-B5-A11Z-01	Uterine (TCGA)	T41A	Missense	Diploid	Medium	WashU	chr3	41266124	41266124	A	G
CTNNB1	TCGA-AP-A0LN-01	Uterine (TCGA)	S33Y	Missense	Diploid	Medium	WashU	chr3	41266101	41266101	C	A
CTNNB1	TCGA-B5-A0K7-01	Uterine (TCGA)	S33Y	Missense	Diploid	Medium	WashU	chr3	41266101	41266101	C	A
CTNNB1	TCGA-D1-A165-01	Uterine (TCGA)	S33Y	Missense	Diploid	Medium	WashU	chr3	41266101	41266101	C	A
CTNNB1	TCGA-B5-A0JT-01	Uterine (TCGA)	S33Y	Missense	Diploid	Medium	WashU	chr3	41266101	41266101	C	A
CTNNB1	TCGA-BS-A0TG-01	Uterine (TCGA)	S45F	Missense	Diploid	Medium	WashU	chr3	41266137	41266137	C	T
CTNNB1	TCGA-A5-A0GN-01	Uterine (TCGA)	G34R	Missense	Diploid	Medium	WashU	chr3	41266103	41266103	G	A
CTNNB1	TCGA-B5-A11F-01	Uterine (TCGA)	G34R	Missense	Diploid	Medium	WashU	chr3	41266103	41266103	G	A
CTNNB1	TCGA-BG-A0MU-01	Uterine (TCGA)	G34R	Missense	Diploid	Medium	WashU	chr3	41266103	41266103	G	A
CTNNB1	TCGA-D1-A102-01	Uterine (TCGA)	G34R	Missense	Diploid	Medium	WashU	chr3	41266103	41266103	G	A
CTNNB1	TCGA-D1-A17N-01	Uterine (TCGA)	G34R	Missense	Diploid	Medium	WashU	chr3	41266103	41266103	G	A
CTNNB1	TCGA-B5-A121-01	Uterine (TCGA)	S45C	Missense	Diploid	Medium	WashU	chr3	41266137	41266137	C	G
CTNNB1	TCGA-D1-A17M-01	Uterine (TCGA)	G34V	Missense	Diploid	Medium	WashU	chr3	41266104	41266104	G	T
CTNNB1	TCGA-BS-A0WQ-01	Uterine (TCGA)	G34V	Missense	Diploid	Medium	WashU	chr3	41266104	41266104	G	T
CTNNB1	TCGA-AP-A059-01	Uterine (TCGA)	V199I	Missense	Diploid	Low	WashU	chr3	41266924	41266924	G	A
CTNNB1	TCGA-BG-A0W2-01	Uterine (TCGA)	D32Y	Missense	Diploid	Medium	WashU	chr3	41266097	41266097	G	T
CTNNB1	TCGA-D1-A17S-01	Uterine (TCGA)	D32Y	Missense	Diploid	Medium	WashU	chr3	41266097	41266097	G	T
CTNNB1	TCGA-A5-A0GX-01	Uterine (TCGA)	D32Y	Missense	Diploid	Medium	WashU	chr3	41266097	41266097	G	T
CTNNB1	TCGA-B5-A0K6-01	Uterine (TCGA)	D32Y	Missense	Diploid	Medium	WashU	chr3	41266097	41266097	G	T
CTNNB1	TCGA-AP-A0LG-01	Uterine (TCGA)	S37A	Missense	Diploid	Medium	WashU	chr3	41266112	41266112	T	G
CTNNB1	TCGA-BS-A0V7-01	Uterine (TCGA)	S37A	Missense	Diploid	Medium	WashU	chr3	41266112	41266112	T	G
CTNNB1	TCGA-B5-A11V-01	Uterine (TCGA)	S37A	Missense	Diploid	Medium	WashU	chr3	41266112	41266112	T	G
CTNNB1	TCGA-AX-A0IS-01	Uterine (TCGA)	S37C	Missense	Diploid	Medium	WashU	chr3	41266113	41266113	C	G
CTNNB1	TCGA-AP-A0LJ-01	Uterine (TCGA)	S37C	Missense	Diploid	Medium	WashU	chr3	41266113	41266113	C	G
CTNNB1	TCGA-D1-A15Z-01	Uterine (TCGA)	S37C	Missense	Diploid	Medium	WashU	chr3	41266113	41266113	C	G
CTNNB1	TCGA-BG-A0LW-01	Uterine (TCGA)	S37C	Missense	Diploid	Medium	WashU	chr3	41266113	41266113	C	G
CTNNB1	TCGA-BG-A0M3-01	Uterine (TCGA)	S37C	Missense	Diploid	Medium	WashU	chr3	41266113	41266113	C	G
CTNNB1	TCGA-B5-A0K0-01	Uterine (TCGA)	S37C	Missense	Diploid	Medium	WashU	chr3	41266113	41266113	C	G
CTNNB1	TCGA-D1-A17T-01	Uterine (TCGA)	S37C	Missense	Diploid	Medium	WashU	chr3	41266113	41266113	C	G
CTNNB1	TCGA-AX-A05W-01	Uterine (TCGA)	G34E	Missense	Gain	Medium	WashU	chr3	41266104	41266104	G	A
CTNNB1	TCGA-A5-A0VQ-01	Uterine (TCGA)	G34E	Missense	Diploid	Medium	WashU	chr3	41266104	41266104	G	A
CTNNB1	TCGA-D1-A16R-01	Uterine (TCGA)	I35S	Missense	Diploid	Medium	WashU	chr3	41266107	41266107	T	G
CTNNB1	TCGA-AX-A05U-01	Uterine (TCGA)	D32N	Missense	Diploid	Medium	WashU	chr3	41266097	41266097	G	A
CTNNB1	TCGA-BG-A0VX-01	Uterine (TCGA)	D32N	Missense	Diploid	Medium	WashU	chr3	41266097	41266097	G	A
CTNNB1	TCGA-D1-A17M-01	Uterine (TCGA)	D32N	Missense	Diploid	Medium	WashU	chr3	41266097	41266097	G	A
CTNNB1	TCGA-BS-A0T9-01	Uterine (TCGA)	D32N	Missense	Diploid	Medium	WashU	chr3	41266097	41266097	G	A
CTNNB1	TCGA-B5-A0JY-01	Uterine (TCGA)	D32N	Missense	Diploid	Medium	WashU	chr3	41266097	41266097	G	A
CTNNB1	TCGA-A5-A0GV-01	Uterine (TCGA)	D32N	Missense	Diploid	Medium	WashU	chr3	41266097	41266097	G	A
CTNNB1	TCGA-D1-A16R-01	Uterine (TCGA)	Q623E	Missense	Diploid	Low	WashU	chr3	41277903	41277903	C	G
CTNNB1	TCGA-AP-A0LM-01	Uterine (TCGA pub)	R535Q	Missense	Diploid	Medium	WashU	chr3	41275709	41275709	G	A
CTNNB1	TCGA-D1-A103-01	Uterine (TCGA pub)	A215T	Missense	Diploid	Neutral	WashU	chr3	41266972	41266972	G	A
CTNNB1	TCGA-AP-A0LL-01	Uterine (TCGA pub)	G34R	Missense	Diploid	Medium	WashU	chr3	41266103	41266103	G	C
CTNNB1	TCGA-BS-A0V8-01	Uterine (TCGA pub)	K170M	Missense	Gain	Low	WashU	chr3	41266838	41266838	A	T
CTNNB1	TCGA-BK-A0CB-01	Uterine (TCGA pub)	D32G	Missense	Diploid	Medium	WashU	chr3	41266098	41266098	A	G
CTNNB1	TCGA-AP-A0LV-01	Uterine (TCGA pub)	D32G	Missense	Diploid	Medium	WashU	chr3	41266098	41266098	A	G
CTNNB1	TCGA-A5-A0GU-01	Uterine (TCGA pub)	S33F	Missense	Diploid	Medium	WashU	chr3	41266101	41266101	C	T
CTNNB1	TCGA-D1-A17C-01	Uterine (TCGA pub)	S33F	Missense	Diploid	Medium	WashU	chr3	41266101	41266101	C	T
CTNNB1	TCGA-AX-A05T-01	Uterine (TCGA pub)	S33F	Missense	Diploid	Medium	WashU	chr3	41266101	41266101	C	T
CTNNB1	TCGA-D1-A0ZU-01	Uterine (TCGA pub)	S33F	Missense	Diploid	Medium	WashU	chr3	41266101	41266101	C	T
CTNNB1	TCGA-A5-A0GW-01	Uterine (TCGA pub)	S33F	Missense	Diploid	Medium	WashU	chr3	41266101	41266101	C	T
CTNNB1	TCGA-AP-A05N-01	Uterine (TCGA pub)	S33F	Missense	Diploid	Medium	WashU	chr3	41266101	41266101	C	T
CTNNB1	TCGA-D1-A0ZN-01	Uterine (TCGA pub)	S33C	Missense	Diploid	Medium	WashU	chr3	41266101	41266101	C	G
CTNNB1	TCGA-A5-A0R9-01	Uterine (TCGA pub)	S33C	Missense	Diploid	Medium	WashU	chr3	41266101	41266101	C	G
CTNNB1	TCGA-BS-A0UT-01	Uterine (TCGA pub)	S33C	Missense	Diploid	Medium	WashU	chr3	41266101	41266101	C	G
CTNNB1	TCGA-AX-A062-01	Uterine (TCGA pub)	S33C	Missense	Diploid	Medium	WashU	chr3	41266101	41266101	C	G
CTNNB1	TCGA-BG-A0MO-01	Uterine (TCGA pub)	S33C	Missense	Diploid	Medium	WashU	chr3	41266101	41266101	C	G
CTNNB1	TCGA-AX-A0J1-01	Uterine (TCGA pub)	R710H	Missense	Diploid	Neutral	WashU	chr3	41279559	41279559	G	A
CTNNB1	TCGA-B5-A0JY-01	Uterine (TCGA pub)	R453Q	Missense	Diploid	Neutral	WashU	chr3	41275192	41275192	G	A
CTNNB1	TCGA-AP-A054-01	Uterine (TCGA pub)	M688T	Missense	Diploid	Low	WashU	chr3	41278187	41278187	T	C
CTNNB1	TCGA-B5-A11E-01	Uterine (TCGA pub)	K354T	Missense	Diploid	Medium	WashU	chr3	41268823	41268823	A	C
CTNNB1	TCGA-AX-A0J0-01	Uterine (TCGA pub)	M553V	Missense	Diploid	Neutral	WashU	chr3	41275762	41275762	A	G
CTNNB1	TCGA-BG-A187-01	Uterine (TCGA pub)	T41I	Missense	Diploid	Medium	WashU	chr3	41266125	41266125	C	T
CTNNB1	TCGA-B5-A11U-01	Uterine (TCGA pub)	T41I	Missense	Diploid	Medium	WashU	chr3	41266125	41266125	C	T
CTNNB1	TCGA-BS-A0UJ-01	Uterine (TCGA pub)	T41I	Missense	Diploid	Medium	WashU	chr3	41266125	41266125	C	T
CTNNB1	TCGA-A5-A0GI-01	Uterine (TCGA pub)	T41I	Missense	Diploid	Medium	WashU	chr3	41266125	41266125	C	T
CTNNB1	TCGA-AP-A056-01	Uterine (TCGA pub)	R587Q	Missense	Diploid	Medium	WashU	chr3	41277291	41277291	G	A
CTNNB1	TCGA-BG-A0M3-01	Uterine (TCGA pub)	S646F	Missense	Diploid	Medium	WashU	chr3	41277973	41277973	C	T
CTNNB1	TCGA-D1-A17R-01	Uterine (TCGA pub)	S37F	Missense	Diploid	Medium	WashU	chr3	41266113	41266113	C	T
CTNNB1	TCGA-A5-A0GM-01	Uterine (TCGA pub)	S37F	Missense	Diploid	Medium	WashU	chr3	41266113	41266113	C	T
CTNNB1	TCGA-D1-A16B-01	Uterine (TCGA pub)	S37F	Missense	Diploid	Medium	WashU	chr3	41266113	41266113	C	T
CTNNB1	TCGA-D1-A0ZQ-01	Uterine (TCGA pub)	S37F	Missense	Diploid	Medium	WashU	chr3	41266113	41266113	C	T
CTNNB1	TCGA-AX-A0J0-01	Uterine (TCGA pub)	S37F	Missense	Diploid	Medium	WashU	chr3	41266113	41266113	C	T
CTNNB1	TCGA-BG-A0MG-01	Uterine (TCGA pub)	S37F	Missense	Diploid	Medium	WashU	chr3	41266113	41266113	C	T
CTNNB1	TCGA-D1-A16Q-01	Uterine (TCGA pub)	S37F	Missense	Diploid	Medium	WashU	chr3	41266113	41266113	C	T
CTNNB1	TCGA-BG-A0VT-01	Uterine (TCGA pub)	S37F	Missense	Diploid	Medium	WashU	chr3	41266113	41266113	C	T
CTNNB1	TCGA-B5-A11Z-01	Uterine (TCGA pub)	T41A	Missense	Diploid	Medium	WashU	chr3	41266124	41266124	A	G
CTNNB1	TCGA-B5-A121-01	Uterine (TCGA pub)	S45C	Missense	Diploid	Medium	WashU	chr3	41266137	41266137	C	G
CTNNB1	TCGA-AP-A0LE-01	Uterine (TCGA pub)	S37P	Missense	Diploid	Medium	WashU	chr3	41266112	41266112	T	C
CTNNB1	TCGA-BG-A0MI-01	Uterine (TCGA pub)	S37P	Missense	Diploid	Medium	WashU	chr3	41266112	41266112	T	C
CTNNB1	TCGA-B5-A0JT-01	Uterine (TCGA pub)	S33Y	Missense	Diploid	Medium	WashU	chr3	41266101	41266101	C	A
CTNNB1	TCGA-D1-A165-01	Uterine (TCGA pub)	S33Y	Missense	Diploid	Medium	WashU	chr3	41266101	41266101	C	A
CTNNB1	TCGA-B5-A0K7-01	Uterine (TCGA pub)	S33Y	Missense	Diploid	Medium	WashU	chr3	41266101	41266101	C	A
CTNNB1	TCGA-AP-A0LN-01	Uterine (TCGA pub)	S33Y	Missense	Diploid	Medium	WashU	chr3	41266101	41266101	C	A
CTNNB1	TCGA-BS-A0TG-01	Uterine (TCGA pub)	S45F	Missense	Diploid	Medium	WashU	chr3	41266137	41266137	C	T
CTNNB1	TCGA-AP-A059-01	Uterine (TCGA pub)	V199I	Missense	Diploid	Low	WashU	chr3	41266924	41266924	G	A
CTNNB1	TCGA-D1-A17S-01	Uterine (TCGA pub)	D32Y	Missense	Diploid	Medium	WashU	chr3	41266097	41266097	G	T
CTNNB1	TCGA-BG-A0W2-01	Uterine (TCGA pub)	D32Y	Missense	Diploid	Medium	WashU	chr3	41266097	41266097	G	T
CTNNB1	TCGA-A5-A0GX-01	Uterine (TCGA pub)	D32Y	Missense	Diploid	Medium	WashU	chr3	41266097	41266097	G	T
CTNNB1	TCGA-B5-A0K6-01	Uterine (TCGA pub)	D32Y	Missense	Diploid	Medium	WashU	chr3	41266097	41266097	G	T
CTNNB1	TCGA-A5-A0VQ-01	Uterine (TCGA pub)	G34E	Missense	Diploid	Medium	WashU	chr3	41266104	41266104	G	A
CTNNB1	TCGA-AX-A05W-01	Uterine (TCGA pub)	G34E	Missense	Diploid	Medium	WashU	chr3	41266104	41266104	G	A
CTNNB1	TCGA-BG-A0MU-01	Uterine (TCGA pub)	G34R	Missense	Diploid	Medium	WashU	chr3	41266103	41266103	G	A
CTNNB1	TCGA-D1-A17N-01	Uterine (TCGA pub)	G34R	Missense	Diploid	Medium	WashU	chr3	41266103	41266103	G	A
CTNNB1	TCGA-D1-A102-01	Uterine (TCGA pub)	G34R	Missense	Diploid	Medium	WashU	chr3	41266103	41266103	G	A
CTNNB1	TCGA-A5-A0GN-01	Uterine (TCGA pub)	G34R	Missense	Diploid	Medium	WashU	chr3	41266103	41266103	G	A
CTNNB1	TCGA-B5-A11F-01	Uterine (TCGA pub)	G34R	Missense	Diploid	Medium	WashU	chr3	41266103	41266103	G	A
CTNNB1	TCGA-B5-A11V-01	Uterine (TCGA pub)	S37A	Missense	Diploid	Medium	WashU	chr3	41266112	41266112	T	G
CTNNB1	TCGA-BS-A0V7-01	Uterine (TCGA pub)	S37A	Missense	Diploid	Medium	WashU	chr3	41266112	41266112	T	G
CTNNB1	TCGA-AP-A0LG-01	Uterine (TCGA pub)	S37A	Missense	Diploid	Medium	WashU	chr3	41266112	41266112	T	G
CTNNB1	TCGA-BS-A0WQ-01	Uterine (TCGA pub)	G34V	Missense	Diploid	Medium	WashU	chr3	41266104	41266104	G	T
CTNNB1	TCGA-D1-A17M-01	Uterine (TCGA pub)	G34V	Missense	Diploid	Medium	WashU	chr3	41266104	41266104	G	T
CTNNB1	TCGA-AX-A05U-01	Uterine (TCGA pub)	D32N	Missense	Diploid	Medium	WashU	chr3	41266097	41266097	G	A
CTNNB1	TCGA-A5-A0GV-01	Uterine (TCGA pub)	D32N	Missense	Diploid	Medium	WashU	chr3	41266097	41266097	G	A
CTNNB1	TCGA-D1-A17M-01	Uterine (TCGA pub)	D32N	Missense	Diploid	Medium	WashU	chr3	41266097	41266097	G	A
CTNNB1	TCGA-BS-A0T9-01	Uterine (TCGA pub)	D32N	Missense	Diploid	Medium	WashU	chr3	41266097	41266097	G	A
CTNNB1	TCGA-BG-A0VX-01	Uterine (TCGA pub)	D32N	Missense	Diploid	Medium	WashU	chr3	41266097	41266097	G	A
CTNNB1	TCGA-B5-A0JY-01	Uterine (TCGA pub)	D32N	Missense	Diploid	Medium	WashU	chr3	41266097	41266097	G	A
CTNNB1	TCGA-AP-A056-01	Uterine (TCGA pub)	D712N	Missense	Diploid	Low	WashU	chr3	41279564	41279564	G	A
CTNNB1	TCGA-BG-A0LW-01	Uterine (TCGA pub)	S37C	Missense	Diploid	Medium	WashU	chr3	41266113	41266113	C	G
CTNNB1	TCGA-AX-A0IS-01	Uterine (TCGA pub)	S37C	Missense	Diploid	Medium	WashU	chr3	41266113	41266113	C	G
CTNNB1	TCGA-AP-A0LJ-01	Uterine (TCGA pub)	S37C	Missense	Diploid	Medium	WashU	chr3	41266113	41266113	C	G
CTNNB1	TCGA-D1-A15Z-01	Uterine (TCGA pub)	S37C	Missense	Diploid	Medium	WashU	chr3	41266113	41266113	C	G
CTNNB1	TCGA-B5-A0K0-01	Uterine (TCGA pub)	S37C	Missense	Diploid	Medium	WashU	chr3	41266113	41266113	C	G
CTNNB1	TCGA-BG-A0M3-01	Uterine (TCGA pub)	S37C	Missense	Diploid	Medium	WashU	chr3	41266113	41266113	C	G
CXCL12	SW900_LUNG	CCLE	R90M	Missense	Gain		Broad	chr10	44868789	44868789	C	A
CXCL12	NCIH2342_LUNG	CCLE	P53A	Missense	Gain		Broad	chr10	44876233	44876233	G	C
CXCL12	CMLT1_HAEMATOPOI...	CCLE	Y82C	Missense	Diploid		Broad	chr10	44874106	44874106	T	C
CXCL12	587284	Colorectal (Genentech)	I79V	Missense	NA		Genentech	chr10	44874116	44874116	T	C
CXCL12	TCGA-CN-6012-01	Head & neck (TCGA)	C30R	Missense	ShallowDel		Broad	chr10	44876302	44876302	A	G
CXCL12	TCGA-CN-6012-01	Head & neck (TCGA pub)	C30R	Missense	ShallowDel		Broad	chr10	44876302	44876302	A	G
CXCL12	H080895	Liver (AMC)	C30S	Missense	Diploid		LGGM	chr10	44876302	44876302	A	T
CXCL12	TCGA-05-4397-01	Lung adeno (TCGA)	Q80*	Nonsense	Diploid		Broad	chr10	44874113	44874113	G	A
CXCL12	ME009	Melanoma(broad/dfarber)	R62Q	Missense	NA		Broad	chr10	44874165	44874166	CC	TT
CXCL12	ME009	Melanoma (Broad)	R62Q	Missense	NA		Broad	chr10	44874165	44874166	CC	TT
CXCL12	TCGA-FS-A1ZW-06	Melanoma (TCGA)	G21_splice	Splice	ShallowDel		Broad	chr10	44876329	44876329	C	A
CXCL12	TCGA-EE-A3J5-06	Melanoma (TCGA)	K92R	Missense	ShallowDel		Broad	chr10	44868783	44868783	T	C
CXCL12	TCGA-EE-A181-06	Melanoma (TCGA)	A42V	Missense	ShallowDel		Broad	chr10	44876265	44876265	G	A
CXCL12	pfg143T	Stomach (Pfizer UHK)	R62W	Missense	NA		pfizer_uhongkong	chr10	44874167	44874167	G	A
CXCL12	TCGA-AP-A059-01	Uterine (TCGA)	K75E	Missense	Diploid		WashU	chr10	44874128	44874128	T	C
CXCL12	TCGA-B5-A11E-01	Uterine (TCGA)	P53L	Missense	Diploid		WashU	chr10	44876232	44876232	G	A
CXCL12	TCGA-D1-A103-01	Uterine (TCGA)	C71Y	Missense	Diploid		WashU	chr10	44874139	44874139	C	T
CXCL12	TCGA-D1-A103-01	Uterine (TCGA pub)	C71Y	Missense	Diploid		WashU	chr10	44874139	44874139	C	T
CXCL12	TCGA-B5-A11E-01	Uterine (TCGA pub)	P53L	Missense	Diploid		WashU	chr10	44876232	44876232	G	A
EGFR	TCGA-AB-2863-03	AML (TCGA pub)	T1141S	Missense	Diploid	Medium	WashU	chr7	55273099	55273099	C	G
EGFR	TCGA-AB-2878-03	AML (TCGA pub)	T638M	Missense	Diploid	Low	WashU	chr7	55238900	55238900	C	T
EGFR	TCGA-AB-2878-03	AML (TCGA)	T638M	Missense	Diploid	Low	WashU	chr7	55238900	55238900	C	T
EGFR	TCGA-AB-2863-03	AML (TCGA)	T1141S	Missense	Diploid	Medium	WashU	chr7	55273099	55273099	C	G
EGFR	TCGA-OR-A5K0-01	ACC (TCGA)	R377K	Missense	Diploid	Neutral	hgsc.bcm.edu;broad.mit.edu;ucsc.edu;bcgsc.ca;mdanderson.org	chr7	55224349	55224349	G	A
EGFR	TCGA-OR-A5LJ-01	ACC (TCGA)	A1118V	Missense	Gain	Medium	broad.mit.edu;bcgsc.ca	chr7	55273030	55273030	C	T
EGFR	TCGA-OR-A5KZ-01	ACC (TCGA)	V159M	Missense	Gain	Low	broad.mit.edu;bcgsc.ca	chr7	55214349	55214349	G	A
EGFR	DS-bla-097	Bladder (MSKCC 2014)	S174R	Missense	Diploid	Low	mskcc.org	chr7	55214396	55214396	C	G
EGFR	DS-bla-083	Bladder (MSKCC 2014)	E1079K	Missense	Diploid	Medium	mskcc.org	chr7	55270282	55270282	G	A
EGFR	DS-bla-111	Bladder (MSKCC 2014)	I715M	Missense	Gain	Low	mskcc.org	chr7	55241697	55241697	C	G
EGFR	B105-0	Bladder (BGI)	G627E	Missense	NA	Medium	BGI	chr7	55233130	55233130	G	A
EGFR	B105-1	Bladder (BGI)	A1118T	Missense	NA	Low	BGI	chr7	55273029	55273029	G	A
EGFR	TCGA-E5-A2PC-01	Bladder (TCGA pub)	T384S	Missense	Gain	Low	Broad	chr7	55224469	55224469	C	G
EGFR	TCGA-DK-A3WW-01	Bladder (TCGA pub)	E1079K	Missense	Diploid	Medium	Broad	chr7	55270282	55270282	G	A
EGFR	TCGA-E5-A2PC-01	Bladder (TCGA)	T384S	Missense	Gain	Low	Broad	chr7	55224469	55224469	C	G
EGFR	TCGA-DK-A3WW-01	Bladder (TCGA)	E1079K	Missense	Diploid	Medium	Broad	chr7	55270282	55270282	G	A
EGFR	TCGA-K4-A3WU-01	Bladder (TCGA)	R836H	Missense	Diploid	High	Broad	chr7	55259449	55259449	G	A
EGFR	TCGA-HT-8104-01	Glioma (TCGA)	W880*	Nonsense	AMP		Broad	chr7	55260473	55260473	G	A
EGFR	TCGA-DU-7006-01	Glioma (TCGA)	R252P	Missense	Gain	Medium	Broad	chr7	55221711	55221711	G	C
EGFR	TCGA-DU-7292-01	Glioma (TCGA)	R252P	Missense	AMP	Medium	Broad	chr7	55221711	55221711	G	C
EGFR	TCGA-FG-A4MW-01	Glioma (TCGA)	G312W	Missense	AMP	Low	Broad	chr7	55223567	55223567	G	T
EGFR	TCGA-DU-5852-01	Glioma (TCGA)	I981F	Missense	AMP	Medium	Broad	chr7	55268101	55268101	A	T
EGFR	TCGA-DU-5852-01	Glioma (TCGA)	R252C	Missense	AMP	Medium	Broad	chr7	55221710	55221710	C	T
EGFR	TCGA-DU-A5TY-01	Glioma (TCGA)	D321Y	Missense	Gain	Low	Broad	chr7	55223594	55223594	G	T
EGFR	TCGA-HT-A5RC-01	Glioma (TCGA)	G598V	Missense	AMP	High	Broad	chr7	55233043	55233043	G	T
EGFR	TCGA-DU-8162-01	Glioma (TCGA)	G598V	Missense	AMP	High	Broad	chr7	55233043	55233043	G	T
EGFR	TCGA-FG-A4MU-01	Glioma (TCGA)	G598V	Missense	AMP	High	Broad	chr7	55233043	55233043	G	T
EGFR	TCGA-HT-8107-01	Glioma (TCGA)	R108K	Missense	Diploid	Medium	Broad	chr7	55211080	55211080	G	A
EGFR	TCGA-HT-8110-01	Glioma (TCGA)	R108K	Missense	AMP	Medium	Broad	chr7	55211080	55211080	G	A
EGFR	TCGA-DU-8158-01	Glioma (TCGA)	E84V	Missense	Diploid	Medium	Broad	chr7	55211008	55211008	A	T
EGFR	TCGA-HT-8104-01	Glioma (TCGA)	G724S	Missense	AMP	Medium	Broad	chr7	55241722	55241722	G	A
EGFR	TCGA-HT-A61C-01	Glioma (TCGA)	T263P	Missense	Gain	Medium	Broad	chr7	55221743	55221743	A	C
EGFR	TCGA-DU-7012-01	Glioma (TCGA)	D256G	Missense	Gain	Medium	Broad	chr7	55221723	55221723	A	G
EGFR	TCGA-FG-6692-01	Glioma (TCGA)	A289V	Missense	AMP	Medium	Broad	chr7	55221822	55221822	C	T
EGFR	TCGA-DU-A5TT-01	Glioma (TCGA)	A289V	Missense	Gain	Medium	Broad	chr7	55221822	55221822	C	T
EGFR	TCGA-DU-6410-01	Glioma (TCGA)	A289V	Missense	Gain	Medium	Broad	chr7	55221822	55221822	C	T
EGFR	TCGA-DU-A5TY-01	Glioma (TCGA)	E317K	Missense	Gain	Medium	Broad	chr7	55223582	55223582	G	A
EGFR	TCGA-FG-6692-01	Glioma (TCGA)	F404fs	FS del	AMP		Broad	chr7	55225358	55225358	T	-
EGFR	SA213	Breast (BCCRC)	L387V	Missense	NA	Medium	BC	chr7	55224477	55224477	C	G
EGFR	BR-V-014	Breast (Broad)	V786L	Missense	NA	Neutral	Broad	chr7	55249058	55249058	G	C
EGFR	BR-M-027	Breast (Broad)	Q105H	Missense	NA	Medium	Broad	chr7	55211072	55211072	G	T
EGFR	BR-M-110	Breast (Broad)	D393Y	Missense	NA	Low	Broad	chr7	55224495	55224495	G	T
EGFR	TCGA-A8-A094-01	Breast (TCGA pub)	E282K	Missense	Diploid	Low	WashU	chr7	55221800	55221800	G	A
EGFR	TCGA-C8-A1HG-01	Breast (TCGA pub)	T847K	Missense	Diploid	Neutral	WashU	chr7	55259482	55259482	C	A
EGFR	TCGA-AR-A0TV-01	Breast (TCGA pub)	C526S	Missense	Diploid	High	WashU	chr7	55229270	55229270	G	C
EGFR	TCGA-AO-A12G-01	Breast (TCGA pub)	T273A	Missense	Diploid	Low	WashU	chr7	55221773	55221773	A	G
EGFR	TCGA-AC-A23H-01	Breast (TCGA)	D1051N	Missense	ShallowDel	Neutral	WashU	chr7	55269464	55269464	G	A
EGFR	TCGA-AO-A12G-01	Breast (TCGA)	T273A	Missense	Diploid	Low	WashU	chr7	55221773	55221773	A	G
EGFR	TCGA-A2-A4S3-01	Breast (TCGA)	D314G	Missense	Diploid	Neutral	WashU	chr7	55223574	55223574	A	G
EGFR	TCGA-D8-A1JF-01	Breast (TCGA)	E114K	Missense	Gain	Low	WashU	chr7	55211097	55211097	G	A
EGFR	TCGA-AR-A2LR-01	Breast (TCGA)	E114K	Missense	Gain	Low	WashU	chr7	55211097	55211097	G	A
EGFR	SA496X2A-whole_g...	Breast (BCCRC Xenograft)	Q684H	Missense	Gain	Low	BCCRC	chr7	55240808	55240808	G	T
EGFR	SNU1105_CENTRAL_...	CCLE	V742I	Missense	Gain	Medium	Broad	chr7	55242454	55242454	G	A
EGFR	MM1S_HAEMATOPOIE...	CCLE	G917R	Missense	Diploid	Medium	Broad	chr7	55266457	55266457	G	C
EGFR	LS411N_LARGE_INT...	CCLE	E734*	Nonsense	Gain		Broad	chr7	55242430	55242430	G	T
EGFR	DND41_HAEMATOPOI...	CCLE	Q71*	Nonsense	Diploid		Broad	chr7	55210101	55210101	C	T
EGFR	HCC4006_LUNG	CCLE	ELR746del	IF del	AMP		Broad	chr7	55242466	55242474	GAATTAAGA	-
EGFR	NCIH747_LARGE_IN...	CCLE	E282K	Missense	AMP	Low	Broad	chr7	55221800	55221800	G	A
EGFR	SNU886_LIVER	CCLE	G239A	Missense	Gain	High	Broad	chr7	55220326	55220326	G	C
EGFR	HCC33_LUNG	CCLE	Q71L	Missense	Gain	Medium	Broad	chr7	55210102	55210102	A	T
EGFR	SNUC2A_LARGE_INT...	CCLE	R165Q	Missense	Diploid	Low	Broad	chr7	55214368	55214368	G	A
EGFR	SUPHD1_HAEMATOPO...	CCLE	S811F	Missense	Diploid	Low	Broad	chr7	55249134	55249134	C	T
EGFR	HEC50B_ENDOMETRIUM	CCLE	Y270*	Nonsense	Diploid		Broad	chr7	55221766	55221766	C	A
EGFR	CHL1_SKIN	CCLE	V1011M	Missense	Gain	Low	Broad	chr7	55268965	55268965	G	A
EGFR	HCC827_LUNG	CCLE	ELREA746del	IF del	AMP		Broad	chr7	55242466	55242480	GAATTAAGAGAAGCA	-
EGFR	HCC2279_LUNG	CCLE	ELREA746del	IF del	AMP		Broad	chr7	55242466	55242480	GAATTAAGAGAAGCA	-
EGFR	ISHIKAWAHERAKLIO...	CCLE	R973Q	Missense	Diploid	Medium	Broad	chr7	55268078	55268078	G	A
EGFR	HEC108_ENDOMETRIUM	CCLE	I809V	Missense	Diploid	Neutral	Broad	chr7	55249127	55249127	A	G
EGFR	AMO1_HAEMATOPOIE...	CCLE	K209N	Missense	Diploid	Medium	Broad	chr7	55219054	55219054	A	C
EGFR	GOS3_CENTRAL_NER...	CCLE	D256G	Missense	AMP	Medium	Broad	chr7	55221723	55221723	A	G
EGFR	CCK81_LARGE_INTE...	CCLE	Y1069C	Missense	Diploid	Medium	Broad	chr7	55270253	55270253	A	G
EGFR	CAOV3_OVARY	CCLE	R255Q	Missense	Gain	Neutral	Broad	chr7	55221720	55221720	G	A
EGFR	CW2_LARGE_INTEST...	CCLE	E543fs	FS del	Diploid		Broad	chr7	55229322	55229322	G	-
EGFR	SNU407_LARGE_INT...	CCLE	V292M	Missense	Diploid	Medium	Broad	chr7	55221830	55221830	G	A
EGFR	KYSE70_OESOPHAGUS	CCLE	T68fs	FS del	Gain		Broad	chr7	55210093	55210093	C	-
EGFR	EVSAT_BREAST	CCLE	E711K	Missense	ShallowDel	Medium	Broad	chr7	55241683	55241683	G	A
EGFR	SW48_LARGE_INTES...	CCLE	G719S	Missense	Gain	High	Broad	chr7	55241707	55241707	G	A
EGFR	LS411N_LARGE_INT...	CCLE	Q486E	Missense	Gain	Medium	Broad	chr7	55227989	55227989	C	G
EGFR	TEN_ENDOMETRIUM	CCLE	A1102V	Missense	Gain	Low	Broad	chr7	55272982	55272982	C	T
EGFR	LS411N_LARGE_INT...	CCLE	T940A	Missense	Gain	Low	Broad	chr7	55266526	55266526	A	G
EGFR	CW2_LARGE_INTEST...	CCLE	E928G	Missense	Diploid	Low	Broad	chr7	55266491	55266491	A	G
EGFR	NCIH2172_LUNG	CCLE	S1130G	Missense	Gain	Low	Broad	chr7	55273065	55273065	A	G
EGFR	JHUEM7_ENDOMETRIUM	CCLE	A419V	Missense	Diploid	Neutral	Broad	chr7	55225404	55225404	C	T
EGFR	WM88_SKIN	CCLE	E758K	Missense	Gain	Low	Broad	chr7	55242502	55242502	G	A
EGFR	HEC59_ENDOMETRIUM	CCLE	R531*	Nonsense	Diploid		Broad	chr7	55229284	55229284	C	T
EGFR	NALM6_HAEMATOPOI...	CCLE	R1068*	Nonsense	Diploid		Broad	chr7	55270249	55270249	C	T
EGFR	KMH2_HAEMATOPOIE...	CCLE	W1157C	Missense	Gain	Medium	Broad	chr7	55273148	55273148	G	C
EGFR	PK59_PANCREAS	CCLE	W1157C	Missense	Gain	Medium	Broad	chr7	55273148	55273148	G	C
EGFR	NCIH3255_LUNG	CCLE	L858R	Missense	AMP	Medium	Broad	chr7	55259515	55259515	T	G
EGFR	NCIH1975_LUNG	CCLE	L858R	Missense	AMP	Medium	Broad	chr7	55259515	55259515	T	G
EGFR	NCIH2291_LUNG	CCLE	V592F	Missense	Gain	Medium	Broad	chr7	55233024	55233024	G	T
EGFR	HEC6_ENDOMETRIUM	CCLE	A289V	Missense	Diploid	Medium	Broad	chr7	55221822	55221822	C	T
EGFR	HS683_CENTRAL_NE...	CCLE	A289D	Missense	Gain	Low	Broad	chr7	55221822	55221822	C	A
EGFR	NCIH1975_LUNG	CCLE	T790M	Missense	AMP	Low	Broad	chr7	55249071	55249071	C	T
EGFR	EN_ENDOMETRIUM	CCLE	N234D	Missense	DeepDel	Neutral	Broad	chr7	55220310	55220310	A	G
EGFR	PC14_LUNG	CCLE	ELREA746del	IF del	Gain		Broad	chr7	55242465	55242479	GGAATTAAGAGAAGC	-
EGFR	NCIH1650_LUNG	CCLE	ELREA746del	IF del	Gain		Broad	chr7	55242465	55242479	GGAATTAAGAGAAGC	-
EGFR	LOUNH91_LUNG	CCLE	A755D	Missense	Gain	Low	Broad	chr7	55242494	55242494	C	A
EGFR	RPMI8226_HAEMATO...	CCLE	T751I	Missense	Gain	Low	Broad	chr7	55242482	55242482	C	T
EGFR	SNU175_LARGE_INT...	CCLE	A864V	Missense	Gain	Neutral	Broad	chr7	55259533	55259533	C	T
EGFR	SUDHL1_HAEMATOPO...	CCLE	R98Q	Missense	Gain	Neutral	Broad	chr7	55211050	55211050	G	A
EGFR	COV362_OVARY	CCLE	H1124Q	Missense	Gain	Low	Broad	chr7	55273049	55273049	C	G
EGFR	KYSE450_OESOPHAGUS	CCLE	S768I	Missense	AMP	Medium	Broad	chr7	55249005	55249005	G	T
EGFR	NCIH1355_LUNG	CCLE	Q1159H	Missense	Diploid	Low	Broad	chr7	55273154	55273154	G	C
EGFR	RS411_HAEMATOPOI...	CCLE	L815F	Missense	DeepDel	Medium	Broad	chr7	55249145	55249145	C	T
EGFR	NCIH1793_LUNG	CCLE	C311F	Missense	Gain	High	Broad	chr7	55223565	55223565	G	T
EGFR	SNU407_LARGE_INT...	CCLE	G983_splice	Splice	Diploid		Broad	chr7	55268879	55268880	-	G
EGFR	SKMEL28_SKIN	CCLE	P753S	Missense	Diploid	Neutral	Broad	chr7	55242487	55242487	C	T
EGFR	KNS60_CENTRAL_NE...	CCLE	V292L	Missense	AMP	Medium	Broad	chr7	55221830	55221830	G	C
EGFR	TCGA-C5-A1BM-01	Cervical (TCGA)	S811C	Missense	Diploid	Medium	WashU	chr7	55249134	55249134	C	G
EGFR	TCGA-C5-A1BM-01	Cervical (TCGA)	I789M	Missense	Diploid	Medium	WashU	chr7	55249069	55249069	C	G
EGFR	TCGA-C5-A2M2-01	Cervical (TCGA)	V1097I	Missense	Diploid	Low	WashU	chr7	55272966	55272966	G	A
EGFR	TCGA-IR-A3LA-01	Cervical (TCGA)	V550L	Missense	Diploid	Low	WashU	chr7	55231442	55231442	G	C
EGFR	TCGA-EA-A6QX-01	Cervical (TCGA)	W731*	Nonsense	Diploid		WashU	chr7	55242423	55242423	G	A
EGFR	587256	Colorectal (Genentech)	R671C	Missense	NA	Medium	Genentech	chr7	55240767	55240767	C	T
EGFR	587376	Colorectal (Genentech)	R671C	Missense	NA	Medium	Genentech	chr7	55240767	55240767	C	T
EGFR	587342	Colorectal (Genentech)	R165Q	Missense	NA	Low	Genentech	chr7	55214368	55214368	G	A
EGFR	587220	Colorectal (Genentech)	R427C	Missense	NA	High	Genentech	chr7	55225427	55225427	C	T
EGFR	TCGA-AA-A00R-01	Colorectal (TCGA pub)	T354M	Missense	Diploid	Medium	Baylor	chr7	55224280	55224280	C	T
EGFR	TCGA-AA-A00E-01	Colorectal (TCGA pub)	G428S	Missense	Diploid	Medium	Baylor	chr7	55225430	55225430	G	A
EGFR	TCGA-AA-3966-01	Colorectal (TCGA pub)	R831H	Missense	Gain	Low	Broad	chr7	55259434	55259434	G	A
EGFR	TCGA-AA-3542-01	Colorectal (TCGA pub)	S768T	Missense	Gain	Neutral	Baylor	chr7	55249005	55249005	G	C
EGFR	TCGA-AA-A00N-01	Colorectal (TCGA pub)	R309Q	Missense	Diploid	Medium	Broad	chr7	55223559	55223559	G	A
EGFR	TCGA-AA-3518-01	Colorectal (TCGA pub)	N842H	Missense	Diploid	High	Baylor	chr7	55259466	55259466	A	C
EGFR	TCGA-AG-A002-01	Colorectal (TCGA pub)	E114K	Missense	Diploid	Low	broad.mit.edu;hgsc.bcm.edu	chr7	55211097	55211097	G	A
EGFR	TCGA-AA-A01R-01	Colorectal (TCGA pub)	D314N	Missense	Diploid	Neutral	Broad	chr7	55223573	55223573	G	A
EGFR	TCGA-AA-3982-01	Colorectal (TCGA)	D303H	Missense	Gain	Low	Broad	chr7	55223540	55223540	G	C
EGFR	TCGA-AA-3811-01	Colorectal (TCGA)	R222C	Missense	AMP	Medium	Broad	chr7	55220274	55220274	C	T
EGFR	TCGA-AA-A00E-01	Colorectal (TCGA)	G428S	Missense	Diploid	Medium	Baylor	chr7	55225430	55225430	G	A
EGFR	TCGA-AG-A002-01	Colorectal (TCGA)	E114K	Missense	Diploid	Low	Broad	chr7	55211097	55211097	G	A
EGFR	TCGA-AA-3811-01	Colorectal (TCGA)	P596L	Missense	AMP	Medium	Broad	chr7	55233037	55233037	C	T
EGFR	TCGA-AA-3542-01	Colorectal (TCGA)	S768T	Missense	Gain	Neutral	Baylor	chr7	55249005	55249005	G	C
EGFR	TCGA-AA-3966-01	Colorectal (TCGA)	R831H	Missense	Gain	Low	Broad	chr7	55259434	55259434	G	A
EGFR	TCGA-AA-A01R-01	Colorectal (TCGA)	D314N	Missense	Diploid	Neutral	Broad	chr7	55223573	55223573	G	A
EGFR	TCGA-AA-3518-01	Colorectal (TCGA)	N842H	Missense	Diploid	High	Baylor	chr7	55259466	55259466	A	C
EGFR	TCGA-AA-A00R-01	Colorectal (TCGA)	T354M	Missense	Diploid	Medium	Baylor	chr7	55224280	55224280	C	T
EGFR	TCGA-AA-A00N-01	Colorectal (TCGA)	R309Q	Missense	Diploid	Medium	Broad	chr7	55223559	55223559	G	A
EGFR	EV-072-M	Colorectal (MSKCC)	G810V	Missense	NA	Low	MSKCC	chr7	55249131	55249131	G	T
EGFR	ESO-913	Esophagus (Broad)	S1153I	Missense	NA	Low	Broad	chr7	55273135	55273135	G	T
EGFR	ESO-721	Esophagus (Broad)	S447Y	Missense	NA	Low	Broad	chr7	55227873	55227873	C	A
EGFR	ESO-963	Esophagus (Broad)	V592I	Missense	NA	Medium	Broad	chr7	55233024	55233024	G	A
EGFR	TCGA-81-5910-01	GBM (TCGA 2013)	R252C	Missense	AMP	Medium	Broad	chr7	55221710	55221710	C	T
EGFR	TCGA-06-2563-01	GBM (TCGA 2013)	R252C	Missense	AMP	Medium	Broad	chr7	55221710	55221710	C	T
EGFR	TCGA-06-0650-01	GBM (TCGA 2013)	V301del	IF del	AMP		Broad	chr7	55223531	55223533	GTG	-
EGFR	TCGA-06-0747-01	GBM (TCGA 2013)	A289V	Missense	AMP		Broad	chr7	55221822	55221823	CC	TT
EGFR	TCGA-06-0211-01	GBM (TCGA 2013)	Q276*	Nonsense	AMP		Broad	chr7	55221782	55221782	C	T
EGFR	TCGA-06-0879-01	GBM (TCGA 2013)	773_774insNPH	IF ins	Gain		Broad	chr7	55249010	55249011	-	ACAACCCCC
EGFR	TCGA-06-0158-01	GBM (TCGA 2013)	P596S	Missense	AMP	Medium	Broad	chr7	55233036	55233036	C	T
EGFR	TCGA-06-2567-01	GBM (TCGA 2013)	P596S	Missense	Gain	Medium	Broad	chr7	55233036	55233036	C	T
EGFR	TCGA-14-1395-01	GBM (TCGA 2013)	S229C	Missense	AMP	Medium	Broad	chr7	55220295	55220295	A	T
EGFR	TCGA-06-2561-01	GBM (TCGA 2013)	R149W	Missense	Gain	Medium	Broad	chr7	55214319	55214319	C	T
EGFR	TCGA-06-6700-01	GBM (TCGA 2013)	G983R	Missense	AMP	Medium	Broad	chr7	55268881	55268881	G	A
EGFR	TCGA-27-1831-01	GBM (TCGA 2013)	R108K	Missense	Gain	Medium	Broad	chr7	55211080	55211080	G	A
EGFR	TCGA-06-0876-01	GBM (TCGA 2013)	R108K	Missense	AMP	Medium	Broad	chr7	55211080	55211080	G	A
EGFR	TCGA-06-0158-01	GBM (TCGA 2013)	R108K	Missense	AMP	Medium	Broad	chr7	55211080	55211080	G	A
EGFR	TCGA-06-2565-01	GBM (TCGA 2013)	R108K	Missense	AMP	Medium	Broad	chr7	55211080	55211080	G	A
EGFR	TCGA-06-0743-01	GBM (TCGA 2013)	E160K	Missense	AMP	Low	Broad	chr7	55214352	55214352	G	A
EGFR	TCGA-12-3650-01	GBM (TCGA 2013)	R427L	Missense	AMP	High	Broad	chr7	55225428	55225428	G	T
EGFR	TCGA-14-1034-01	GBM (TCGA 2013)	G63R	Missense	Gain	High	Broad	chr7	55210077	55210077	G	A
EGFR	TCGA-19-2624-01	GBM (TCGA 2013)	G63K	Missense	AMP		Broad	chr7	55210077	55210078	GG	AA
EGFR	TCGA-06-5413-01	GBM (TCGA 2013)	V843L	Missense	AMP	Low	Broad	chr7	55259469	55259469	G	C
EGFR	TCGA-06-0749-01	GBM (TCGA 2013)	V774M	Missense	Gain	High	Broad	chr7	55249022	55249022	G	A
EGFR	TCGA-27-1831-01	GBM (TCGA 2013)	K714N	Missense	Gain	Neutral	Broad	chr7	55241694	55241694	G	C
EGFR	TCGA-76-6656-01	GBM (TCGA 2013)	C240Y	Missense	AMP	High	Broad	chr7	55220329	55220329	G	A
EGFR	TCGA-06-0750-01	GBM (TCGA 2013)	P596R	Missense	AMP	Medium	Broad	chr7	55233037	55233037	C	G
EGFR	TCGA-14-1829-01	GBM (TCGA 2013)	T363I	Missense	AMP	High	Broad	chr7	55224307	55224307	C	T
EGFR	TCGA-76-6191-01	GBM (TCGA 2013)	C620W	Missense	Gain	High	Broad	chr7	55233110	55233110	C	G
EGFR	TCGA-32-1991-01	GBM (TCGA 2013)	A289T	Missense	AMP	Medium	Broad	chr7	55221821	55221821	G	A
EGFR	TCGA-28-5207-01	GBM (TCGA 2013)	A289T	Missense	Gain	Medium	Broad	chr7	55221821	55221821	G	A
EGFR	TCGA-06-0749-01	GBM (TCGA 2013)	A289T	Missense	Gain	Medium	Broad	chr7	55221821	55221821	G	A
EGFR	TCGA-06-2557-01	GBM (TCGA 2013)	A289T	Missense	AMP	Medium	Broad	chr7	55221821	55221821	G	A
EGFR	TCGA-14-1823-01	GBM (TCGA 2013)	A289T	Missense	AMP	Medium	Broad	chr7	55221821	55221821	G	A
EGFR	TCGA-16-1045-01	GBM (TCGA 2013)	T263P	Missense	AMP	Medium	Broad	chr7	55221743	55221743	A	C
EGFR	TCGA-06-0137-01	GBM (TCGA 2013)	P596L	Missense	AMP	Medium	Broad	chr7	55233037	55233037	C	T
EGFR	TCGA-14-0813-01	GBM (TCGA 2013)	P596L	Missense	Gain	Medium	Broad	chr7	55233037	55233037	C	T
EGFR	TCGA-19-2625-01	GBM (TCGA 2013)	770_771insSVD	IF ins	Diploid		Broad	chr7	55249002	55249003	-	CAGCGTGGA
EGFR	TCGA-28-5209-01	GBM (TCGA 2013)	G598A	Missense	AMP	Medium	Broad	chr7	55233043	55233043	G	C
EGFR	TCGA-06-0158-01	GBM (TCGA 2013)	G598A	Missense	AMP	Medium	Broad	chr7	55233043	55233043	G	C
EGFR	TCGA-76-6661-01	GBM (TCGA 2013)	H304Y	Missense	AMP	Medium	Broad	chr7	55223543	55223543	C	T
EGFR	TCGA-28-1747-01	GBM (TCGA 2013)	H304Y	Missense	AMP	Medium	Broad	chr7	55223543	55223543	C	T
EGFR	TCGA-06-0155-01	GBM (TCGA 2013)	H304Y	Missense	AMP	Medium	Broad	chr7	55223543	55223543	C	T
EGFR	TCGA-76-4926-01	GBM (TCGA 2013)	R222C	Missense	AMP	Medium	Broad	chr7	55220274	55220274	C	T
EGFR	TCGA-27-2528-01	GBM (TCGA 2013)	R222C	Missense	AMP	Medium	Broad	chr7	55220274	55220274	C	T
EGFR	TCGA-06-0154-01	GBM (TCGA 2013)	R222C	Missense	AMP	Medium	Broad	chr7	55220274	55220274	C	T
EGFR	TCGA-26-5139-01	GBM (TCGA 2013)	C628F	Missense	AMP	High	Broad	chr7	55238870	55238870	G	T
EGFR	TCGA-15-0742-01	GBM (TCGA 2013)	C636Y	Missense	AMP	High	Broad	chr7	55238894	55238894	G	A
EGFR	TCGA-06-1804-01	GBM (TCGA 2013)	D256Y	Missense	Gain	Low	Broad	chr7	55221722	55221722	G	T
EGFR	TCGA-06-0750-01	GBM (TCGA 2013)	A289N	Missense	AMP		Broad	chr7	55221821	55221822	GC	AA
EGFR	TCGA-06-6695-01	GBM (TCGA 2013)	774_775insHV	IF ins	Gain		Broad	chr7	55249017	55249018	-	CCACGT
EGFR	TCGA-12-3652-01	GBM (TCGA 2013)	R252P	Missense	AMP	Medium	Broad	chr7	55221711	55221711	G	C
EGFR	TCGA-28-1747-01	GBM (TCGA 2013)	R108G	Missense	AMP	Medium	Broad	chr7	55211079	55211079	A	G
EGFR	TCGA-14-0789-01	GBM (TCGA 2013)	C628Y	Missense	AMP	High	Broad	chr7	55238870	55238870	G	A
EGFR	TCGA-06-0878-01	GBM (TCGA 2013)	A289I	Missense	AMP		Broad	chr7	55221821	55221822	GC	AT
EGFR	TCGA-06-0649-01	GBM (TCGA 2013)	G331R	Missense	Gain	Medium	Broad	chr7	55223624	55223624	G	A
EGFR	TCGA-81-5911-01	GBM (TCGA 2013)	A289V	Missense	AMP	Medium	Broad	chr7	55221822	55221822	C	T
EGFR	TCGA-32-1970-01	GBM (TCGA 2013)	A289V	Missense	Gain	Medium	Broad	chr7	55221822	55221822	C	T
EGFR	TCGA-27-1831-01	GBM (TCGA 2013)	A289V	Missense	Gain	Medium	Broad	chr7	55221822	55221822	C	T
EGFR	TCGA-06-0881-01	GBM (TCGA 2013)	A289V	Missense	AMP	Medium	Broad	chr7	55221822	55221822	C	T
EGFR	TCGA-06-0743-01	GBM (TCGA 2013)	A289V	Missense	AMP	Medium	Broad	chr7	55221822	55221822	C	T
EGFR	TCGA-06-0142-01	GBM (TCGA 2013)	A289V	Missense	AMP	Medium	Broad	chr7	55221822	55221822	C	T
EGFR	TCGA-06-0157-01	GBM (TCGA 2013)	A289V	Missense	AMP	Medium	Broad	chr7	55221822	55221822	C	T
EGFR	TCGA-06-5856-01	GBM (TCGA 2013)	A289V	Missense	AMP	Medium	Broad	chr7	55221822	55221822	C	T
EGFR	TCGA-12-3650-01	GBM (TCGA 2013)	A289V	Missense	AMP	Medium	Broad	chr7	55221822	55221822	C	T
EGFR	TCGA-14-0786-01	GBM (TCGA 2013)	A289V	Missense	AMP	Medium	Broad	chr7	55221822	55221822	C	T
EGFR	TCGA-14-0790-01	GBM (TCGA 2013)	A289V	Missense	AMP	Medium	Broad	chr7	55221822	55221822	C	T
EGFR	TCGA-14-1456-01	GBM (TCGA 2013)	A289V	Missense	Gain	Medium	Broad	chr7	55221822	55221822	C	T
EGFR	TCGA-26-5139-01	GBM (TCGA 2013)	C223Y	Missense	AMP	Medium	Broad	chr7	55220278	55220278	G	A
EGFR	TCGA-06-0174-01	GBM (TCGA 2013)	G614D	Missense	AMP	Neutral	Broad	chr7	55233091	55233091	G	A
EGFR	TCGA-02-0003-01	GBM (TCGA 2013)	C620Y	Missense	AMP	High	Broad	chr7	55233109	55233109	G	A
EGFR	TCGA-27-1831-01	GBM (TCGA 2013)	E709K	Missense	Gain	Medium	Broad	chr7	55241677	55241677	G	A
EGFR	TCGA-06-0650-01	GBM (TCGA 2013)	E709K	Missense	AMP	Medium	Broad	chr7	55241677	55241677	G	A
EGFR	TCGA-06-0650-01	GBM (TCGA 2013)	G719D	Missense	AMP	Medium	Broad	chr7	55241708	55241708	G	A
EGFR	TCGA-02-0089-01	GBM (TCGA 2008)	A289T	Missense	AMP	Medium	WashU	chr7	55221821	55221821	G	A
EGFR	TCGA-02-0007-01	GBM (TCGA 2008)	T263P	Missense	Gain	Medium	Broad	chr7	55221743	55221743	A	C
EGFR	TCGA-02-0046-01	GBM (TCGA 2008)	G598V	Missense	AMP	High	WashU	chr7	55233043	55233043	G	T
EGFR	TCGA-06-0125-01	GBM (TCGA 2008)	G598V	Missense	AMP	High	WashU	chr7	55233043	55233043	G	T
EGFR	TCGA-02-0010-01	GBM (TCGA 2008)	R680G	Missense	Diploid	Medium	WashU	chr7	55240794	55240794	C	G
EGFR	TCGA-06-0154-01	GBM (TCGA 2008)	R222C	Missense	AMP	Medium	BCM	chr7	55220274	55220274	C	T
EGFR	TCGA-02-0116-01	GBM (TCGA 2008)	A597P	Missense	AMP	Low	WashU	chr7	55233039	55233039	G	C
EGFR	TCGA-02-0003-01	GBM (TCGA 2008)	C620Y	Missense	AMP	High	WashU	chr7	55233109	55233109	G	A
EGFR	TCGA-06-0237-01	GBM (TCGA 2008)	L62R	Missense	AMP	Medium	WashU	chr7	55210075	55210075	T	G
EGFR	TCGA-06-0148-01	GBM (TCGA 2008)	A289V	Missense	AMP	Medium	Broad	chr7	55221822	55221822	C	T
EGFR	TCGA-06-0156-01	GBM (TCGA 2008)	A289V	Missense	Gain	Medium	Broad	chr7	55221822	55221822	C	T
EGFR	TCGA-02-0054-01	GBM (TCGA 2008)	A289V	Missense	Gain	Medium	WashU	chr7	55221822	55221822	C	T
EGFR	TCGA-06-0157-01	GBM (TCGA 2008)	A289V	Missense	AMP	Medium	WashU	chr7	55221822	55221822	C	T
EGFR	TCGA-02-0021-01	GBM (TCGA 2008)	R252C	Missense	AMP	Medium	WashU	chr7	55221710	55221710	C	T
EGFR	TCGA-06-0185-01	GBM (TCGA 2008)	V651M	Missense	AMP	Medium	WashU	chr7	55240707	55240707	G	A
EGFR	TCGA-06-0158-01	GBM (TCGA)	P596S	Missense	AMP	Medium	Broad	chr7	55233036	55233036	C	T
EGFR	TCGA-06-2567-01	GBM (TCGA)	P596S	Missense	Gain	Medium	Broad	chr7	55233036	55233036	C	T
EGFR	TCGA-26-5139-01	GBM (TCGA)	C223Y	Missense	AMP	Medium	Broad	chr7	55220278	55220278	G	A
EGFR	TCGA-14-1829-01	GBM (TCGA)	T363I	Missense	AMP	High	Broad	chr7	55224307	55224307	C	T
EGFR	TCGA-06-0650-01	GBM (TCGA)	G719D	Missense	AMP	Medium	Broad	chr7	55241708	55241708	G	A
EGFR	TCGA-06-0747-01	GBM (TCGA)	A289V	Missense	AMP		Broad	chr7	55221822	55221823	CC	TT
EGFR	TCGA-06-2561-01	GBM (TCGA)	R149W	Missense	Gain	Medium	Broad	chr7	55214319	55214319	C	T
EGFR	TCGA-12-3652-01	GBM (TCGA)	R252P	Missense	AMP	Medium	Broad	chr7	55221711	55221711	G	C
EGFR	TCGA-16-1048-01	GBM (TCGA)	F254I	Missense	AMP	Medium	Broad	chr7	55221716	55221716	T	A
EGFR	TCGA-81-5910-01	GBM (TCGA)	R252C	Missense	AMP	Medium	Broad	chr7	55221710	55221710	C	T
EGFR	TCGA-06-2563-01	GBM (TCGA)	R252C	Missense	AMP	Medium	Broad	chr7	55221710	55221710	C	T
EGFR	TCGA-06-5413-01	GBM (TCGA)	V843L	Missense	AMP	Low	Broad	chr7	55259469	55259469	G	C
EGFR	TCGA-06-0650-01	GBM (TCGA)	V301del	IF del	AMP		Broad	chr7	55223531	55223533	GTG	-
EGFR	TCGA-15-0742-01	GBM (TCGA)	C636Y	Missense	AMP	High	Broad	chr7	55238894	55238894	G	A
EGFR	TCGA-02-0003-01	GBM (TCGA)	C620Y	Missense	AMP	High	Broad	chr7	55233109	55233109	G	A
EGFR	TCGA-76-6656-01	GBM (TCGA)	C240Y	Missense	AMP	High	Broad	chr7	55220329	55220329	G	A
EGFR	TCGA-76-6191-01	GBM (TCGA)	C620W	Missense	Gain	High	Broad	chr7	55233110	55233110	C	G
EGFR	TCGA-28-5209-01	GBM (TCGA)	G598A	Missense	AMP	Medium	Broad	chr7	55233043	55233043	G	C
EGFR	TCGA-06-0158-01	GBM (TCGA)	G598A	Missense	AMP	Medium	Broad	chr7	55233043	55233043	G	C
EGFR	TCGA-14-0813-01	GBM (TCGA)	P596L	Missense	Gain	Medium	Broad	chr7	55233037	55233037	C	T
EGFR	TCGA-06-0137-01	GBM (TCGA)	P596L	Missense	AMP	Medium	Broad	chr7	55233037	55233037	C	T
EGFR	TCGA-14-1395-01	GBM (TCGA)	S229C	Missense	AMP	Medium	Broad	chr7	55220295	55220295	A	T
EGFR	TCGA-06-0649-01	GBM (TCGA)	G331R	Missense	Gain	Medium	Broad	chr7	55223624	55223624	G	A
EGFR	TCGA-06-2557-01	GBM (TCGA)	A289T	Missense	AMP	Medium	Broad	chr7	55221821	55221821	G	A
EGFR	TCGA-28-5207-01	GBM (TCGA)	A289T	Missense	Gain	Medium	Broad	chr7	55221821	55221821	G	A
EGFR	TCGA-32-1991-01	GBM (TCGA)	A289T	Missense	AMP	Medium	Broad	chr7	55221821	55221821	G	A
EGFR	TCGA-14-1823-01	GBM (TCGA)	A289T	Missense	AMP	Medium	Broad	chr7	55221821	55221821	G	A
EGFR	TCGA-06-0749-01	GBM (TCGA)	A289T	Missense	Gain	Medium	Broad	chr7	55221821	55221821	G	A
EGFR	TCGA-32-1979-01	GBM (TCGA)	Y270C	Missense	AMP	Medium	Broad	chr7	55221765	55221765	A	G
EGFR	TCGA-02-2485-01	GBM (TCGA)	A289D	Missense	AMP	Low	Broad	chr7	55221822	55221822	C	A
EGFR	TCGA-27-1838-01	GBM (TCGA)	A289D	Missense	AMP	Low	Broad	chr7	55221822	55221822	C	A
EGFR	TCGA-06-0876-01	GBM (TCGA)	A289D	Missense	AMP	Low	Broad	chr7	55221822	55221822	C	A
EGFR	TCGA-19-2625-01	GBM (TCGA)	770_771insSVD	IF ins	Diploid		Broad	chr7	55249002	55249003	-	CAGCGTGGA
EGFR	TCGA-16-1045-01	GBM (TCGA)	T263P	Missense	AMP	Medium	Broad	chr7	55221743	55221743	A	C
EGFR	TCGA-06-0879-01	GBM (TCGA)	773_774insNPH	IF ins	Gain		Broad	chr7	55249010	55249011	-	ACAACCCCC
EGFR	TCGA-06-0878-01	GBM (TCGA)	A289I	Missense	AMP		Broad	chr7	55221821	55221822	GC	AT
EGFR	TCGA-28-1747-01	GBM (TCGA)	R108G	Missense	AMP	Medium	Broad	chr7	55211079	55211079	A	G
EGFR	TCGA-14-1456-01	GBM (TCGA)	A289V	Missense	Gain	Medium	Broad	chr7	55221822	55221822	C	T
EGFR	TCGA-14-0786-01	GBM (TCGA)	A289V	Missense	AMP	Medium	Broad	chr7	55221822	55221822	C	T
EGFR	TCGA-27-1831-01	GBM (TCGA)	A289V	Missense	Gain	Medium	Broad	chr7	55221822	55221822	C	T
EGFR	TCGA-14-0790-01	GBM (TCGA)	A289V	Missense	AMP	Medium	Broad	chr7	55221822	55221822	C	T
EGFR	TCGA-06-0157-01	GBM (TCGA)	A289V	Missense	AMP	Medium	Broad	chr7	55221822	55221822	C	T
EGFR	TCGA-06-0881-01	GBM (TCGA)	A289V	Missense	AMP	Medium	Broad	chr7	55221822	55221822	C	T
EGFR	TCGA-81-5911-01	GBM (TCGA)	A289V	Missense	AMP	Medium	Broad	chr7	55221822	55221822	C	T
EGFR	TCGA-12-3650-01	GBM (TCGA)	A289V	Missense	AMP	Medium	Broad	chr7	55221822	55221822	C	T
EGFR	TCGA-06-0142-01	GBM (TCGA)	A289V	Missense	AMP	Medium	Broad	chr7	55221822	55221822	C	T
EGFR	TCGA-06-5856-01	GBM (TCGA)	A289V	Missense	AMP	Medium	Broad	chr7	55221822	55221822	C	T
EGFR	TCGA-32-1970-01	GBM (TCGA)	A289V	Missense	Gain	Medium	Broad	chr7	55221822	55221822	C	T
EGFR	TCGA-06-0743-01	GBM (TCGA)	A289V	Missense	AMP	Medium	Broad	chr7	55221822	55221822	C	T
EGFR	TCGA-76-6282-01	GBM (TCGA)	C571S	Missense	AMP	High	Broad	chr7	55231506	55231506	G	C
EGFR	TCGA-27-1831-01	GBM (TCGA)	R108K	Missense	Gain	Medium	Broad	chr7	55211080	55211080	G	A
EGFR	TCGA-06-0158-01	GBM (TCGA)	R108K	Missense	AMP	Medium	Broad	chr7	55211080	55211080	G	A
EGFR	TCGA-06-2565-01	GBM (TCGA)	R108K	Missense	AMP	Medium	Broad	chr7	55211080	55211080	G	A
EGFR	TCGA-06-0876-01	GBM (TCGA)	R108K	Missense	AMP	Medium	Broad	chr7	55211080	55211080	G	A
EGFR	TCGA-06-0749-01	GBM (TCGA)	V774M	Missense	Gain	High	Broad	chr7	55249022	55249022	G	A
EGFR	TCGA-06-0750-01	GBM (TCGA)	P596R	Missense	AMP	Medium	Broad	chr7	55233037	55233037	C	G
EGFR	TCGA-27-1831-01	GBM (TCGA)	K714N	Missense	Gain	Neutral	Broad	chr7	55241694	55241694	G	C
EGFR	TCGA-06-0237-01	GBM (TCGA)	L62R	Missense	AMP	Medium	Broad	chr7	55210075	55210075	T	G
EGFR	TCGA-32-2632-01	GBM (TCGA)	L62R	Missense	AMP	Medium	Broad	chr7	55210075	55210075	T	G
EGFR	TCGA-06-6700-01	GBM (TCGA)	G983R	Missense	AMP	Medium	Broad	chr7	55268881	55268881	G	A
EGFR	TCGA-06-6695-01	GBM (TCGA)	774_775insHV	IF ins	Gain		Broad	chr7	55249017	55249018	-	CCACGT
EGFR	TCGA-19-2624-01	GBM (TCGA)	G63K	Missense	AMP		Broad	chr7	55210077	55210078	GG	AA
EGFR	TCGA-06-0185-01	GBM (TCGA)	V651M	Missense	AMP	Medium	Broad	chr7	55240707	55240707	G	A
EGFR	TCGA-76-6661-01	GBM (TCGA)	H304Y	Missense	AMP	Medium	Broad	chr7	55223543	55223543	C	T
EGFR	TCGA-28-1747-01	GBM (TCGA)	H304Y	Missense	AMP	Medium	Broad	chr7	55223543	55223543	C	T
EGFR	TCGA-06-0155-01	GBM (TCGA)	H304Y	Missense	AMP	Medium	Broad	chr7	55223543	55223543	C	T
EGFR	TCGA-26-5139-01	GBM (TCGA)	C628F	Missense	AMP	High	Broad	chr7	55238870	55238870	G	T
EGFR	TCGA-14-2554-01	GBM (TCGA)	G598V	Missense	AMP	High	Broad	chr7	55233043	55233043	G	T
EGFR	TCGA-12-0616-01	GBM (TCGA)	G598V	Missense	AMP	High	Broad	chr7	55233043	55233043	G	T
EGFR	TCGA-76-4931-01	GBM (TCGA)	G598V	Missense	AMP	High	Broad	chr7	55233043	55233043	G	T
EGFR	TCGA-28-1747-01	GBM (TCGA)	G598V	Missense	AMP	High	Broad	chr7	55233043	55233043	G	T
EGFR	TCGA-28-5213-01	GBM (TCGA)	G598V	Missense	Gain	High	Broad	chr7	55233043	55233043	G	T
EGFR	TCGA-32-1982-01	GBM (TCGA)	G598V	Missense	AMP	High	Broad	chr7	55233043	55233043	G	T
EGFR	TCGA-06-0174-01	GBM (TCGA)	G598V	Missense	AMP	High	Broad	chr7	55233043	55233043	G	T
EGFR	TCGA-12-0619-01	GBM (TCGA)	G598V	Missense	AMP	High	Broad	chr7	55233043	55233043	G	T
EGFR	TCGA-19-2620-01	GBM (TCGA)	G598V	Missense	AMP	High	Broad	chr7	55233043	55233043	G	T
EGFR	TCGA-06-0876-01	GBM (TCGA)	G598V	Missense	AMP	High	Broad	chr7	55233043	55233043	G	T
EGFR	TCGA-26-1439-01	GBM (TCGA)	G598V	Missense	AMP	High	Broad	chr7	55233043	55233043	G	T
EGFR	TCGA-27-2528-01	GBM (TCGA)	R222C	Missense	AMP	Medium	Broad	chr7	55220274	55220274	C	T
EGFR	TCGA-76-4926-01	GBM (TCGA)	R222C	Missense	AMP	Medium	Broad	chr7	55220274	55220274	C	T
EGFR	TCGA-06-0154-01	GBM (TCGA)	R222C	Missense	AMP	Medium	Broad	chr7	55220274	55220274	C	T
EGFR	TCGA-06-0743-01	GBM (TCGA)	E160K	Missense	AMP	Low	Broad	chr7	55214352	55214352	G	A
EGFR	TCGA-06-0174-01	GBM (TCGA)	G614D	Missense	AMP	Neutral	Broad	chr7	55233091	55233091	G	A
EGFR	TCGA-06-0750-01	GBM (TCGA)	A289N	Missense	AMP		Broad	chr7	55221821	55221822	GC	AA
EGFR	TCGA-27-1831-01	GBM (TCGA)	E709K	Missense	Gain	Medium	Broad	chr7	55241677	55241677	G	A
EGFR	TCGA-06-0650-01	GBM (TCGA)	E709K	Missense	AMP	Medium	Broad	chr7	55241677	55241677	G	A
EGFR	TCGA-06-1804-01	GBM (TCGA)	D256Y	Missense	Gain	Low	Broad	chr7	55221722	55221722	G	T
EGFR	TCGA-06-2565-01	GBM (TCGA)	S645C	Missense	AMP	Medium	Broad	chr7	55240690	55240690	C	G
EGFR	TCGA-14-0789-01	GBM (TCGA)	C628Y	Missense	AMP	High	Broad	chr7	55238870	55238870	G	A
EGFR	TCGA-12-3650-01	GBM (TCGA)	R427L	Missense	AMP	High	Broad	chr7	55225428	55225428	G	T
EGFR	HN_62506	Head & neck (Broad)	M178I	Missense	NA	Neutral	Broad	chr7	55214408	55214408	G	T
EGFR	HN_62995	Head & neck (Broad)	I475V	Missense	NA	Low	Broad	chr7	55227956	55227956	A	G
EGFR	TCGA-BA-7269-01	Head & neck (TCGA)	E45Q	Missense	AMP	Medium	Broad	chr7	55210023	55210023	G	C
EGFR	TCGA-CV-7103-01	Head & neck (TCGA)	L38V	Missense	Diploid	Medium	Broad	chr7	55210002	55210002	C	G
EGFR	TCGA-CV-7427-01	Head & neck (TCGA)	F712L	Missense	Diploid	Neutral	Broad	chr7	55241688	55241688	C	G
EGFR	TCGA-CV-6933-01	Head & neck (TCGA)	F78L	Missense	AMP	Medium	Broad	chr7	55210124	55210124	C	G
EGFR	TCGA-CV-6961-01	Head & neck (TCGA)	P373Q	Missense	Diploid	Neutral	Broad	chr7	55224337	55224337	C	A
EGFR	TCGA-IQ-7630-01	Head & neck (TCGA)	G588S	Missense	Diploid	Medium	Broad	chr7	55233012	55233012	G	A
EGFR	TCGA-BA-6872-01	Head & neck (TCGA)	D191N	Missense	AMP	Medium	Broad	chr7	55218998	55218998	G	A
EGFR	TCGA-CV-7252-01	Head & neck (TCGA)	A289T	Missense	Diploid	Medium	Broad	chr7	55221821	55221821	G	A
EGFR	TCGA-CV-7250-01	Head & neck (TCGA)	S229C	Missense	Diploid	Medium	Broad	chr7	55220295	55220295	A	T
EGFR	TCGA-BA-4075-01	Head & neck (TCGA)	P546Q	Missense	Gain	Medium	Broad	chr7	55231431	55231431	C	A
EGFR	TCGA-HD-7832-01	Head & neck (TCGA)	E967A	Missense	Diploid	Low	Broad	chr7	55268060	55268060	A	C
EGFR	TCGA-DQ-5624-01	Head & neck (TCGA)	S220P	Missense	AMP	Low	Broad	chr7	55220268	55220268	T	C
EGFR	TCGA-CV-7236-01	Head & neck (TCGA)	G288fs	FS del	AMP		Broad	chr7	55221819	55221831	GTGCCACCTGCGT	-
EGFR	TCGA-CN-4742-01	Head & neck (TCGA)	I475V	Missense	Diploid	Low	Broad	chr7	55227956	55227956	A	G
EGFR	TCGA-CV-7250-01	Head & neck (TCGA pub)	S229C	Missense	Diploid	Medium	Broad	chr7	55220295	55220295	A	T
EGFR	TCGA-CV-6961-01	Head & neck (TCGA pub)	P373Q	Missense	Diploid	Neutral	Broad	chr7	55224337	55224337	C	A
EGFR	TCGA-D6-6826-01	Head & neck (TCGA pub)	vIII deletion	viii deletion	Gain		unc.edu	NA	0	0	NA	NA
EGFR	TCGA-CV-7103-01	Head & neck (TCGA pub)	L38V	Missense	Diploid	Medium	Broad	chr7	55210002	55210002	C	G
EGFR	TCGA-CN-4742-01	Head & neck (TCGA pub)	I475V	Missense	Diploid	Low	Broad	chr7	55227956	55227956	A	G
EGFR	TCGA-DQ-5624-01	Head & neck (TCGA pub)	S220P	Missense	AMP	Low	Broad	chr7	55220268	55220268	T	C
EGFR	TCGA-HD-7832-01	Head & neck (TCGA pub)	E967A	Missense	Diploid	Low	Broad	chr7	55268060	55268060	A	C
EGFR	TCGA-CV-7236-01	Head & neck (TCGA pub)	G288fs	FS del	AMP		Broad	chr7	55221819	55221831	GTGCCACCTGCGT	-
EGFR	TCGA-IQ-7630-01	Head & neck (TCGA pub)	G588S	Missense	Diploid	Medium	Broad	chr7	55233012	55233012	G	A
EGFR	TCGA-BA-7269-01	Head & neck (TCGA pub)	E45Q	Missense	AMP	Medium	Broad	chr7	55210023	55210023	G	C
EGFR	TCGA-BA-6872-01	Head & neck (TCGA pub)	D191N	Missense	AMP	Medium	Broad	chr7	55218998	55218998	G	A
EGFR	TCGA-CV-7252-01	Head & neck (TCGA pub)	A289T	Missense	Diploid	Medium	Broad	chr7	55221821	55221821	G	A
EGFR	TCGA-CV-7427-01	Head & neck (TCGA pub)	F712L	Missense	Diploid	Neutral	Broad	chr7	55241688	55241688	C	G
EGFR	TCGA-B0-5116-01	ccRCC (TCGA pub)	S1042N	Missense	Gain	Medium	broad.mit.edu;hgsc.bcm.edu;ucsc.edu	chr7	55269438	55269438	G	A
EGFR	TCGA-B0-5713-01	ccRCC (TCGA pub)	H805R	Missense	Gain	Low	broad.mit.edu;hgsc.bcm.edu;ucsc.edu	chr7	55249116	55249116	A	G
EGFR	TCGA-BP-4341-01	ccRCC (TCGA pub)	R832H	Missense	Diploid	Low	Baylor	chr7	55259437	55259437	G	A
EGFR	TCGA-BP-4354-01	ccRCC (TCGA pub)	L838P	Missense	Gain	High	Baylor	chr7	55259455	55259455	T	C
EGFR	TCGA-B0-4822-01	ccRCC (TCGA pub)	C326R	Missense	Diploid	High	Baylor	chr7	55223609	55223609	T	C
EGFR	TCGA-CJ-4868-01	ccRCC (TCGA pub)	L838M	Missense	Diploid	High	Baylor	chr7	55259454	55259454	C	A
EGFR	TCGA-B0-4849-01	ccRCC (TCGA pub)	L838M	Missense	Diploid	High	Baylor	chr7	55259454	55259454	C	A
EGFR	TCGA-BP-4354-01	ccRCC (TCGA)	L838P	Missense	Gain	High	Baylor	chr7	55259455	55259455	T	C
EGFR	TCGA-CJ-4868-01	ccRCC (TCGA)	L838M	Missense	Diploid	High	Baylor	chr7	55259454	55259454	C	A
EGFR	TCGA-B0-4849-01	ccRCC (TCGA)	L838M	Missense	Diploid	High	Baylor	chr7	55259454	55259454	C	A
EGFR	TCGA-B0-5116-01	ccRCC (TCGA)	S1042N	Missense	Gain	Medium	broad.mit.edu;hgsc.bcm.edu;ucsc.edu	chr7	55269438	55269438	G	A
EGFR	TCGA-BP-4341-01	ccRCC (TCGA)	R832H	Missense	Diploid	Low	Baylor	chr7	55259437	55259437	G	A
EGFR	TCGA-B0-5713-01	ccRCC (TCGA)	H805R	Missense	Gain	Low	broad.mit.edu;hgsc.bcm.edu;ucsc.edu	chr7	55249116	55249116	A	G
EGFR	H110669	Liver (AMC)	Y978S	Missense	Diploid	Medium	LGGM	chr7	55268093	55268093	A	C
EGFR	H110773	Liver (AMC)	I890V	Missense	Diploid	Neutral	LGGM	chr7	55260501	55260501	A	G
EGFR	TCGA-ED-A4XI-01	Liver (TCGA)	T354fs	FS del	Diploid		broad.mit.edu;bcgsc.ca	chr7	55224279	55224298	ACGAATATTAAACACTTCAA	-
EGFR	TCGA-DD-A73A-01	Liver (TCGA)	P411R	Missense	Diploid	Medium	hgsc.bcm.edu;broad.mit.edu;ucsc.edu;bcgsc.ca;mdanderson.org	chr7	55225380	55225380	C	G
EGFR	TCGA-DD-A11B-01	Liver (TCGA)	D1084G	Missense	Diploid	Low	ucsc.edu;bcgsc.ca	chr7	55270298	55270298	A	G
EGFR	TCGA-DD-A1EK-01	Liver (TCGA)	T1150S	Missense	Diploid	Neutral	broad.mit.edu;ucsc.edu;bcgsc.ca;mdanderson.org	chr7	55273125	55273125	A	T
EGFR	LUAD-F00368	Lung adeno (Broad)	R1100S	Missense	Diploid	Medium	Broad	chr7	55272977	55272977	G	T
EGFR	LUAD-RT-S01711	Lung adeno (Broad)	S768I	Missense	Gain	Medium	Broad	chr7	55249005	55249005	G	T
EGFR	LUAD-RT-S01810	Lung adeno (Broad)	V536M	Missense	Diploid	Medium	Broad	chr7	55229299	55229299	G	A
EGFR	LUAD-NYU408	Lung adeno (Broad)	R574L	Missense	Diploid	Low	Broad	chr7	55231515	55231515	G	T
EGFR	LUAD-E00163	Lung adeno (Broad)	709_710ET>D	IF del	AMP		Broad	chr7	55241679	55241681	AAC	-
EGFR	LUAD_E01419	Lung adeno (Broad)	L858R	Missense	Diploid	Medium	Broad	chr7	55259515	55259515	T	G
EGFR	LUAD-F00134	Lung adeno (Broad)	L858R	Missense	Gain	Medium	Broad	chr7	55259515	55259515	T	G
EGFR	LUAD-NYU1142	Lung adeno (Broad)	L858R	Missense	Gain	Medium	Broad	chr7	55259515	55259515	T	G
EGFR	LUAD-NYU1210	Lung adeno (Broad)	L858R	Missense	Diploid	Medium	Broad	chr7	55259515	55259515	T	G
EGFR	LUAD-NYU252	Lung adeno (Broad)	L858R	Missense	Diploid	Medium	Broad	chr7	55259515	55259515	T	G
EGFR	LUAD-NYU704	Lung adeno (Broad)	L858R	Missense	Gain	Medium	Broad	chr7	55259515	55259515	T	G
EGFR	LUAD-RT-S01771	Lung adeno (Broad)	L858R	Missense	Diploid	Medium	Broad	chr7	55259515	55259515	T	G
EGFR	LUAD-RT-S01856	Lung adeno (Broad)	L858R	Missense	AMP	Medium	Broad	chr7	55259515	55259515	T	G
EGFR	LUAD-NYU696	Lung adeno (Broad)	G719A	Missense	AMP	Medium	Broad	chr7	55241708	55241708	G	C
EGFR	LUAD_E01166	Lung adeno (Broad)	G719A	Missense	Diploid	Medium	Broad	chr7	55241708	55241708	G	C
EGFR	LUAD-E01014	Lung adeno (Broad)	G719A	Missense	Gain	Medium	Broad	chr7	55241708	55241708	G	C
EGFR	LUAD-74TBW	Lung adeno (Broad)	Q1020H	Missense	Diploid	Neutral	Broad	chr7	55268994	55268994	G	T
EGFR	LUAD_E01319	Lung adeno (Broad)	R831H	Missense	Diploid	Low	Broad	chr7	55259434	55259434	G	A
EGFR	LUAD-NYU184	Lung adeno (Broad)	G857V	Missense	Diploid	High	Broad	chr7	55259512	55259512	G	T
EGFR	LUAD-RT-S01711	Lung adeno (Broad)	LREAT747del	IF del	Gain		Broad	chr7	55242468	55242482	ATTAAGAGAAGCAAC	-
EGFR	LUAD-RT-S01702	Lung adeno (Broad)	L633F	Missense	Gain	Medium	Broad	chr7	55238884	55238884	C	T
EGFR	LUAD-NYU608	Lung adeno (Broad)	S645C	Missense	AMP	Medium	Broad	chr7	55240690	55240690	C	G
EGFR	LUAD-RT-S01702	Lung adeno (Broad)	769_770insASV	IF ins	Gain		Broad	chr7	55248998	55248999	-	TGGCCAGCG
EGFR	LUAD-RT-S01771	Lung adeno (Broad)	R776H	Missense	Diploid	Medium	Broad	chr7	55249029	55249029	G	A
EGFR	LUAD-NYU1093	Lung adeno (Broad)	L861Q	Missense	Gain	Neutral	Broad	chr7	55259524	55259524	T	A
EGFR	LUAD-NYU1101	Lung adeno (Broad)	L861Q	Missense	Gain	Neutral	Broad	chr7	55259524	55259524	T	A
EGFR	LUAD-D00147	Lung adeno (Broad)	ELREA746del	IF del	Gain		Broad	chr7	55242465	55242479	GGAATTAAGAGAAGC	-
EGFR	LUAD-NYU848	Lung adeno (Broad)	ELREA746del	IF del	Diploid		Broad	chr7	55242465	55242479	GGAATTAAGAGAAGC	-
EGFR	LUAD-QCHM7	Lung adeno (Broad)	ELREA746del	IF del	Gain		Broad	chr7	55242465	55242479	GGAATTAAGAGAAGC	-
EGFR	LUAD-RT-S01770	Lung adeno (Broad)	ELREA746del	IF del	AMP		Broad	chr7	55242465	55242479	GGAATTAAGAGAAGC	-
EGFR	LUAD-S01362	Lung adeno (Broad)	ELREA746del	IF del	Diploid		Broad	chr7	55242465	55242479	GGAATTAAGAGAAGC	-
EGFR	LUAD-NYU1142	Lung adeno (Broad)	T790M	Missense	Gain	Low	Broad	chr7	55249071	55249071	C	T
EGFR	LUAD-NYU802	Lung adeno (Broad)	ELREA746del	IF del	AMP		Broad	chr7	55242466	55242480	GAATTAAGAGAAGCA	-
EGFR	LUAD-NYU947	Lung adeno (Broad)	ELREA746del	IF del	AMP		Broad	chr7	55242466	55242480	GAATTAAGAGAAGCA	-
EGFR	LUAD_E01166	Lung adeno (Broad)	A237Y	Missense	Diploid		Broad	chr7	55220319	55220320	GC	TA
EGFR	LUAD-RT-S01813	Lung adeno (Broad)	H1129Y	Missense	Diploid	Medium	Broad	chr7	55273062	55273062	C	T
EGFR	TCGA-95-7039-01	Lung adeno (TCGA pub)	S921R	Missense	Gain	Low	Broad	chr7	55266471	55266471	C	A
EGFR	TCGA-50-6595-01	Lung adeno (TCGA pub)	S768I	Missense	Gain	Medium	Broad	chr7	55249005	55249005	G	T
EGFR	TCGA-44-6147-01	Lung adeno (TCGA pub)	S768I	Missense	Gain	Medium	Broad	chr7	55249005	55249005	G	T
EGFR	TCGA-75-6212-01	Lung adeno (TCGA pub)	ELR746del	IF del	Diploid		Broad	chr7	55242466	55242474	GAATTAAGA	-
EGFR	TCGA-55-7573-01	Lung adeno (TCGA pub)	ELR746del	IF del	Diploid		Broad	chr7	55242466	55242474	GAATTAAGA	-
EGFR	TCGA-05-4410-01	Lung adeno (TCGA pub)	R377S	Missense	Gain	Neutral	Broad	chr7	55224350	55224350	G	T
EGFR	TCGA-55-7573-01	Lung adeno (TCGA pub)	K754E	Missense	Diploid	Neutral	Broad	chr7	55242490	55242490	A	G
EGFR	TCGA-05-5423-01	Lung adeno (TCGA pub)	L833F	Missense	Gain	Neutral	Broad	chr7	55259441	55259441	G	T
EGFR	TCGA-38-4627-01	Lung adeno (TCGA pub)	L62R	Missense	Gain	Medium	Broad	chr7	55210075	55210075	T	G
EGFR	TCGA-44-6147-01	Lung adeno (TCGA pub)	V769L	Missense	Gain	Neutral	Broad	chr7	55249007	55249007	G	T
EGFR	TCGA-69-7760-01	Lung adeno (TCGA pub)	709_710ET>D	IF del	AMP		Broad	chr7	55241679	55241681	AAC	-
EGFR	TCGA-55-6980-01	Lung adeno (TCGA pub)	709_710ET>D	IF del	Gain		Broad	chr7	55241679	55241681	AAC	-
EGFR	TCGA-95-7947-01	Lung adeno (TCGA pub)	R1052I	Missense	Gain	Medium	Broad	chr7	55269468	55269468	G	T
EGFR	TCGA-69-7765-01	Lung adeno (TCGA pub)	Q486*	Nonsense	Gain		Broad	chr7	55227989	55227989	C	T
EGFR	TCGA-50-5944-01	Lung adeno (TCGA pub)	L858R	Missense	Gain	Medium	Broad	chr7	55259515	55259515	T	G
EGFR	TCGA-49-4494-01	Lung adeno (TCGA pub)	L858R	Missense	Gain	Medium	Broad	chr7	55259515	55259515	T	G
EGFR	TCGA-49-4490-01	Lung adeno (TCGA pub)	L858R	Missense	Gain	Medium	Broad	chr7	55259515	55259515	T	G
EGFR	TCGA-38-4627-01	Lung adeno (TCGA pub)	L858R	Missense	Gain	Medium	Broad	chr7	55259515	55259515	T	G
EGFR	TCGA-64-1681-01	Lung adeno (TCGA pub)	L858R	Missense	Gain	Medium	Broad	chr7	55259515	55259515	T	G
EGFR	TCGA-67-3772-01	Lung adeno (TCGA pub)	L858R	Missense	Gain	Medium	Broad	chr7	55259515	55259515	T	G
EGFR	TCGA-67-6217-01	Lung adeno (TCGA pub)	L858R	Missense	Gain	Medium	Broad	chr7	55259515	55259515	T	G
EGFR	TCGA-91-6835-01	Lung adeno (TCGA pub)	L858R	Missense	Gain	Medium	Broad	chr7	55259515	55259515	T	G
EGFR	TCGA-78-7155-01	Lung adeno (TCGA pub)	G901V	Missense	AMP	High	Broad	chr7	55266410	55266410	G	T
EGFR	TCGA-05-4382-01	Lung adeno (TCGA pub)	R222L	Missense	Gain	Medium	Broad	chr7	55220275	55220275	G	T
EGFR	TCGA-95-7947-01	Lung adeno (TCGA pub)	I91V	Missense	Gain	Low	Broad	chr7	55211028	55211028	A	G
EGFR	TCGA-50-6595-01	Lung adeno (TCGA pub)	G719A	Missense	Gain	Medium	Broad	chr7	55241708	55241708	G	C
EGFR	TCGA-55-6981-01	Lung adeno (TCGA pub)	LREAT747del	IF del	AMP		Broad	chr7	55242468	55242482	ATTAAGAGAAGCAAC	-
EGFR	TCGA-78-7155-01	Lung adeno (TCGA pub)	K754I	Missense	AMP	Low	Broad	chr7	55242491	55242491	A	T
EGFR	TCGA-50-6673-01	Lung adeno (TCGA pub)	773_774insH	IF ins	AMP		Broad	chr7	55249017	55249018	-	CCA
EGFR	TCGA-05-4382-01	Lung adeno (TCGA pub)	E545Q	Missense	Gain	Medium	Broad	chr7	55231427	55231427	G	C
EGFR	TCGA-05-4402-01	Lung adeno (TCGA pub)	TSPKANKE751del	IF del	AMP		Broad	chr7	55242480	55242503	AACATCTCCGAAAGCCAACAAGGA	-
EGFR	TCGA-05-5423-01	Lung adeno (TCGA pub)	L861Q	Missense	Gain	Neutral	Broad	chr7	55259524	55259524	T	A
EGFR	TCGA-78-7147-01	Lung adeno (TCGA pub)	L861Q	Missense	Gain	Neutral	Broad	chr7	55259524	55259524	T	A
EGFR	TCGA-91-6847-01	Lung adeno (TCGA pub)	L861Q	Missense	AMP	Neutral	Broad	chr7	55259524	55259524	T	A
EGFR	TCGA-75-7025-01	Lung adeno (TCGA pub)	ELREA746del	IF del	Gain		Broad	chr7	55242465	55242479	GGAATTAAGAGAAGC	-
EGFR	TCGA-75-6207-01	Lung adeno (TCGA pub)	ELREA746del	IF del	Gain		Broad	chr7	55242465	55242479	GGAATTAAGAGAAGC	-
EGFR	TCGA-44-2661-01	Lung adeno (TCGA pub)	ELREA746del	IF del	Gain		Broad	chr7	55242465	55242479	GGAATTAAGAGAAGC	-
EGFR	TCGA-38-6178-01	Lung adeno (TCGA pub)	ELREA746del	IF del	AMP		Broad	chr7	55242465	55242479	GGAATTAAGAGAAGC	-
EGFR	TCGA-38-4628-01	Lung adeno (TCGA pub)	ELREA746del	IF del	AMP		Broad	chr7	55242465	55242479	GGAATTAAGAGAAGC	-
EGFR	TCGA-49-4494-01	Lung adeno (TCGA pub)	T790M	Missense	Gain	Low	Broad	chr7	55249071	55249071	C	T
EGFR	TCGA-49-4501-01	Lung adeno (TCGA pub)	ELREA746del	IF del	AMP		Broad	chr7	55242466	55242480	GAATTAAGAGAAGCA	-
EGFR	TCGA-78-7158-01	Lung adeno (TCGA pub)	L907M	Missense	Diploid	Neutral	Broad	chr7	55266427	55266427	T	A
EGFR	TCGA-78-7155-01	Lung adeno (TCGA pub)	Q432H	Missense	AMP	Neutral	Broad	chr7	55225444	55225444	A	T
EGFR	TCGA-78-7147-01	Lung adeno (TCGA pub)	L387M	Missense	Gain	Neutral	Broad	chr7	55224477	55224477	C	A
EGFR	TCGA-78-7147-01	Lung adeno (TCGA pub)	D1083fs	FS del	Gain		Broad	chr7	55270296	55270296	C	-
EGFR	TCGA-50-6591-01	Lung adeno (TCGA)	KANKEI754del	IF del	AMP		Broad	chr7	55242490	55242507	AAAGCCAACAAGGAAATC	-
EGFR	TCGA-49-4501-01	Lung adeno (TCGA)	ELREA746del	IF del	AMP		Broad	chr7	55242466	55242480	GAATTAAGAGAAGCA	-
EGFR	TCGA-05-4410-01	Lung adeno (TCGA)	R377S	Missense	Gain	Neutral	Broad	chr7	55224350	55224350	G	T
EGFR	TCGA-05-5423-01	Lung adeno (TCGA)	L833F	Missense	Gain	Neutral	Broad	chr7	55259441	55259441	G	T
EGFR	TCGA-05-4402-01	Lung adeno (TCGA)	TSPKANKE751del	IF del	AMP		Broad	chr7	55242480	55242503	AACATCTCCGAAAGCCAACAAGGA	-
EGFR	TCGA-05-4382-01	Lung adeno (TCGA)	E545Q	Missense	Gain	Medium	Broad	chr7	55231427	55231427	G	C
EGFR	TCGA-50-6595-01	Lung adeno (TCGA)	G719A	Missense	Gain	Medium	Broad	chr7	55241708	55241708	G	C
EGFR	TCGA-38-4627-01	Lung adeno (TCGA)	L62R	Missense	Gain	Medium	Broad	chr7	55210075	55210075	T	G
EGFR	TCGA-05-4396-01	Lung adeno (TCGA)	R527L	Missense	Diploid	Low	Broad	chr7	55229273	55229273	G	T
EGFR	TCGA-05-5423-01	Lung adeno (TCGA)	L861Q	Missense	Gain	Neutral	Broad	chr7	55259524	55259524	T	A
EGFR	TCGA-38-4627-01	Lung adeno (TCGA)	L858R	Missense	Gain	Medium	Broad	chr7	55259515	55259515	T	G
EGFR	TCGA-50-5944-01	Lung adeno (TCGA)	L858R	Missense	Gain	Medium	Broad	chr7	55259515	55259515	T	G
EGFR	TCGA-67-6217-01	Lung adeno (TCGA)	L858R	Missense	Gain	Medium	Broad	chr7	55259515	55259515	T	G
EGFR	TCGA-67-3772-01	Lung adeno (TCGA)	L858R	Missense	Gain	Medium	Broad	chr7	55259515	55259515	T	G
EGFR	TCGA-49-4494-01	Lung adeno (TCGA)	L858R	Missense	Gain	Medium	Broad	chr7	55259515	55259515	T	G
EGFR	TCGA-91-6835-01	Lung adeno (TCGA)	L858R	Missense	Gain	Medium	Broad	chr7	55259515	55259515	T	G
EGFR	TCGA-49-4490-01	Lung adeno (TCGA)	L858R	Missense	Gain	Medium	Broad	chr7	55259515	55259515	T	G
EGFR	TCGA-67-3770-01	Lung adeno (TCGA)	L858R	Missense	Gain	Medium	Broad	chr7	55259515	55259515	T	G
EGFR	TCGA-38-4629-01	Lung adeno (TCGA)	G465R	Missense	Gain	Neutral	Broad	chr7	55227926	55227926	G	A
EGFR	TCGA-44-6147-01	Lung adeno (TCGA)	V769L	Missense	Gain	Neutral	Broad	chr7	55249007	55249007	G	T
EGFR	TCGA-75-6212-01	Lung adeno (TCGA)	ELR746del	IF del	Diploid		Broad	chr7	55242466	55242474	GAATTAAGA	-
EGFR	TCGA-75-6207-01	Lung adeno (TCGA)	ELREA746del	IF del	Gain		Broad	chr7	55242465	55242479	GGAATTAAGAGAAGC	-
EGFR	TCGA-38-6178-01	Lung adeno (TCGA)	ELREA746del	IF del	AMP		Broad	chr7	55242465	55242479	GGAATTAAGAGAAGC	-
EGFR	TCGA-38-4628-01	Lung adeno (TCGA)	ELREA746del	IF del	AMP		Broad	chr7	55242465	55242479	GGAATTAAGAGAAGC	-
EGFR	TCGA-49-4494-01	Lung adeno (TCGA)	T790M	Missense	Gain	Low	Broad	chr7	55249071	55249071	C	T
EGFR	TCGA-50-6591-01	Lung adeno (TCGA)	L833V	Missense	AMP	Neutral	Broad	chr7	55259439	55259439	T	G
EGFR	TCGA-50-6595-01	Lung adeno (TCGA)	S768I	Missense	Gain	Medium	Broad	chr7	55249005	55249005	G	T
EGFR	TCGA-44-6147-01	Lung adeno (TCGA)	S768I	Missense	Gain	Medium	Broad	chr7	55249005	55249005	G	T
EGFR	16965	Lung adeno (TSP)	L861Q	Missense	NA	Neutral	Broad	chr7	55259524	55259524	T	A
EGFR	16668	Lung adeno (TSP)	P136T	Missense	NA	Low	Broad	chr7	55211163	55211163	C	A
EGFR	17302	Lung adeno (TSP)	772_772P>PTHP	IF ins	NA		Broad	chr7	55249017	55249018	-	GACACACCC
EGFR	17172	Lung adeno (TSP)	770_771insSVD	IF ins	NA		Broad	chr7	55249013	55249014	-	GCGTGGACA
EGFR	17182	Lung adeno (TSP)	770_771insSVD	IF ins	NA		Broad	chr7	55249013	55249014	-	GCGTGGACA
EGFR	17747	Lung adeno (TSP)	G719S	Missense	NA	High	Broad	chr7	55241707	55241707	G	A
EGFR	17218	Lung adeno (TSP)	R451F	Missense	NA		Broad	chr7	55227884	55227885	CG	TT
EGFR	16963	Lung adeno (TSP)	770_771insGL	IF ins	NA		Broad	chr7	55249012	55249013	-	GGGTTA
EGFR	16915	Lung adeno (TSP)	ELREA746del	IF del	NA		Broad	chr7	55242465	55242479	GGAATTAAGAGAAGC	-
EGFR	16975	Lung adeno (TSP)	ELREA746del	IF del	NA		Broad	chr7	55242465	55242479	GGAATTAAGAGAAGC	-
EGFR	17298	Lung adeno (TSP)	ELREA746del	IF del	NA		Broad	chr7	55242465	55242479	GGAATTAAGAGAAGC	-
EGFR	16678	Lung adeno (TSP)	A597T	Missense	NA	Low	Broad	chr7	55233039	55233039	G	A
EGFR	16965	Lung adeno (TSP)	V651M	Missense	NA	Medium	Broad	chr7	55240707	55240707	G	A
EGFR	16638	Lung adeno (TSP)	ELREA746del	IF del	NA		Broad	chr7	55242466	55242480	GAATTAAGAGAAGCA	-
EGFR	16841	Lung adeno (TSP)	ELREA746del	IF del	NA		Broad	chr7	55242466	55242480	GAATTAAGAGAAGCA	-
EGFR	16979	Lung adeno (TSP)	ELREA746del	IF del	NA		Broad	chr7	55242466	55242480	GAATTAAGAGAAGCA	-
EGFR	17184	Lung adeno (TSP)	ELREA746del	IF del	NA		Broad	chr7	55242466	55242480	GAATTAAGAGAAGCA	-
EGFR	17747	Lung adeno (TSP)	S768I	Missense	NA	Medium	Broad	chr7	55249005	55249005	G	T
EGFR	16710	Lung adeno (TSP)	709_710ET>G	IF del	NA		Broad	chr7	55241678	55241681	AAAC	G
EGFR	17234	Lung adeno (TSP)	L833V	Missense	NA	Neutral	Broad	chr7	55259439	55259439	T	G
EGFR	17739	Lung adeno (TSP)	L833V	Missense	NA	Neutral	Broad	chr7	55259439	55259439	T	G
EGFR	16734	Lung adeno (TSP)	773_774insNPH	IF ins	NA		Broad	chr7	55249012	55249013	-	AACCCCCAC
EGFR	16724	Lung adeno (TSP)	L858R	Missense	NA	Medium	Broad	chr7	55259515	55259515	T	G
EGFR	16740	Lung adeno (TSP)	L858R	Missense	NA	Medium	Broad	chr7	55259515	55259515	T	G
EGFR	16760	Lung adeno (TSP)	L858R	Missense	NA	Medium	Broad	chr7	55259515	55259515	T	G
EGFR	16784	Lung adeno (TSP)	L858R	Missense	NA	Medium	Broad	chr7	55259515	55259515	T	G
EGFR	16786	Lung adeno (TSP)	L858R	Missense	NA	Medium	Broad	chr7	55259515	55259515	T	G
EGFR	16913	Lung adeno (TSP)	L858R	Missense	NA	Medium	Broad	chr7	55259515	55259515	T	G
EGFR	16927	Lung adeno (TSP)	L858R	Missense	NA	Medium	Broad	chr7	55259515	55259515	T	G
EGFR	17228	Lung adeno (TSP)	L858R	Missense	NA	Medium	Broad	chr7	55259515	55259515	T	G
EGFR	17234	Lung adeno (TSP)	L858R	Missense	NA	Medium	Broad	chr7	55259515	55259515	T	G
EGFR	17306	Lung adeno (TSP)	L858R	Missense	NA	Medium	Broad	chr7	55259515	55259515	T	G
EGFR	17739	Lung adeno (TSP)	L858R	Missense	NA	Medium	Broad	chr7	55259515	55259515	T	G
EGFR	16925	Lung adeno (TSP)	L861R	Missense	NA	Low	Broad	chr7	55259524	55259524	T	G
EGFR	TCGA-37-3789-01	Lung squ (TCGA pub)	R803M	Missense	AMP		Broad	chr7	55249109	55249110	CG	AT
EGFR	TCGA-37-3789-01	Lung squ (TCGA pub)	G339*	Nonsense	AMP		Broad	chr7	55224234	55224234	G	T
EGFR	TCGA-22-4601-01	Lung squ (TCGA pub)	P1019L	Missense	ShallowDel	Medium	Broad	chr7	55268990	55268990	C	T
EGFR	TCGA-46-3769-01	Lung squ (TCGA pub)	P589L	Missense	AMP	Medium	Broad	chr7	55233016	55233016	C	T
EGFR	TCGA-70-6722-01	Lung squ (TCGA pub)	V843L	Missense	AMP	Low	Broad	chr7	55259469	55259469	G	T
EGFR	TCGA-37-3789-01	Lung squ (TCGA pub)	R533M	Missense	AMP	Medium	Broad	chr7	55229291	55229291	G	T
EGFR	TCGA-37-3789-01	Lung squ (TCGA pub)	W200C	Missense	AMP	High	Broad	chr7	55219027	55219027	G	T
EGFR	TCGA-70-6722-01	Lung squ (TCGA pub)	L861Q	Missense	AMP	Neutral	Broad	chr7	55259524	55259524	T	A
EGFR	TCGA-66-2742-01	Lung squ (TCGA pub)	L861Q	Missense	Gain	Neutral	Broad	chr7	55259524	55259524	T	A
EGFR	TCGA-66-2742-01	Lung squ (TCGA)	L861Q	Missense	Gain	Neutral	Broad	chr7	55259524	55259524	T	A
EGFR	TCGA-70-6722-01	Lung squ (TCGA)	L861Q	Missense	AMP	Neutral	Broad	chr7	55259524	55259524	T	A
EGFR	TCGA-60-2698-01	Lung squ (TCGA)	L210_splice	Splice	AMP		Broad	chr7	55220237	55220237	A	G
EGFR	TCGA-46-3769-01	Lung squ (TCGA)	P589L	Missense	AMP	Medium	Broad	chr7	55233016	55233016	C	T
EGFR	TCGA-60-2708-01	Lung squ (TCGA)	S720C	Missense	Gain	Medium	Broad	chr7	55241711	55241711	C	G
EGFR	TCGA-70-6722-01	Lung squ (TCGA)	V843L	Missense	AMP	Low	Broad	chr7	55259469	55259469	G	T
EGFR	TCGA-22-4601-01	Lung squ (TCGA)	P1019L	Missense	ShallowDel	Medium	Broad	chr7	55268990	55268990	C	T
EGFR	MM-0547	MM (Broad)	A120P	Missense	NA	Medium	Broad	chr7	55211115	55211115	G	C
EGFR	MM-0497	MM (Broad)	E602G	Missense	NA	Medium	Broad	chr7	55233055	55233055	A	G
EGFR	MM-0214	MM (Broad)	R671C	Missense	NA	Medium	Broad	chr7	55240767	55240767	C	T
EGFR	MM-0561	MM (Broad)	R297S	Missense	NA	Neutral	Broad	chr7	55221845	55221845	C	A
EGFR	MM-0390	MM (Broad)	D1006Y	Missense	NA	Medium	Broad	chr7	55268950	55268950	G	T
EGFR	CCRF_CEM	NCI-60	A1118T	Missense	Diploid	Low	discover.nci.nih.gov	chr7	55273029	55273029	G	A
EGFR	RPMI_8226	NCI-60	T751I	Missense	Gain	Low	discover.nci.nih.gov	chr7	55242482	55242482	C	T
EGFR	KM12	NCI-60	G573*	Nonsense	Diploid		discover.nci.nih.gov	chr7	55231511	55231511	G	T
EGFR	SK_MEL_28	NCI-60	P753S	Missense	Diploid	Neutral	discover.nci.nih.gov	chr7	55242487	55242487	C	T
EGFR	TCGA-24-2289-01	Ovarian (TCGA pub)	K716R	Missense	Gain	Neutral	Broad	chr7	55241699	55241699	A	G
EGFR	TCGA-13-1501-01	Ovarian (TCGA pub)	Q1164R	Missense	Diploid	Low	Broad	chr7	55273168	55273168	A	G
EGFR	TCGA-13-0919-01	Ovarian (TCGA pub)	P772R	Missense	ShallowDel	Low	Baylor	chr7	55249017	55249017	C	G
EGFR	TCGA-13-1408-01	Ovarian (TCGA pub)	S380fs	FS del	Gain		Baylor	chr7	55224456	55224456	T	-
EGFR	TCGA-13-0717-01	Ovarian (TCGA pub)	A839V	Missense	Gain	High	Baylor	chr7	55259458	55259458	C	T
EGFR	TCGA-13-0900-01	Ovarian (TCGA pub)	E709Q	Missense	Diploid	Medium	Baylor	chr7	55241677	55241677	G	C
EGFR	TCGA-13-1408-01	Ovarian (TCGA)	S380fs	FS del	Gain		Baylor	chr7	55224456	55224456	T	-
EGFR	TCGA-13-0900-01	Ovarian (TCGA)	E709Q	Missense	Diploid	Medium	Baylor	chr7	55241677	55241677	G	C
EGFR	TCGA-13-0717-01	Ovarian (TCGA)	A839V	Missense	Gain	High	Baylor	chr7	55259458	55259458	C	T
EGFR	TCGA-25-1634-01	Ovarian (TCGA)	D837V	Missense	Diploid	High	Baylor	chr7	55259452	55259452	A	T
EGFR	TCGA-13-1501-01	Ovarian (TCGA)	Q1164R	Missense	Diploid	Low	Broad	chr7	55273168	55273168	A	G
EGFR	TCGA-13-0919-01	Ovarian (TCGA)	P772R	Missense	ShallowDel	Low	Baylor	chr7	55249017	55249017	C	G
EGFR	TCGA-24-2289-01	Ovarian (TCGA)	K716R	Missense	Gain	Neutral	Broad	chr7	55241699	55241699	A	G
EGFR	TCGA-IB-7651-01	Pancreas (TCGA)	D800G	Missense	Diploid	Low	Broad	chr7	55249101	55249101	A	G
EGFR	TCGA-IB-7651-01	Pancreas (TCGA)	R669*	Nonsense	Diploid		Broad	chr7	55240761	55240761	C	T
EGFR	PR-0099	Prostate (Broad/Cornell 2012)	P794H	Missense	Diploid	Medium	Broad	chr7	55249083	55249083	C	A
EGFR	LAPC4-1	Prostate (MSKCC 2010)	V980D	Missense	Diploid	Medium	MSKCC	chr7	55268099	55268099	T	A
EGFR	PCA0136	Prostate (MSKCC 2010)	R149Q	Missense	Diploid	Medium	MSKCC	chr7	55214320	55214320	G	A
EGFR	TCGA-EJ-5495-01	Prostate (TCGA)	G1185V	Missense	Gain	Medium	Broad	chr7	55273231	55273231	G	T
EGFR	TCGA-KK-A59Y-01	Prostate (TCGA)	G312W	Missense	Diploid	Low	Broad	chr7	55223567	55223567	G	T
EGFR	MEL-JWCI-WGS-34	Melanoma (Broad)	G225fs	FS del	NA		Broad	chr7	55220283	55220283	G	-
EGFR	MEL-Ma-Mel-102	Melanoma (Broad)	A1000D	Missense	NA	Medium	Broad	chr7	55268933	55268933	C	A
EGFR	MEL-JWCI-WGS-1	Melanoma (Broad)	S77F	Missense	NA	High	Broad	chr7	55210120	55210120	C	T
EGFR	MEL-13567	Melanoma (Broad)	C515S	Missense	NA	High	Broad	chr7	55229236	55229236	T	A
EGFR	MEL-UKRV-Mel-20	Melanoma (Broad)	R803W	Missense	NA		Broad	chr7	55249108	55249109	CC	TT
EGFR	MEL-13473	Melanoma (Broad)	R255*	Nonsense	NA		Broad	chr7	55221719	55221719	C	T
EGFR	TCGA-EE-A2MF-06	Melanoma (TCGA)	P100S	Missense	Diploid	Medium	Broad	chr7	55211055	55211055	C	T
EGFR	TCGA-FW-A3R5-06	Melanoma (TCGA)	S364F	Missense	Diploid	Low	Broad	chr7	55224310	55224310	C	T
EGFR	TCGA-FW-A3R5-06	Melanoma (TCGA)	D303N	Missense	Diploid	Medium	Broad	chr7	55223540	55223540	G	A
EGFR	TCGA-EE-A20C-06	Melanoma (TCGA)	K737E	Missense	ShallowDel	Neutral	Broad	chr7	55242439	55242439	A	G
EGFR	TCGA-FW-A3R5-06	Melanoma (TCGA)	P934S	Missense	Diploid	Neutral	Broad	chr7	55266508	55266508	C	T
EGFR	TCGA-GN-A266-06	Melanoma (TCGA)	H47Y	Missense	Gain	Medium	Broad	chr7	55210029	55210029	C	T
EGFR	TCGA-D3-A2JP-06	Melanoma (TCGA)	L101F	Missense	Gain	Low	Broad	chr7	55211060	55211060	G	T
EGFR	TCGA-EE-A2MI-06	Melanoma (TCGA)	P622S	Missense	Diploid	Low	Broad	chr7	55233114	55233114	C	T
EGFR	TCGA-EE-A29S-06	Melanoma (TCGA)	G983R	Missense	Diploid	Medium	Broad	chr7	55268881	55268881	G	A
EGFR	TCGA-DA-A3F3-06	Melanoma (TCGA)	N604D	Missense	Diploid	Neutral	Broad	chr7	55233060	55233060	A	G
EGFR	TCGA-EE-A2GO-06	Melanoma (TCGA)	D1009N	Missense	Gain	Medium	Broad	chr7	55268959	55268959	G	A
EGFR	TCGA-EE-A2M7-06	Melanoma (TCGA)	C264Y	Missense	Gain	High	Broad	chr7	55221747	55221747	G	A
EGFR	TCGA-ER-A19E-06	Melanoma (TCGA)	E319K	Missense	Gain	Medium	Broad	chr7	55223588	55223588	G	A
EGFR	TCGA-FW-A3R5-06	Melanoma (TCGA)	R958C	Missense	Diploid	High	Broad	chr7	55268032	55268032	C	T
EGFR	TCGA-ER-A42L-06	Melanoma (TCGA)	T594I	Missense	Gain	Low	Broad	chr7	55233031	55233031	C	T
EGFR	TCGA-GN-A266-06	Melanoma (TCGA)	E922K	Missense	Gain	Low	Broad	chr7	55266472	55266472	G	A
EGFR	TCGA-EE-A29D-06	Melanoma (TCGA)	P589L	Missense	AMP	Medium	Broad	chr7	55233016	55233016	C	T
EGFR	TCGA-FS-A1ZK-06	Melanoma (TCGA)	L541F	Missense	Gain	Neutral	Broad	chr7	55229314	55229314	C	T
EGFR	TCGA-FW-A3R5-06	Melanoma (TCGA)	Q982*	Nonsense	Diploid		Broad	chr7	55268104	55268104	C	T
EGFR	TCGA-EE-A2MR-06	Melanoma (TCGA)	P512S	Missense	Gain	Neutral	Broad	chr7	55229227	55229227	C	T
EGFR	TCGA-EE-A3AB-06	Melanoma (TCGA)	Q390K	Missense	Gain	Neutral	Broad	chr7	55224486	55224486	C	A
EGFR	TCGA-GF-A6C9-06	Melanoma (TCGA)	P753S	Missense	Gain	Neutral	Broad	chr7	55242487	55242487	C	T
EGFR	TCGA-EE-A2MF-06	Melanoma (TCGA)	S116F	Missense	Diploid	Neutral	Broad	chr7	55211104	55211104	C	T
EGFR	TCGA-EE-A17X-06	Melanoma (TCGA)	E114K	Missense	Diploid	Low	Broad	chr7	55211097	55211097	G	A
EGFR	YUSCO	Melanoma (Yale)	E400K	Missense	NA	Medium	yale.edu	chr7	55224516	55224516	G	A
EGFR	YUKLAB	Melanoma (Yale)	T397S	Missense	NA	Low	yale.edu	chr7	55224507	55224507	A	T
EGFR	YUMER	Melanoma (Yale)	H672Y	Missense	NA	Medium	yale.edu	chr7	55240770	55240770	C	T
EGFR	YUFARCI	Melanoma (Yale)	N604D	Missense	NA	Neutral	yale.edu	chr7	55233060	55233060	A	G
EGFR	S00833	Lung SC (CLCGP)	I643V	Missense	NA	Low	CLCGP	chr7	55240683	55240683	A	G
EGFR	pfg277T	Stomach (Pfizer UHK)	G901_splice	Splice	NA		pfizer_uhongkong	chr7	55260536	55260536	T	C
EGFR	pfg413T	Stomach (Pfizer UHK)	T638M	Missense	NA	Low	pfizer_uhongkong	chr7	55238900	55238900	C	T
EGFR	pfg043T	Stomach (Pfizer UHK)	K189T	Missense	NA	Medium	pfizer_uhongkong	chr7	55218993	55218993	A	C
EGFR	pfg068T	Stomach (Pfizer UHK)	V843I	Missense	NA	Neutral	pfizer_uhongkong	chr7	55259469	55259469	G	A
EGFR	TCGA-FP-7829-01	Stomach (TCGA pub)	R324H	Missense	Gain	Medium	Broad	chr7	55223604	55223604	G	A
EGFR	TCGA-BR-6452-01	Stomach (TCGA pub)	G503C	Missense	Diploid	Low	Broad	chr7	55229200	55229200	G	T
EGFR	TCGA-CG-5721-01	Stomach (TCGA pub)	D247N	Missense	Diploid	Low	Broad	chr7	55220349	55220349	G	A
EGFR	TCGA-BR-4184-01	Stomach (TCGA pub)	D761N	Missense	Gain	Neutral	Broad	chr7	55242511	55242511	G	A
EGFR	TCGA-BR-A4QL-01	Stomach (TCGA pub)	T638M	Missense	Diploid	Low	Broad	chr7	55238900	55238900	C	T
EGFR	TCGA-CD-A4MG-01	Stomach (TCGA pub)	T430I	Missense	Gain	Low	Broad	chr7	55225437	55225437	C	T
EGFR	TCGA-BR-8487-01	Stomach (TCGA pub)	R1068*	Nonsense	Gain		Broad	chr7	55270249	55270249	C	T
EGFR	TCGA-BR-8680-01	Stomach (TCGA pub)	R252H	Missense	Diploid	Medium	Broad	chr7	55221711	55221711	G	A
EGFR	TCGA-BR-7851-01	Stomach (TCGA pub)	P937L	Missense	Diploid	Low	Broad	chr7	55266518	55266518	C	T
EGFR	TCGA-F1-6177-01	Stomach (TCGA pub)	R1031Q	Missense	Gain		Broad	chr7	55269026	55269026	G	A
EGFR	TCGA-CD-A4MI-01	Stomach (TCGA pub)	I351V	Missense	Diploid	Neutral	Broad	chr7	55224270	55224270	A	G
EGFR	TCGA-D7-6521-01	Stomach (TCGA pub)	V85M	Missense	Gain	High	Broad	chr7	55211010	55211010	G	A
EGFR	TCGA-CG-5726-01	Stomach (TCGA pub)	R531*	Nonsense	Gain		Broad	chr7	55229284	55229284	C	T
EGFR	TCGA-F1-6874-01	Stomach (TCGA pub)	C264fs	FS del	Gain		Broad	chr7	55221748	55221748	C	-
EGFR	TCGA-BR-6452-01	Stomach (TCGA)	G503C	Missense	Diploid	Low	Broad	chr7	55229200	55229200	G	T
EGFR	TCGA-CG-5721-01	Stomach (TCGA)	D247N	Missense	Diploid	Low	Broad	chr7	55220349	55220349	G	A
EGFR	TCGA-BR-8680-01	Stomach (TCGA)	R252H	Missense	Diploid	Medium	Broad	chr7	55221711	55221711	G	A
EGFR	TCGA-CD-A4MI-01	Stomach (TCGA)	I351V	Missense	Diploid	Neutral	Broad	chr7	55224270	55224270	A	G
EGFR	TCGA-BR-7851-01	Stomach (TCGA)	P937L	Missense	Diploid	Low	Broad	chr7	55266518	55266518	C	T
EGFR	TCGA-F1-6177-01	Stomach (TCGA)	R1031Q	Missense	Gain		Broad	chr7	55269026	55269026	G	A
EGFR	TCGA-FP-7829-01	Stomach (TCGA)	R324H	Missense	Gain	Medium	Broad	chr7	55223604	55223604	G	A
EGFR	TCGA-D7-6521-01	Stomach (TCGA)	V85M	Missense	Gain	High	Broad	chr7	55211010	55211010	G	A
EGFR	TCGA-CG-5726-01	Stomach (TCGA)	R531*	Nonsense	Gain		Broad	chr7	55229284	55229284	C	T
EGFR	TCGA-BR-4184-01	Stomach (TCGA)	D761N	Missense	Gain	Neutral	Broad	chr7	55242511	55242511	G	A
EGFR	TCGA-BR-A4QL-01	Stomach (TCGA)	T638M	Missense	Diploid	Low	Broad	chr7	55238900	55238900	C	T
EGFR	GC_315T-GC_315N	Stomach (UTokyo)	W200*	Nonsense	NA		UTokyo	chr7	55219026	55219026	G	A
EGFR	TCGA-D1-A174-01	Uterine (TCGA)	V742I	Missense	Diploid	Medium	WashU	chr7	55242454	55242454	G	A
EGFR	TCGA-AP-A0LM-01	Uterine (TCGA)	S437Y	Missense	Diploid	Medium	WashU	chr7	55227843	55227843	C	A
EGFR	TCGA-AP-A051-01	Uterine (TCGA)	V441I	Missense	Diploid	Low	WashU	chr7	55227854	55227854	G	A
EGFR	TCGA-D1-A15W-01	Uterine (TCGA)	G917A	Missense	Diploid	Medium	WashU	chr7	55266458	55266458	G	C
EGFR	TCGA-AP-A059-01	Uterine (TCGA)	L541I	Missense	Diploid	Neutral	WashU	chr7	55229314	55229314	C	A
EGFR	TCGA-AP-A059-01	Uterine (TCGA)	S198R	Missense	Diploid	Low	WashU	chr7	55219021	55219021	C	A
EGFR	TCGA-AP-A051-01	Uterine (TCGA)	Y827*	Nonsense	Diploid		WashU	chr7	55259423	55259423	C	A
EGFR	TCGA-AP-A059-01	Uterine (TCGA)	L1167M	Missense	Diploid	Low	WashU	chr7	55273176	55273176	C	A
EGFR	TCGA-BS-A0UV-01	Uterine (TCGA)	L140V	Missense	Diploid	High	WashU	chr7	55211175	55211175	T	G
EGFR	TCGA-AX-A0J0-01	Uterine (TCGA)	R832C	Missense	Diploid	Medium	WashU	chr7	55259436	55259436	C	T
EGFR	TCGA-AP-A051-01	Uterine (TCGA)	V148M	Missense	Diploid	Medium	WashU	chr7	55214316	55214316	G	A
EGFR	TCGA-B5-A0JZ-01	Uterine (TCGA)	P694S	Missense	Diploid	Medium	WashU	chr7	55241632	55241632	C	T
EGFR	TCGA-AX-A0J0-01	Uterine (TCGA pub)	R832C	Missense	Diploid	Medium	WashU	chr7	55259436	55259436	C	T
EGFR	TCGA-D1-A174-01	Uterine (TCGA pub)	V742I	Missense	Diploid	Medium	WashU	chr7	55242454	55242454	G	A
EGFR	TCGA-AP-A0LM-01	Uterine (TCGA pub)	S437Y	Missense	Diploid	Medium	WashU	chr7	55227843	55227843	C	A
EGFR	TCGA-D1-A15W-01	Uterine (TCGA pub)	G917A	Missense	Diploid	Medium	WashU	chr7	55266458	55266458	G	C
EGFR	TCGA-AP-A059-01	Uterine (TCGA pub)	S198R	Missense	Diploid	Low	WashU	chr7	55219021	55219021	C	A
EGFR	TCGA-AP-A051-01	Uterine (TCGA pub)	Y827*	Nonsense	Diploid		WashU	chr7	55259423	55259423	C	A
EGFR	TCGA-B5-A0JZ-01	Uterine (TCGA pub)	P694S	Missense	Diploid	Medium	WashU	chr7	55241632	55241632	C	T
EGFR	TCGA-AP-A059-01	Uterine (TCGA pub)	L541I	Missense	Diploid	Neutral	WashU	chr7	55229314	55229314	C	A
EGFR	TCGA-AP-A059-01	Uterine (TCGA pub)	L1167M	Missense	Diploid	Low	WashU	chr7	55273176	55273176	C	A
EGFR	TCGA-AP-A051-01	Uterine (TCGA pub)	V148M	Missense	Diploid	Medium	WashU	chr7	55214316	55214316	G	A
EGFR	TCGA-AP-A051-01	Uterine (TCGA pub)	V441I	Missense	Diploid	Low	WashU	chr7	55227854	55227854	G	A
FGF2	HTK_HAEMATOPOIET...	CCLE	Y245*	Nonsense	ShallowDel		Broad	chr4	123813419	123813419	C	A
FGF2	SNU81_LARGE_INTE...	CCLE	R262Q	Missense	Diploid	Low	Broad	chr4	123813469	123813469	G	A
FGF2	CA46_HAEMATOPOIE...	CCLE	G6D	Missense	Diploid	Neutral	Broad	chr4	123747947	123747947	G	A
FGF2	THP1_HAEMATOPOIE...	CCLE	G6D	Missense	Diploid	Neutral	Broad	chr4	123747947	123747947	G	A
FGF2	BT483_BREAST	CCLE	S250L	Missense	Diploid	High	Broad	chr4	123813433	123813433	C	T
FGF2	KMS34_HAEMATOPOI...	CCLE	R249Q	Missense	ShallowDel	Low	Broad	chr4	123813430	123813430	G	A
FGF2	TCGA-DR-A0ZM-01	Cervical (TCGA)	F159L	Missense	Diploid	Low	WashU	chr4	123748407	123748407	C	G
FGF2	587376	Colorectal (Genentech)	R262Q	Missense	NA	Low	Genentech	chr4	123813469	123813469	G	A
FGF2	587342	Colorectal (Genentech)	R249Q	Missense	NA	Low	Genentech	chr4	123813430	123813430	G	A
FGF2	ESO-859	Esophagus (Broad)	D221N	Missense	NA	Low	Broad	chr4	123797559	123797559	G	A
FGF2	TCGA-CN-4735-01	Head & neck (TCGA)	A123fs	FS ins	Diploid		Broad	chr4	123748299	123748300	-	C
FGF2	TCGA-CN-5356-01	Head & neck (TCGA)	I176F	Missense	Diploid	Medium	Broad	chr4	123748456	123748456	A	T
FGF2	TCGA-CN-5356-01	Head & neck (TCGA pub)	I176F	Missense	Diploid	Medium	Broad	chr4	123748456	123748456	A	T
FGF2	TCGA-A3-3311-01	ccRCC (TCGA pub)	V258fs	FS del	Diploid		hgsc.bcm.edu;ucsc.edu	chr4	123813456	123813456	G	-
FGF2	TCGA-A3-3311-01	ccRCC (TCGA)	V258fs	FS del	Diploid		hgsc.bcm.edu;ucsc.edu	chr4	123813456	123813456	G	-
FGF2	TCGA-75-6214-01	Lung adeno (TCGA pub)	Y248*	Nonsense	ShallowDel		Broad	chr4	123813428	123813428	C	A
FGF2	TCGA-22-5472-01	Lung squ (TCGA pub)	M218I	Missense	ShallowDel	Medium	Broad	chr4	123797552	123797552	G	C
FGF2	TCGA-60-2723-01	Lung squ (TCGA)	Y215*	Nonsense	ShallowDel		Broad	chr4	123797543	123797543	C	A
FGF2	TCGA-22-5472-01	Lung squ (TCGA)	M218I	Missense	ShallowDel	Medium	Broad	chr4	123797552	123797552	G	C
FGF2	ME043	Melanoma(broad/dfarber)	P162L	Missense	NA	Low	Broad	chr4	123748415	123748415	C	T
FGF2	TCGA-23-1118-01	Ovarian (TCGA pub)	S288R	Missense	Gain	Neutral	WashU	chr4	123813548	123813548	C	G
FGF2	TCGA-23-1118-01	Ovarian (TCGA)	S288R	Missense	Gain	Neutral	WashU	chr4	123813548	123813548	C	G
FGF2	TCGA-IB-7651-01	Pancreas (TCGA)	R239*	Nonsense	Diploid		Broad	chr4	123813399	123813399	C	T
FGF2	MEL-JWCI-WGS-5	Melanoma (Broad)	L282F	Missense	NA	Medium	Broad	chr4	123813528	123813528	C	T
FGF2	ME043	Melanoma (Broad)	P162L	Missense	NA	Low	Broad	chr4	123748415	123748415	C	T
FGF2	TCGA-EE-A3JA-06	Melanoma (TCGA)	R262Q	Missense	Gain	Low	Broad	chr4	123813469	123813469	G	A
FGF2	TCGA-HU-A4GQ-01	Stomach (TCGA pub)	R175C	Missense	Diploid	Medium	Broad	chr4	123748453	123748453	C	T
FGF2	TCGA-CG-4466-01	Stomach (TCGA pub)	Q276K	Missense	ShallowDel	Medium	Broad	chr4	123813510	123813510	C	A
FGF2	TCGA-BR-8078-01	Stomach (TCGA pub)	H177fs	FS del	Diploid		Broad	chr4	123748461	123748461	C	-
FGF2	TCGA-HU-A4GQ-01	Stomach (TCGA)	R175C	Missense	Diploid	Medium	Broad	chr4	123748453	123748453	C	T
GAP43	B89-4	Bladder (BGI)	A159fs	FS del	NA		BGI	chr3	115395305	115395305	C	-
GAP43	BR-M-027	Breast (Broad)	Q10_splice	Splice	NA		Broad	chr3	115342568	115342568	T	A
GAP43	TCGA-BH-A0H6-01	Breast (TCGA pub)	G114V	Missense	Diploid	Low	WashU	chr3	115395170	115395170	G	T
GAP43	TCGA-OL-A5RV-01	Breast (TCGA)	A135T	Missense	Diploid	Low	WashU	chr3	115395232	115395232	G	A
GAP43	TCGA-BH-A5IZ-01	Breast (TCGA)	P98H	Missense	Gain	Low	WashU	chr3	115395122	115395122	C	A
GAP43	TCGA-AN-A046-01	Breast (TCGA)	A143V	Missense	Diploid	Medium	WashU	chr3	115395257	115395257	C	T
GAP43	TCGA-BH-A0H6-01	Breast (TCGA)	G114V	Missense	Diploid	Low	WashU	chr3	115395170	115395170	G	T
GAP43	TCGA-D8-A1X6-01	Breast (TCGA)	R222W	Missense	Diploid	Low	WashU	chr3	115439676	115439676	C	T
GAP43	TCGA-FU-A5XV-01	Cervical (TCGA)	E164K	Missense	Gain	Medium	WashU	chr3	115395319	115395319	G	A
GAP43	TCGA-C5-A7UH-01	Cervical (TCGA)	K19N	Missense	Diploid	Low	WashU	chr3	115394886	115394886	G	C
GAP43	587376	Colorectal (Genentech)	K155N	Missense	NA	Medium	Genentech	chr3	115395294	115395294	G	T
GAP43	587228	Colorectal (Genentech)	T197M	Missense	NA	Neutral	Genentech	chr3	115395419	115395419	C	T
GAP43	TCGA-AG-4005-01	Colorectal (TCGA pub)	K30*	Nonsense	Gain		Broad	chr3	115394917	115394917	A	T
GAP43	TCGA-AG-A002-01	Colorectal (TCGA pub)	D169N	Missense	Diploid	Medium	Broad	chr3	115395334	115395334	G	A
GAP43	TCGA-AA-A00J-01	Colorectal (TCGA pub)	M5V	Missense	Diploid	Neutral	Baylor	chr3	115342549	115342549	A	G
GAP43	TCGA-AA-A00J-01	Colorectal (TCGA)	M5V	Missense	Diploid	Neutral	Baylor	chr3	115342549	115342549	A	G
GAP43	TCGA-AG-A002-01	Colorectal (TCGA)	D169N	Missense	Diploid	Medium	Broad	chr3	115395334	115395334	G	A
GAP43	TCGA-AG-4005-01	Colorectal (TCGA)	K30*	Nonsense	Gain		Broad	chr3	115394917	115394917	A	T
GAP43	ESO-0255	Esophagus (Broad)	V74fs	FS del	NA		Broad	chr3	115395050	115395053	TTGC	-
GAP43	HN_62421	Head & neck (Broad)	E79Q	Missense	NA	Medium	Broad	chr3	115395064	115395064	G	C
GAP43	TCGA-CV-5444-01	Head & neck (TCGA)	P92L	Missense	Gain	Low	Broad	chr3	115395104	115395104	C	T
GAP43	TCGA-CQ-7068-01	Head & neck (TCGA)	E83Q	Missense	Diploid	Low	Broad	chr3	115395076	115395076	G	C
GAP43	TCGA-CV-5444-01	Head & neck (TCGA pub)	P92L	Missense	Gain	Low	Broad	chr3	115395104	115395104	C	T
GAP43	TCGA-CQ-7068-01	Head & neck (TCGA pub)	E83Q	Missense	Diploid	Low	Broad	chr3	115395076	115395076	G	C
GAP43	TCGA-B2-5633-01	ccRCC (TCGA pub)	R48G	Missense	ShallowDel	Medium	broad.mit.edu;ucsc.edu	chr3	115394971	115394971	A	G
GAP43	TCGA-CZ-5465-01	ccRCC (TCGA pub)	A159V	Missense	Gain	Low	broad.mit.edu;hgsc.bcm.edu	chr3	115395305	115395305	C	T
GAP43	TCGA-B2-5633-01	ccRCC (TCGA)	R48G	Missense	ShallowDel	Medium	broad.mit.edu;ucsc.edu	chr3	115394971	115394971	A	G
GAP43	TCGA-CZ-5465-01	ccRCC (TCGA)	A159V	Missense	Gain	Low	broad.mit.edu;hgsc.bcm.edu	chr3	115395305	115395305	C	T
GAP43	LUAD-CHTN-MAD06-...	Lung adeno (Broad)	K145fs	FS del	Diploid		Broad	chr3	115395262	115395262	A	-
GAP43	LUAD-S01302	Lung adeno (Broad)	P73T	Missense	Diploid	Low	Broad	chr3	115395046	115395046	C	A
GAP43	LUAD_E00522	Lung adeno (Broad)	P196L	Missense	Diploid	Low	Broad	chr3	115395416	115395416	C	T
GAP43	TCGA-50-5931-01	Lung adeno (TCGA pub)	G136A	Missense	AMP	Neutral	Broad	chr3	115395236	115395236	G	C
GAP43	TCGA-75-6214-01	Lung adeno (TCGA pub)	G200S	Missense	ShallowDel		Broad	chr3	115395427	115395428	GG	TC
GAP43	TCGA-05-4382-01	Lung adeno (TCGA pub)	M1I	Missense	Gain		Broad	chr3	115342539	115342539	G	C
GAP43	TCGA-50-5049-01	Lung adeno (TCGA pub)	S154F	Missense	Diploid	Low	Broad	chr3	115395290	115395290	C	T
GAP43	TCGA-05-4396-01	Lung adeno (TCGA)	R43S	Missense	Diploid	Medium	Broad	chr3	115394956	115394956	C	A
GAP43	TCGA-50-5931-01	Lung adeno (TCGA)	G136A	Missense	AMP	Neutral	Broad	chr3	115395236	115395236	G	C
GAP43	TCGA-05-4382-01	Lung adeno (TCGA)	M1I	Missense	Gain		Broad	chr3	115342539	115342539	G	C
GAP43	TCGA-50-5049-01	Lung adeno (TCGA)	S154F	Missense	Diploid	Low	Broad	chr3	115395290	115395290	C	T
GAP43	TCGA-22-5471-01	Lung squ (TCGA pub)	D117N	Missense	Diploid	Low	Broad	chr3	115395178	115395178	G	A
GAP43	TCGA-39-5039-01	Lung squ (TCGA pub)	D57H	Missense	Diploid	Medium	Broad	chr3	115394998	115394998	G	C
GAP43	TCGA-66-2744-01	Lung squ (TCGA pub)	R222L	Missense	Diploid	Low	Broad	chr3	115439677	115439677	G	T
GAP43	TCGA-22-5471-01	Lung squ (TCGA pub)	Q167K	Missense	Diploid	Low	Broad	chr3	115395328	115395328	C	A
GAP43	TCGA-22-5491-01	Lung squ (TCGA pub)	E63K	Missense	Gain	Low	Broad	chr3	115395016	115395016	G	A
GAP43	TCGA-66-2787-01	Lung squ (TCGA pub)	E230D	Missense	Gain	Low	Broad	chr3	115439702	115439702	A	C
GAP43	TCGA-60-2725-01	Lung squ (TCGA pub)	A75E	Missense	Gain		Broad	chr3	115395053	115395054	CC	AG
GAP43	TCGA-39-5039-01	Lung squ (TCGA)	D57H	Missense	Diploid	Medium	Broad	chr3	115394998	115394998	G	C
GAP43	TCGA-60-2725-01	Lung squ (TCGA)	A75D	Missense	Gain	Low	Broad	chr3	115395053	115395053	C	A
GAP43	TCGA-66-2787-01	Lung squ (TCGA)	E230D	Missense	AMP	Low	Broad	chr3	115439702	115439702	A	C
GAP43	TCGA-22-5471-01	Lung squ (TCGA)	Q167K	Missense	Diploid	Low	Broad	chr3	115395328	115395328	C	A
GAP43	TCGA-22-5491-01	Lung squ (TCGA)	E63K	Missense	Gain	Low	Broad	chr3	115395016	115395016	G	A
GAP43	TCGA-66-2766-01	Lung squ (TCGA)	D169Y	Missense	Gain	Medium	Broad	chr3	115395334	115395334	G	T
GAP43	TCGA-22-5471-01	Lung squ (TCGA)	D117N	Missense	Diploid	Low	Broad	chr3	115395178	115395178	G	A
GAP43	HCT_15	NCI-60	R43H	Missense	Diploid	Medium	discover.nci.nih.gov	chr3	115394957	115394957	G	A
GAP43	TCGA-04-1348-01	Ovarian (TCGA pub)	T215I	Missense	Diploid	Low	WashU	chr3	115439656	115439656	C	T
GAP43	TCGA-04-1348-01	Ovarian (TCGA)	T215I	Missense	Diploid	Low	WashU	chr3	115439656	115439656	C	T
GAP43	TCGA-IB-7651-01	Pancreas (TCGA)	E79K	Missense	Diploid	Medium	Broad	chr3	115395064	115395064	G	A
GAP43	MEL-Ma-Mel-105	Melanoma (Broad)	E230K	Missense	NA	Low	Broad	chr3	115439700	115439700	G	A
GAP43	MEL-JWCI-WGS-1	Melanoma (Broad)	V78M	Missense	NA	Low	Broad	chr3	115395061	115395061	G	A
GAP43	TCGA-FW-A3R5-06	Melanoma (TCGA)	E214K	Missense	Diploid	Low	Broad	chr3	115439652	115439652	G	A
GAP43	TCGA-EE-A29N-06	Melanoma (TCGA)	R222W	Missense	Diploid		Broad	chr3	115439675	115439676	CC	TT
GAP43	TCGA-FS-A1ZP-06	Melanoma (TCGA)	S130F	Missense	Diploid	Neutral	Broad	chr3	115395218	115395218	C	T
GAP43	TCGA-EE-A3JA-06	Melanoma (TCGA)	G105E	Missense	Gain	Low	Broad	chr3	115395143	115395143	G	A
GAP43	TCGA-FS-A4FC-06	Melanoma (TCGA)	G105E	Missense	Diploid	Low	Broad	chr3	115395143	115395143	G	A
GAP43	TCGA-FR-A44A-06	Melanoma (TCGA)	D57N	Missense	Diploid	Medium	Broad	chr3	115394998	115394998	G	A
GAP43	TCGA-EE-A3AA-06	Melanoma (TCGA)	P108L	Missense	Gain	Medium	Broad	chr3	115395152	115395152	C	T
GAP43	TCGA-FW-A3R5-06	Melanoma (TCGA)	A205T	Missense	Diploid	Neutral	Broad	chr3	115395442	115395442	G	A
GAP43	TCGA-D3-A51G-06	Melanoma (TCGA)	A124T	Missense	Diploid	Low	Broad	chr3	115395199	115395199	G	A
GAP43	TCGA-FW-A3R5-06	Melanoma (TCGA)	E230K	Missense	Diploid	Low	Broad	chr3	115439700	115439700	G	A
GAP43	TCGA-EE-A2GD-06	Melanoma (TCGA)	E54K	Missense	Diploid	Low	Broad	chr3	115394989	115394989	G	A
GAP43	TCGA-FW-A3R5-06	Melanoma (TCGA)	D17N	Missense	Diploid	Low	Broad	chr3	115394878	115394878	G	A
GAP43	YUHEF	Melanoma (Yale)	D70N	Missense	NA	Low	yale.edu	chr3	115395037	115395037	G	A
GAP43	YULAPE	Melanoma (Yale)	P108H	Missense	NA	Medium	yale.edu	chr3	115395152	115395152	C	A
GAP43	YUKADI	Melanoma (Yale)	E110K	Missense	NA	Medium	yale.edu	chr3	115395157	115395157	G	A
GAP43	H1672	Lung SC (CLCGP)	K13R	Missense	NA	Low	CLCGP	chr3	115394867	115394867	A	G
GAP43	H1672	Lung SC (CLCGP)	E121D	Missense	NA	Low	CLCGP	chr3	115395192	115395192	G	T
GAP43	2334192	Lung SC (JHU)	K13R	Missense	NA	Low	JHU	chr3	115394867	115394867	A	G
GAP43	2334192	Lung SC (JHU)	E121D	Missense	NA	Low	JHU	chr3	115395192	115395192	G	T
GAP43	TCGA-BR-4201-01	Stomach (TCGA pub)	A66T	Missense	Diploid	Medium	Broad	chr3	115395025	115395025	G	A
GAP43	TCGA-BR-4201-01	Stomach (TCGA)	A66T	Missense	Diploid	Medium	Broad	chr3	115395025	115395025	G	A
GAP43	GC_364T-GC_364N	Stomach (UTokyo)	T181P	Missense	NA	Neutral	UTokyo	chr3	115395370	115395370	A	C
GAP43	TCGA-AP-A051-01	Uterine (TCGA)	P171H	Missense	Diploid	Medium	WashU	chr3	115395341	115395341	C	A
GAP43	TCGA-D1-A103-01	Uterine (TCGA)	E139D	Missense	Diploid	Medium	WashU	chr3	115395246	115395246	G	T
GAP43	TCGA-B5-A0JR-01	Uterine (TCGA)	D70N	Missense	Diploid	Low	WashU	chr3	115395037	115395037	G	A
GAP43	TCGA-A5-A0R8-01	Uterine (TCGA)	K218N	Missense	Diploid	Low	WashU	chr3	115439666	115439666	G	T
GAP43	TCGA-D1-A103-01	Uterine (TCGA pub)	E139D	Missense	Diploid	Medium	WashU	chr3	115395246	115395246	G	T
GAP43	TCGA-AP-A051-01	Uterine (TCGA pub)	P171H	Missense	Diploid	Medium	WashU	chr3	115395341	115395341	C	A
GAP43	TCGA-A5-A0R8-01	Uterine (TCGA pub)	K218N	Missense	Diploid	Low	WashU	chr3	115439666	115439666	G	T
HGF	TCGA-OR-A5KB-01	ACC (TCGA)	300_301LE>F*	Nonsense	Gain		hgsc.bcm.edu;broad.mit.edu;ucsc.edu;bcgsc.ca	chr7	81359060	81359061	CC	AA
HGF	B104-0	Bladder (BGI)	D264H	Missense	NA	High	BGI	chr7	81372744	81372744	C	G
HGF	B80-4	Bladder (BGI)	P251L	Missense	NA	Medium	BGI	chr7	81372782	81372782	G	A
HGF	TCGA-DK-A1A5-01	Bladder (TCGA pub)	S105*	Nonsense	ShallowDel		Broad	chr7	81388061	81388061	G	C
HGF	TCGA-DK-A1A5-01	Bladder (TCGA)	S105*	Nonsense	ShallowDel		Broad	chr7	81388061	81388061	G	C
HGF	TCGA-DU-6403-01	Glioma (TCGA)	R502*	Nonsense	Gain		Broad	chr7	81339500	81339500	G	A
HGF	TCGA-DU-8168-01	Glioma (TCGA)	R268K	Missense	Diploid	Low	Broad	chr7	81372731	81372731	C	T
HGF	BR-M-041	Breast (Broad)	I426M	Missense	NA	Low	Broad	chr7	81346675	81346675	G	C
HGF	TCGA-AO-A0JL-01	Breast (TCGA pub)	R468C	Missense	Gain	Medium	WashU	chr7	81346551	81346551	G	A
HGF	TCGA-AR-A0TZ-01	Breast (TCGA pub)	R126T	Missense	Diploid	Low	WashU	chr7	81386610	81386610	C	G
HGF	TCGA-BH-A0BF-01	Breast (TCGA pub)	T83S	Missense	Diploid	Low	WashU	chr7	81392029	81392029	G	C
HGF	TCGA-AN-A0AK-01	Breast (TCGA)	K583T	Missense	Diploid	Medium	WashU	chr7	81335612	81335612	T	G
HGF	TCGA-C8-A26W-01	Breast (TCGA)	G638E	Missense	Diploid	Neutral	WashU	chr7	81334803	81334803	C	T
HGF	TCGA-AO-A0JL-01	Breast (TCGA)	R468C	Missense	Gain	Medium	WashU	chr7	81346551	81346551	G	A
HGF	TCGA-BH-A0BF-01	Breast (TCGA)	T83S	Missense	Diploid	Low	WashU	chr7	81392029	81392029	G	C
HGF	TCGA-AN-A046-01	Breast (TCGA)	R512I	Missense	Diploid	Low	WashU	chr7	81339469	81339469	C	A
HGF	KASUMI2_HAEMATOP...	CCLE	R424H	Missense	Gain	Low	Broad	chr7	81350061	81350061	C	T
HGF	SEM_HAEMATOPOIET...	CCLE	R424H	Missense	Diploid	Low	Broad	chr7	81350061	81350061	C	T
HGF	SNUC4_LARGE_INTE...	CCLE	R424H	Missense	Diploid	Low	Broad	chr7	81350061	81350061	C	T
HGF	SNGM_ENDOMETRIUM	CCLE	R393H	Missense	ShallowDel	Neutral	Broad	chr7	81350154	81350154	C	T
HGF	HEC108_ENDOMETRIUM	CCLE	G648R	Missense	Diploid	Low	Broad	chr7	81334774	81334774	C	T
HGF	GP2D_LARGE_INTES...	CCLE	R76G	Missense	Diploid	Medium	Broad	chr7	81392051	81392051	T	C
HGF	SKMEL1_SKIN	CCLE	E174K	Missense	Gain	Low	Broad	chr7	81381541	81381541	C	T
HGF	SNU175_LARGE_INT...	CCLE	V571I	Missense	Gain	Neutral	Broad	chr7	81335649	81335649	C	T
HGF	NCIH2172_LUNG	CCLE	N418I	Missense	Diploid	Low	Broad	chr7	81350079	81350079	T	A
HGF	KURAMOCHI_OVARY	CCLE	D330V	Missense	Gain	Medium	Broad	chr7	81358972	81358972	T	A
HGF	NCIH2172_LUNG	CCLE	S577*	Nonsense	Diploid		Broad	chr7	81335630	81335630	G	T
HGF	NCIH441_LUNG	CCLE	P457S	Missense	Gain	Low	Broad	chr7	81346584	81346584	G	A
HGF	NUGC3_STOMACH	CCLE	R514K	Missense	Gain	Low	Broad	chr7	81339463	81339463	C	T
HGF	KYSE510_OESOPHAGUS	CCLE	G186E	Missense	Gain	Medium	Broad	chr7	81381504	81381504	C	T
HGF	NCIH2227_LUNG	CCLE	R328H	Missense	Gain	Medium	Broad	chr7	81358978	81358978	C	T
HGF	ECC12_STOMACH	CCLE	D543Y	Missense	Gain	Neutral	Broad	chr7	81335733	81335733	C	A
HGF	DMS114_LUNG	CCLE	T239I	Missense	Gain	Low	Broad	chr7	81374346	81374346	G	A
HGF	KMM1_HAEMATOPOIE...	CCLE	G388R	Missense	Gain	Neutral	Broad	chr7	81355212	81355212	C	T
HGF	KYSE140_OESOPHAGUS	CCLE	E120K	Missense	Gain	Medium	Broad	chr7	81388017	81388017	C	T
HGF	NCIH2172_LUNG	CCLE	H423Y	Missense	Diploid	Medium	Broad	chr7	81350065	81350065	G	A
HGF	SW579_THYROID	CCLE	Q727*	Nonsense	ShallowDel		Broad	chr7	81331905	81331905	G	A
HGF	CGTHW1_THYROID	CCLE	Q727*	Nonsense	Diploid		Broad	chr7	81331905	81331905	G	A
HGF	DV90_LUNG	CCLE	K63fs	FS ins	Diploid		Broad	chr7	81392087	81392088	-	T
HGF	HT115_LARGE_INTE...	CCLE	R494*	Nonsense	Gain		Broad	chr7	81339524	81339524	G	A
HGF	SHP77_LUNG	CCLE	D626N	Missense	AMP	Neutral	Broad	chr7	81334840	81334840	C	T
HGF	HEC108_ENDOMETRIUM	CCLE	M223V	Missense	Diploid	Neutral	Broad	chr7	81374395	81374395	T	C
HGF	5637_URINARY_TRACT	CCLE	E159K	Missense	Gain	Low	Broad	chr7	81386512	81386512	C	T
HGF	NCIH1915_LUNG	CCLE	K137N	Missense	Diploid	Low	Broad	chr7	81386576	81386576	C	A
HGF	TE6_OESOPHAGUS	CCLE	A585V	Missense	Diploid	Low	Broad	chr7	81335606	81335606	G	A
HGF	HEC251_ENDOMETRIUM	CCLE	L530I	Missense	Diploid	Low	Broad	chr7	81336634	81336634	G	T
HGF	SNU738_CENTRAL_N...	CCLE	L10M	Missense	Gain	Neutral	Broad	chr7	81399260	81399260	G	T
HGF	NCIH196_LUNG	CCLE	D117N	Missense	Gain	Medium	Broad	chr7	81388026	81388026	C	T
HGF	SNU387_LIVER	CCLE	K78Q	Missense	Gain	Low	Broad	chr7	81392045	81392045	T	G
HGF	CW2_LARGE_INTEST...	CCLE	T226I	Missense	Diploid	High	Broad	chr7	81374385	81374385	G	A
HGF	LNCAPCLONEFGC_PR...	CCLE	E217K	Missense	Diploid	Medium	Broad	chr7	81374413	81374413	C	T
HGF	CAL27_UPPER_AERO...	CCLE	D224Y	Missense	Diploid	Medium	Broad	chr7	81374392	81374392	C	A
HGF	CW2_LARGE_INTEST...	CCLE	Y615fs	FS del	Diploid		Broad	chr7	81334984	81334984	A	-
HGF	RS411_HAEMATOPOI...	CCLE	R134H	Missense	Gain	Neutral	Broad	chr7	81386586	81386586	C	T
HGF	CORL95_LUNG	CCLE	C232Y	Missense	Gain	High	Broad	chr7	81374367	81374367	C	T
HGF	CA46_HAEMATOPOIE...	CCLE	A659S	Missense	AMP	Medium	Broad	chr7	81334741	81334741	C	A
HGF	COLO741_SKIN	CCLE	I147M	Missense	Gain	Low	Broad	chr7	81386546	81386546	G	C
HGF	DU145_PROSTATE	CCLE	H482N	Missense	Diploid	Neutral	Broad	chr7	81340797	81340797	G	T
HGF	A375_SKIN	CCLE	D462Y	Missense	Diploid	Medium	Broad	chr7	81346569	81346569	C	A
HGF	NCIH1385_LUNG	CCLE	T605S	Missense	Gain	Neutral	Broad	chr7	81335014	81335014	T	A
HGF	KASUMI2_HAEMATOP...	CCLE	W415R	Missense	Gain	High	Broad	chr7	81350089	81350089	A	G
HGF	JHUEM7_ENDOMETRIUM	CCLE	T66A	Missense	Diploid	Low	Broad	chr7	81392081	81392081	T	C
HGF	MEWO_SKIN	CCLE	R702C	Missense	Diploid	Medium	Broad	chr7	81331980	81331980	G	A
HGF	DU145_PROSTATE	CCLE	R630L	Missense	Diploid	Neutral	Broad	chr7	81334827	81334827	C	A
HGF	NCIH1385_LUNG	CCLE	P475S	Missense	Gain	Low	Broad	chr7	81340818	81340818	G	A
HGF	MHHCALL4_HAEMATO...	CCLE	G396A	Missense	Diploid	Medium	Broad	chr7	81350145	81350145	C	G
HGF	WM2664_SKIN	CCLE	R197C	Missense	AMP	High	Broad	chr7	81381472	81381472	G	A
HGF	WM115_SKIN	CCLE	R197C	Missense	AMP	High	Broad	chr7	81381472	81381472	G	A
HGF	NCIH727_LUNG	CCLE	C211S	Missense	Gain	High	Broad	chr7	81374430	81374430	C	G
HGF	MFE319_ENDOMETRIUM	CCLE	C469_splice	Splice	Diploid		Broad	chr7	81340836	81340836	C	A
HGF	SW1573_LUNG	CCLE	R220Q	Missense	Gain	Medium	Broad	chr7	81374403	81374403	C	T
HGF	TCGA-C5-A1BQ-01	Cervical (TCGA)	E115Q	Missense	Diploid	Low	WashU	chr7	81388032	81388032	C	G
HGF	TCGA-EK-A2RB-01	Cervical (TCGA)	C84Y	Missense	Gain	Medium	WashU	chr7	81392026	81392026	C	T
HGF	TCGA-EK-A3GK-01	Cervical (TCGA)	F42L	Missense	ShallowDel	Low	WashU	chr7	81392151	81392151	G	T
HGF	TCGA-C5-A1BQ-01	Cervical (TCGA)	G229A	Missense	Diploid	High	WashU	chr7	81374376	81374376	C	G
HGF	TCGA-C5-A3HL-01	Cervical (TCGA)	G229A	Missense	Diploid	High	WashU	chr7	81374376	81374376	C	G
HGF	587368	Colorectal (Genentech)	R234H	Missense	NA	Medium	Genentech	chr7	81374361	81374361	C	T
HGF	587376	Colorectal (Genentech)	I39S	Missense	NA	Neutral	Genentech	chr7	81392161	81392161	A	C
HGF	587222	Colorectal (Genentech)	R234C	Missense	NA	High	Genentech	chr7	81374362	81374362	G	A
HGF	TCGA-AG-A002-01	Colorectal (TCGA pub)	R533*	Nonsense	Diploid		broad.mit.edu;hgsc.bcm.edu	chr7	81336625	81336625	G	A
HGF	TCGA-AG-A002-01	Colorectal (TCGA pub)	D252N	Missense	Diploid	Neutral	broad.mit.edu;hgsc.bcm.edu	chr7	81372780	81372780	C	T
HGF	TCGA-AA-A010-01	Colorectal (TCGA pub)	S486Y	Missense	Diploid	Low	Broad	chr7	81339547	81339547	G	T
HGF	TCGA-AG-A002-01	Colorectal (TCGA pub)	S467Y	Missense	Diploid	Medium	broad.mit.edu;hgsc.bcm.edu	chr7	81346553	81346553	G	T
HGF	TCGA-AA-A010-01	Colorectal (TCGA pub)	S467Y	Missense	Diploid	Medium	Broad	chr7	81346553	81346553	G	T
HGF	TCGA-AA-A010-01	Colorectal (TCGA pub)	L565F	Missense	Diploid	Neutral	Broad	chr7	81335667	81335667	G	A
HGF	TCGA-AA-3966-01	Colorectal (TCGA pub)	P187S	Missense	Diploid	High	Broad	chr7	81381502	81381502	G	A
HGF	TCGA-AA-A010-01	Colorectal (TCGA pub)	G133*	Nonsense	Diploid		Broad	chr7	81386590	81386590	C	A
HGF	TCGA-AA-A010-01	Colorectal (TCGA)	S486Y	Missense	Diploid	Low	Broad	chr7	81339547	81339547	G	T
HGF	TCGA-AA-A010-01	Colorectal (TCGA)	G133*	Nonsense	Diploid		Broad	chr7	81386590	81386590	C	A
HGF	TCGA-AA-3966-01	Colorectal (TCGA)	P187S	Missense	Diploid	High	Broad	chr7	81381502	81381502	G	A
HGF	TCGA-AA-A010-01	Colorectal (TCGA)	S467Y	Missense	Diploid	Medium	Broad	chr7	81346553	81346553	G	T
HGF	TCGA-AG-A002-01	Colorectal (TCGA)	S467Y	Missense	Diploid	Medium	Broad	chr7	81346553	81346553	G	T
HGF	TCGA-AA-A010-01	Colorectal (TCGA)	L565F	Missense	Diploid	Neutral	Broad	chr7	81335667	81335667	G	A
HGF	TCGA-AG-A002-01	Colorectal (TCGA)	R533*	Nonsense	Diploid		Broad	chr7	81336625	81336625	G	A
HGF	TCGA-AG-A002-01	Colorectal (TCGA)	D252N	Missense	Diploid	Neutral	Broad	chr7	81372780	81372780	C	T
HGF	ESO-0255	Esophagus (Broad)	N371I	Missense	NA	Medium	Broad	chr7	81355262	81355262	T	A
HGF	ESO-003	Esophagus (Broad)	G449R	Missense	NA	Low	Broad	chr7	81346608	81346608	C	T
HGF	ESO-0015	Esophagus (Broad)	D330N	Missense	NA	Low	Broad	chr7	81358973	81358973	C	T
HGF	ESCC-134T	Esophagus sq (ICGC)	D462H	Missense	NA	Medium	BGI	chr7	81346569	81346569	C	G
HGF	TCGA-15-0742-01	GBM (TCGA 2013)	R702H	Missense	Gain	Low	Broad	chr7	81331979	81331979	C	T
HGF	TCGA-15-0742-01	GBM (TCGA)	R702H	Missense	Gain	Low	Broad	chr7	81331979	81331979	C	T
HGF	TCGA-CR-7399-01	Head & neck (TCGA)	C149Y	Missense	ShallowDel	High	Broad	chr7	81386541	81386541	C	T
HGF	TCGA-CR-7364-01	Head & neck (TCGA)	W451C	Missense	Diploid	High	Broad	chr7	81346600	81346600	C	G
HGF	TCGA-CV-7406-01	Head & neck (TCGA)	H237Y	Missense	Diploid	Neutral	Broad	chr7	81374353	81374353	G	A
HGF	TCGA-BA-5152-01	Head & neck (TCGA)	R630P	Missense	ShallowDel	Medium	Broad	chr7	81334827	81334827	C	G
HGF	TCGA-CV-7429-01	Head & neck (TCGA)	P187S	Missense	ShallowDel	High	Broad	chr7	81381502	81381502	G	A
HGF	TCGA-CV-7245-01	Head & neck (TCGA)	F99L	Missense	Gain	Neutral	Broad	chr7	81388078	81388078	G	T
HGF	TCGA-CV-6441-01	Head & neck (TCGA)	R350*	Nonsense	Diploid		Broad	chr7	81355326	81355326	G	A
HGF	TCGA-CV-5432-01	Head & neck (TCGA)	Y544F	Missense	Gain	Low	Broad	chr7	81335729	81335729	T	A
HGF	TCGA-CV-5432-01	Head & neck (TCGA pub)	Y544F	Missense	Gain	Low	Broad	chr7	81335729	81335729	T	A
HGF	TCGA-BA-5152-01	Head & neck (TCGA pub)	R630P	Missense	ShallowDel	Medium	Broad	chr7	81334827	81334827	C	G
HGF	TCGA-CV-7429-01	Head & neck (TCGA pub)	P187S	Missense	ShallowDel	High	Broad	chr7	81381502	81381502	G	A
HGF	TCGA-CV-7245-01	Head & neck (TCGA pub)	F99L	Missense	Gain	Neutral	Broad	chr7	81388078	81388078	G	T
HGF	TCGA-CV-7406-01	Head & neck (TCGA pub)	H237Y	Missense	Diploid	Neutral	Broad	chr7	81374353	81374353	G	A
HGF	TCGA-CR-7399-01	Head & neck (TCGA pub)	C149Y	Missense	ShallowDel	High	Broad	chr7	81386541	81386541	C	T
HGF	TCGA-CV-6441-01	Head & neck (TCGA pub)	R350*	Nonsense	Diploid		Broad	chr7	81355326	81355326	G	A
HGF	TCGA-CR-7364-01	Head & neck (TCGA pub)	W451C	Missense	Diploid	High	Broad	chr7	81346600	81346600	C	G
HGF	TCGA-BP-5176-01	ccRCC (TCGA pub)	D444A	Missense	Diploid	Medium	broad.mit.edu;hgsc.bcm.edu;ucsc.edu	chr7	81346622	81346622	T	G
HGF	TCGA-BP-5176-01	ccRCC (TCGA)	D444A	Missense	Diploid	Medium	broad.mit.edu;hgsc.bcm.edu;ucsc.edu	chr7	81346622	81346622	T	G
HGF	H092431	Liver (AMC)	G146R	Missense	Diploid	Medium	LGGM	chr7	81386551	81386551	C	G
HGF	TCGA-BC-A217-01	Liver (TCGA)	P483Q	Missense	ShallowDel		hgsc.bcm.edu;broad.mit.edu;ucsc.edu;bcgsc.ca	chr7	81339555	81339556	GG	TT
HGF	TCGA-MI-A75G-01	Liver (TCGA)	L222I	Missense	Gain	Neutral	hgsc.bcm.edu;broad.mit.edu;ucsc.edu;bcgsc.ca;mdanderson.org	chr7	81374398	81374398	G	T
HGF	TCGA-ES-A2HT-01	Liver (TCGA)	D543N	Missense	Diploid	Neutral	hgsc.bcm.edu;bcgsc.ca	chr7	81335733	81335733	C	T
HGF	TCGA-BC-A3KF-01	Liver (TCGA)	Y333H	Missense	Diploid	Neutral	hgsc.bcm.edu;broad.mit.edu;bcgsc.ca	chr7	81358964	81358964	A	G
HGF	TCGA-G3-A5SL-01	Liver (TCGA)	D264Y	Missense	Gain	High	hgsc.bcm.edu;broad.mit.edu;ucsc.edu;bcgsc.ca;mdanderson.org	chr7	81372744	81372744	C	A
HGF	LUAD-YINHD	Lung adeno (Broad)	D264Y	Missense	Diploid	High	Broad	chr7	81372744	81372744	C	A
HGF	LUAD-S01409	Lung adeno (Broad)	R514K	Missense	ShallowDel	Low	Broad	chr7	81339463	81339463	C	T
HGF	LUAD-RT-S01813	Lung adeno (Broad)	D543Y	Missense	Diploid	Neutral	Broad	chr7	81335733	81335733	C	A
HGF	LUAD-S01315	Lung adeno (Broad)	H423L	Missense	Diploid	Medium	Broad	chr7	81350064	81350064	T	A
HGF	LUAD-YKER9	Lung adeno (Broad)	Y625C	Missense	Diploid	Low	Broad	chr7	81334842	81334842	T	C
HGF	LUAD-E00443	Lung adeno (Broad)	L172V	Missense	Diploid	Medium	Broad	chr7	81381547	81381547	G	C
HGF	LUAD-S01405	Lung adeno (Broad)	K144N	Missense	Diploid	Medium	Broad	chr7	81386555	81386555	C	G
HGF	LUAD-RT-S01818	Lung adeno (Broad)	G169V	Missense	Diploid	Low	Broad	chr7	81381555	81381555	C	A
HGF	LUAD-CHTN-MAD06-...	Lung adeno (Broad)	A447S	Missense	Diploid	Neutral	Broad	chr7	81346614	81346614	C	A
HGF	LUAD-74TBW	Lung adeno (Broad)	P81L	Missense	Diploid	Low	Broad	chr7	81392035	81392035	G	A
HGF	LUAD-S01409	Lung adeno (Broad)	C271*	Nonsense	ShallowDel		Broad	chr7	81372721	81372721	G	T
HGF	LUAD-YINHD	Lung adeno (Broad)	G455*	Nonsense	Diploid		Broad	chr7	81346590	81346590	C	A
HGF	LUAD-5V8LT	Lung adeno (Broad)	W547L	Missense	Diploid	Neutral	Broad	chr7	81335720	81335720	C	A
HGF	LUAD_E00522	Lung adeno (Broad)	P299T	Missense	Diploid	Low	Broad	chr7	81359066	81359066	G	T
HGF	LUAD-S01356	Lung adeno (Broad)	Y712S	Missense	Diploid	Medium	Broad	chr7	81331949	81331949	T	G
HGF	LUAD-B00416	Lung adeno (Broad)	Q307H	Missense	Diploid	Neutral	Broad	chr7	81359040	81359040	T	A
HGF	TCGA-95-7039-01	Lung adeno (TCGA pub)	V88F	Missense	AMP	Neutral	Broad	chr7	81388113	81388113	C	A
HGF	TCGA-05-4410-01	Lung adeno (TCGA pub)	L410I	Missense	Gain	Low	Broad	chr7	81350104	81350104	G	T
HGF	TCGA-44-2659-01	Lung adeno (TCGA pub)	P574T	Missense	Gain	Medium	Broad	chr7	81335640	81335640	G	T
HGF	TCGA-05-4420-01	Lung adeno (TCGA pub)	E437Q	Missense	Gain	Neutral	Broad	chr7	81346644	81346644	C	G
HGF	TCGA-49-4506-01	Lung adeno (TCGA pub)	S161_splice	Splice	ShallowDel		Broad	chr7	81386504	81386504	C	T
HGF	TCGA-55-6982-01	Lung adeno (TCGA pub)	E608K	Missense	ShallowDel	Low	Broad	chr7	81335005	81335005	C	T
HGF	TCGA-05-4424-01	Lung adeno (TCGA pub)	R93T	Missense	Diploid	Neutral	Broad	chr7	81388097	81388097	C	G
HGF	TCGA-50-5049-01	Lung adeno (TCGA pub)	W617C	Missense	Gain	High	Broad	chr7	81334976	81334976	C	A
HGF	TCGA-75-7031-01	Lung adeno (TCGA pub)	C535W	Missense	Diploid	High	Broad	chr7	81336617	81336617	A	C
HGF	TCGA-38-4632-01	Lung adeno (TCGA pub)	G216W	Missense	Gain	High	Broad	chr7	81374416	81374416	C	A
HGF	TCGA-78-7536-01	Lung adeno (TCGA pub)	N121K	Missense	Diploid	Neutral	Broad	chr7	81388012	81388012	G	T
HGF	TCGA-05-4422-01	Lung adeno (TCGA pub)	M686T	Missense	Diploid	Neutral	Broad	chr7	81332027	81332027	A	G
HGF	TCGA-91-6829-01	Lung adeno (TCGA pub)	N175S	Missense	Diploid	Medium	Broad	chr7	81381537	81381537	T	C
HGF	TCGA-78-7536-01	Lung adeno (TCGA pub)	P55T	Missense	Diploid	Low	Broad	chr7	81392114	81392114	G	T
HGF	TCGA-05-5428-01	Lung adeno (TCGA pub)	D462E	Missense	Gain	Neutral	Broad	chr7	81346567	81346567	A	T
HGF	TCGA-05-4396-01	Lung adeno (TCGA pub)	R279G	Missense	Diploid	Medium	Broad	chr7	81372699	81372699	G	C
HGF	TCGA-44-4112-01	Lung adeno (TCGA pub)	P700T	Missense	Diploid	Low	Broad	chr7	81331986	81331986	G	T
HGF	TCGA-86-6851-01	Lung adeno (TCGA pub)	G185R	Missense	Diploid	Low	Broad	chr7	81381508	81381508	C	T
HGF	TCGA-64-1676-01	Lung adeno (TCGA pub)	W98C	Missense	Gain	Medium	Broad	chr7	81388081	81388081	C	A
HGF	TCGA-55-7283-01	Lung adeno (TCGA pub)	D275Y	Missense	Gain	Medium	Broad	chr7	81372711	81372711	C	A
HGF	TCGA-95-7039-01	Lung adeno (TCGA pub)	S145I	Missense	AMP	High	Broad	chr7	81386553	81386553	C	A
HGF	TCGA-05-4382-01	Lung adeno (TCGA pub)	K347N	Missense	Diploid	Medium	Broad	chr7	81355333	81355333	C	A
HGF	TCGA-05-4382-01	Lung adeno (TCGA pub)	F593V	Missense	Diploid	Neutral	Broad	chr7	81335050	81335050	A	C
HGF	TCGA-95-7039-01	Lung adeno (TCGA pub)	S135I	Missense	AMP	Medium	Broad	chr7	81386583	81386583	C	A
HGF	TCGA-44-2659-01	Lung adeno (TCGA)	P574T	Missense	Gain	Medium	Broad	chr7	81335640	81335640	G	T
HGF	TCGA-05-4420-01	Lung adeno (TCGA)	E437Q	Missense	Gain	Neutral	Broad	chr7	81346644	81346644	C	G
HGF	TCGA-38-4632-01	Lung adeno (TCGA)	G216W	Missense	Gain	High	Broad	chr7	81374416	81374416	C	A
HGF	TCGA-05-4422-01	Lung adeno (TCGA)	M686T	Missense	Diploid	Neutral	Broad	chr7	81332027	81332027	A	G
HGF	TCGA-91-6829-01	Lung adeno (TCGA)	N175S	Missense	Diploid	Medium	Broad	chr7	81381537	81381537	T	C
HGF	TCGA-05-4424-01	Lung adeno (TCGA)	R93T	Missense	Diploid	Neutral	Broad	chr7	81388097	81388097	C	G
HGF	TCGA-05-4396-01	Lung adeno (TCGA)	R76M	Missense	Diploid	Medium	Broad	chr7	81392050	81392050	C	A
HGF	TCGA-50-5049-01	Lung adeno (TCGA)	W617C	Missense	Gain	High	Broad	chr7	81334976	81334976	C	A
HGF	TCGA-44-3918-01	Lung adeno (TCGA)	G308V	Missense	Gain	Medium	Broad	chr7	81359038	81359038	C	A
HGF	TCGA-05-4396-01	Lung adeno (TCGA)	R279G	Missense	Diploid	Medium	Broad	chr7	81372699	81372699	G	C
HGF	TCGA-50-5049-01	Lung adeno (TCGA)	A661D	Missense	Gain	Neutral	Broad	chr7	81334734	81334734	G	T
HGF	TCGA-05-4382-01	Lung adeno (TCGA)	F593V	Missense	Diploid	Neutral	Broad	chr7	81335050	81335050	A	C
HGF	TCGA-49-4506-01	Lung adeno (TCGA)	S161_splice	Splice	ShallowDel		Broad	chr7	81386504	81386504	C	T
HGF	TCGA-05-5428-01	Lung adeno (TCGA)	D462E	Missense	Gain	Neutral	Broad	chr7	81346567	81346567	A	T
HGF	TCGA-44-4112-01	Lung adeno (TCGA)	P700T	Missense	Diploid	Low	Broad	chr7	81331986	81331986	G	T
HGF	TCGA-05-4382-01	Lung adeno (TCGA)	K347N	Missense	Diploid	Medium	Broad	chr7	81355333	81355333	C	A
HGF	TCGA-05-4427-01	Lung adeno (TCGA)	C365S	Missense	ShallowDel	High	Broad	chr7	81355281	81355281	A	T
HGF	TCGA-05-4396-01	Lung adeno (TCGA)	R314M	Missense	Diploid	High	Broad	chr7	81359020	81359020	C	A
HGF	TCGA-64-1676-01	Lung adeno (TCGA)	W98C	Missense	Gain	Medium	Broad	chr7	81388081	81388081	C	A
HGF	TCGA-05-4410-01	Lung adeno (TCGA)	L410I	Missense	Gain	Low	Broad	chr7	81350104	81350104	G	T
HGF	TCGA-22-5492-01	Lung squ (TCGA pub)	Y136C	Missense	Diploid	High	Broad	chr7	81386580	81386580	T	C
HGF	TCGA-22-4601-01	Lung squ (TCGA pub)	I477fs	FS del	Diploid		Broad	chr7	81340811	81340811	A	-
HGF	TCGA-18-3419-01	Lung squ (TCGA pub)	G113S	Missense	Gain	Neutral	Broad	chr7	81388038	81388038	C	T
HGF	TCGA-18-4721-01	Lung squ (TCGA pub)	R134H	Missense	Diploid	Neutral	Broad	chr7	81386586	81386586	C	T
HGF	TCGA-66-2787-01	Lung squ (TCGA pub)	K724M	Missense	Gain	Low	Broad	chr7	81331913	81331913	T	A
HGF	TCGA-56-5897-01	Lung squ (TCGA pub)	T139K	Missense	Diploid	Low	Broad	chr7	81386571	81386571	G	T
HGF	TCGA-56-5897-01	Lung squ (TCGA)	T139K	Missense	Diploid	Low	Broad	chr7	81386571	81386571	G	T
HGF	TCGA-66-2756-01	Lung squ (TCGA)	K724N	Missense	Diploid	Neutral	Broad	chr7	81331912	81331912	C	A
HGF	TCGA-18-4721-01	Lung squ (TCGA)	R134H	Missense	Gain	Neutral	Broad	chr7	81386586	81386586	C	T
HGF	TCGA-66-2787-01	Lung squ (TCGA)	K724M	Missense	Gain	Low	Broad	chr7	81331913	81331913	T	A
HGF	TCGA-18-3419-01	Lung squ (TCGA)	G113S	Missense	Gain	Neutral	Broad	chr7	81388038	81388038	C	T
HGF	TCGA-21-1070-01	Lung squ (TCGA)	C377F	Missense	Gain	High	Broad	chr7	81355244	81355244	C	A
HGF	TCGA-60-2723-01	Lung squ (TCGA)	C206R	Missense	Gain	High	Broad	chr7	81381445	81381445	A	G
HGF	TCGA-22-4601-01	Lung squ (TCGA)	I477fs	FS del	Diploid		Broad	chr7	81340811	81340811	A	-
HGF	TCGA-66-2759-01	Lung squ (TCGA)	W415*	Nonsense	Diploid		Broad	chr7	81350087	81350087	C	T
HGF	TCGA-22-5492-01	Lung squ (TCGA)	Y136C	Missense	Diploid	High	Broad	chr7	81386580	81386580	T	C
HGF	Sample_16	MPNST (MSKCC)	F344L	Missense	Diploid	Low	NA	chr7	81358929	81358929	G	C
HGF	MD-334	MBL (Broad)	G396D	Missense	NA	Medium	Broad	chr7	81350145	81350145	C	T
HGF	MM-0604	MM (Broad)	K170Q	Missense	NA	Low	Broad	chr7	81381553	81381553	T	G
HGF	NCI_H322M	NCI-60	P465R	Missense	Gain	Low	discover.nci.nih.gov	chr7	81346559	81346559	G	C
HGF	DU_145	NCI-60	R630L	Missense	Diploid	Neutral	discover.nci.nih.gov	chr7	81334827	81334827	C	A
HGF	TCGA-13-0924-01	Ovarian (TCGA pub)	G520*	Nonsense	Diploid		WashU	chr7	81336664	81336664	C	A
HGF	TCGA-61-2008-01	Ovarian (TCGA pub)	W329*	Nonsense	Gain		Broad	chr7	81358974	81358974	C	T
HGF	TCGA-61-2008-01	Ovarian (TCGA)	W329*	Nonsense	Gain		Broad	chr7	81358974	81358974	C	T
HGF	TCGA-13-0924-01	Ovarian (TCGA)	G520*	Nonsense	Diploid		WashU	chr7	81336664	81336664	C	A
HGF	ICGC_0067_TD	Pancreas (ICGC)	Y619C	Missense	NA	Low	qcmg.uq.edu.au	chr7	81334971	81334971	T	C
HGF	TCGA-EJ-5515-01	Prostate (TCGA)	Q309K	Missense	Diploid	Neutral	Broad	chr7	81359036	81359036	G	T
HGF	TCGA-G9-6371-01	Prostate (TCGA)	C464Y	Missense	Gain	High	Broad	chr7	81346562	81346562	C	T
HGF	MSK-PCa4.o	Prostate Organoids	T45P	Missense	NA		NA	chr7	81392144	81392144	T	G
HGF	MEL-JWCI-WGS-19	Melanoma (Broad)	P180L	Missense	NA	Medium	Broad	chr7	81381522	81381522	G	A
HGF	MEL-JWCI-WGS-4	Melanoma (Broad)	G79E	Missense	NA	Low	Broad	chr7	81392041	81392041	C	T
HGF	MEL-JWCI-WGS-22	Melanoma (Broad)	L688F	Missense	NA	Neutral	Broad	chr7	81332022	81332022	G	A
HGF	MEL-Ma-Mel-67	Melanoma (Broad)	S45L	Missense	NA	Low	Broad	chr7	81392143	81392143	G	A
HGF	MEL-Ma-Mel-05	Melanoma (Broad)	E111K	Missense	NA	Neutral	Broad	chr7	81388044	81388044	C	T
HGF	ME033	Melanoma (Broad)	K253T	Missense	NA	Medium	Broad	chr7	81372776	81372776	T	G
HGF	TCGA-ER-A19H-06	Melanoma (TCGA)	R33K	Missense	Gain	Neutral	Broad	chr7	81392179	81392179	C	T
HGF	TCGA-FS-A1ZQ-06	Melanoma (TCGA)	E183K	Missense	Gain	Low	Broad	chr7	81381514	81381514	C	T
HGF	TCGA-D3-A2J8-06	Melanoma (TCGA)	D257N	Missense	Diploid	Low	Broad	chr7	81372765	81372765	C	T
HGF	TCGA-EE-A29C-06	Melanoma (TCGA)	E199K	Missense	Gain	Medium	Broad	chr7	81381466	81381466	C	T
HGF	TCGA-FR-A3YN-06	Melanoma (TCGA)	E199K	Missense	Gain	Medium	Broad	chr7	81381466	81381466	C	T
HGF	TCGA-EE-A2MP-06	Melanoma (TCGA)	R181P	Missense	ShallowDel	Low	Broad	chr7	81381519	81381519	C	G
HGF	TCGA-D9-A6EA-06	Melanoma (TCGA)	S166N	Missense	Gain	Neutral	Broad	chr7	81381564	81381564	C	T
HGF	TCGA-GN-A262-06	Melanoma (TCGA)	E111K	Missense	Diploid	Neutral	Broad	chr7	81388044	81388044	C	T
HGF	TCGA-D3-A3CC-06	Melanoma (TCGA)	E437D	Missense	Gain	Low	Broad	chr7	81346642	81346642	C	G
HGF	TCGA-FS-A1ZT-06	Melanoma (TCGA)	P194S	Missense	ShallowDel	Medium	Broad	chr7	81381481	81381481	G	A
HGF	TCGA-D3-A2JF-06	Melanoma (TCGA)	G216E	Missense	Diploid	High	Broad	chr7	81374415	81374415	C	T
HGF	TCGA-EE-A29M-06	Melanoma (TCGA)	W715*	Nonsense	Gain		Broad	chr7	81331939	81331939	C	T
HGF	TCGA-D9-A1JW-06	Melanoma (TCGA)	A289T	Missense	Diploid	Low	Broad	chr7	81372669	81372669	C	T
HGF	TCGA-DA-A1I5-06	Melanoma (TCGA)	G79E	Missense	Gain	Low	Broad	chr7	81392041	81392041	C	T
HGF	TCGA-EE-A2GC-06	Melanoma (TCGA)	W98*	Nonsense	Diploid		Broad	chr7	81388081	81388081	C	T
HGF	TCGA-EE-A29M-06	Melanoma (TCGA)	P204S	Missense	Gain	Medium	Broad	chr7	81381451	81381451	G	A
HGF	TCGA-D3-A5GS-06	Melanoma (TCGA)	G648E	Missense	Gain	Low	Broad	chr7	81334773	81334773	C	T
HGF	TCGA-FS-A4FB-06	Melanoma (TCGA)	G254S	Missense	Diploid	Low	Broad	chr7	81372774	81372774	C	T
HGF	TCGA-GF-A6C9-06	Melanoma (TCGA)	G671R	Missense	Gain	Medium	Broad	chr7	81332073	81332073	C	T
HGF	TCGA-D9-A149-06	Melanoma (TCGA)	V209I	Missense	Gain	Low	Broad	chr7	81381436	81381436	C	T
HGF	TCGA-FW-A3R5-06	Melanoma (TCGA)	R181Q	Missense	Diploid	Low	Broad	chr7	81381519	81381519	C	T
HGF	TCGA-DA-A1I1-06	Melanoma (TCGA)	E174K	Missense	Diploid	Low	Broad	chr7	81381541	81381541	C	T
HGF	TCGA-D3-A3ML-06	Melanoma (TCGA)	S45L	Missense	Gain	Low	Broad	chr7	81392143	81392143	G	A
HGF	TCGA-EE-A2MM-06	Melanoma (TCGA)	R393C	Missense	Gain	Medium	Broad	chr7	81350155	81350155	G	A
HGF	TCGA-D3-A2JF-06	Melanoma (TCGA)	R178Q	Missense	Diploid	High	Broad	chr7	81381528	81381528	C	T
HGF	TCGA-D3-A2JO-06	Melanoma (TCGA)	R178Q	Missense	Diploid	High	Broad	chr7	81381528	81381528	C	T
HGF	TCGA-D9-A149-06	Melanoma (TCGA)	P100L	Missense	Gain	Low	Broad	chr7	81388076	81388076	G	A
HGF	TCGA-D3-A5GU-06	Melanoma (TCGA)	R178*	Nonsense	Gain		Broad	chr7	81381529	81381529	G	A
HGF	TCGA-EE-A181-06	Melanoma (TCGA)	P151L	Missense	Gain	Low	Broad	chr7	81386535	81386535	G	A
HGF	YUBER	Melanoma (Yale)	D297N	Missense	NA	Medium	yale.edu	chr7	81359072	81359072	C	T
HGF	YUDUTY	Melanoma (Yale)	P457S	Missense	NA	Low	yale.edu	chr7	81346584	81346584	G	A
HGF	YURTHE	Melanoma (Yale)	E174K	Missense	NA	Low	yale.edu	chr7	81381541	81381541	C	T
HGF	YUWAND	Melanoma (Yale)	G388E	Missense	NA	Neutral	yale.edu	chr7	81355211	81355211	C	T
HGF	YURED	Melanoma (Yale)	P430S	Missense	NA	Low	yale.edu	chr7	81346665	81346665	G	A
HGF	YUKLAB	Melanoma (Yale)	G310K	Missense	NA		yale.edu	chr7	81359032	81359033	CC	TT
HGF	YUWAND	Melanoma (Yale)	E199K	Missense	NA	Medium	yale.edu	chr7	81381466	81381466	C	T
HGF	YUPROST	Melanoma (Yale)	G674D	Missense	NA	High	yale.edu	chr7	81332063	81332063	C	T
HGF	S01453	Lung SC (CLCGP)	R424C	Missense	NA	Medium	CLCGP	chr7	81350062	81350062	G	A
HGF	S00841	Lung SC (CLCGP)	G169C	Missense	NA	Neutral	CLCGP	chr7	81381556	81381556	C	A
HGF	S01563	Lung SC (CLCGP)	R168L	Missense	NA	Low	CLCGP	chr7	81381558	81381558	C	A
HGF	134430	Lung SC (JHU)	R514*	Nonsense	NA		JHU	chr7	81339464	81339464	T	A
HGF	585260	Lung SC (JHU)	S166I	Missense	NA	Low	JHU	chr7	81381564	81381564	C	A
HGF	pfg102T	Stomach (Pfizer UHK)	G216V	Missense	NA	High	pfizer_uhongkong	chr7	81374415	81374415	C	A
HGF	TCGA-BR-8297-01	Stomach (TCGA pub)	P357Q	Missense	Gain	High	Broad	chr7	81355304	81355304	G	T
HGF	TCGA-CG-5726-01	Stomach (TCGA pub)	R249_splice	Splice	Gain		Broad	chr7	81372788	81372788	C	T
HGF	TCGA-D7-6822-01	Stomach (TCGA pub)	C604Y	Missense	Diploid	Neutral	Broad	chr7	81335016	81335016	C	T
HGF	TCGA-D7-8575-01	Stomach (TCGA pub)	R261H	Missense	ShallowDel	High	Broad	chr7	81372752	81372752	C	T
HGF	TCGA-CG-4469-01	Stomach (TCGA pub)	V88G	Missense	Gain	Neutral	Broad	chr7	81388112	81388112	A	C
HGF	TCGA-BR-4362-01	Stomach (TCGA pub)	A289T	Missense	Gain	Low	Broad	chr7	81372669	81372669	C	T
HGF	TCGA-CD-5800-01	Stomach (TCGA pub)	A289T	Missense	ShallowDel	Low	Broad	chr7	81372669	81372669	C	T
HGF	TCGA-CG-5721-01	Stomach (TCGA pub)	D54E	Missense	Diploid	Low	Broad	chr7	81392115	81392115	A	T
HGF	TCGA-CG-5721-01	Stomach (TCGA pub)	C271H	Missense	Diploid		Broad	chr7	81372722	81372723	CA	TG
HGF	TCGA-BR-6452-01	Stomach (TCGA pub)	M223V	Missense	Diploid	Neutral	Broad	chr7	81374395	81374395	T	C
HGF	TCGA-BR-8485-01	Stomach (TCGA pub)	K434T	Missense	Diploid	Low	Broad	chr7	81346652	81346652	T	G
HGF	TCGA-BR-8679-01	Stomach (TCGA pub)	K434M	Missense	Gain	Medium	Broad	chr7	81346652	81346652	T	A
HGF	TCGA-BR-4362-01	Stomach (TCGA pub)	T476I	Missense	Gain	Neutral	Broad	chr7	81340814	81340814	G	A
HGF	TCGA-CG-4474-01	Stomach (TCGA pub)	R181*	Nonsense	Gain		Broad	chr7	81381520	81381520	G	A
HGF	TCGA-CG-5723-01	Stomach (TCGA pub)	D444G	Missense	Diploid	Low	Broad	chr7	81346622	81346622	T	C
HGF	TCGA-BR-8679-01	Stomach (TCGA)	K434M	Missense	Gain	Medium	Broad	chr7	81346652	81346652	T	A
HGF	TCGA-CG-5721-01	Stomach (TCGA)	D54E	Missense	Diploid	Low	Broad	chr7	81392115	81392115	A	T
HGF	TCGA-CG-5726-01	Stomach (TCGA)	R249_splice	Splice	Gain		Broad	chr7	81372788	81372788	C	T
HGF	TCGA-CG-4469-01	Stomach (TCGA)	V88G	Missense	Gain	Neutral	Broad	chr7	81388112	81388112	A	C
HGF	TCGA-D7-6822-01	Stomach (TCGA)	C604Y	Missense	Diploid	Neutral	Broad	chr7	81335016	81335016	C	T
HGF	TCGA-BR-8485-01	Stomach (TCGA)	K434T	Missense	Diploid	Low	Broad	chr7	81346652	81346652	T	G
HGF	TCGA-BR-6452-01	Stomach (TCGA)	M223V	Missense	Diploid	Neutral	Broad	chr7	81374395	81374395	T	C
HGF	TCGA-CG-5723-01	Stomach (TCGA)	D444G	Missense	Diploid	Low	Broad	chr7	81346622	81346622	T	C
HGF	TCGA-BR-4362-01	Stomach (TCGA)	T476I	Missense	Gain	Neutral	Broad	chr7	81340814	81340814	G	A
HGF	TCGA-CG-5721-01	Stomach (TCGA)	C271H	Missense	Diploid		Broad	chr7	81372722	81372723	CA	TG
HGF	TCGA-BR-4362-01	Stomach (TCGA)	A289T	Missense	Gain	Low	Broad	chr7	81372669	81372669	C	T
HGF	TCGA-CD-5800-01	Stomach (TCGA)	A289T	Missense	ShallowDel	Low	Broad	chr7	81372669	81372669	C	T
HGF	TCGA-CG-4474-01	Stomach (TCGA)	R181*	Nonsense	Gain		Broad	chr7	81381520	81381520	G	A
HGF	TCGA-ND-A4W6-01	Uterine CS (TCGA)	D117H	Missense	ShallowDel	Medium	Broad	chr7	81388026	81388026	C	G
HGF	TCGA-AP-A0LM-01	Uterine (TCGA)	P726S	Missense	Diploid	Neutral	WashU	chr7	81331908	81331908	G	A
HGF	TCGA-D1-A103-01	Uterine (TCGA)	F706V	Missense	Diploid	Medium	WashU	chr7	81331968	81331968	A	C
HGF	TCGA-AX-A0J1-01	Uterine (TCGA)	L688I	Missense	Diploid	Neutral	WashU	chr7	81332022	81332022	G	T
HGF	TCGA-D1-A16Y-01	Uterine (TCGA)	D462E	Missense	Diploid	Neutral	WashU	chr7	81346567	81346567	A	C
HGF	TCGA-AP-A051-01	Uterine (TCGA)	R279C	Missense	Diploid	High	WashU	chr7	81372699	81372699	G	A
HGF	TCGA-B5-A0JY-01	Uterine (TCGA)	C84F	Missense	Diploid	Medium	WashU	chr7	81392026	81392026	C	A
HGF	TCGA-AP-A051-01	Uterine (TCGA)	R630*	Nonsense	Diploid		WashU	chr7	81334828	81334828	G	A
HGF	TCGA-AP-A0LM-01	Uterine (TCGA)	R539Q	Missense	Diploid	Neutral	WashU	chr7	81336606	81336606	C	T
HGF	TCGA-BS-A0UF-01	Uterine (TCGA)	P263S	Missense	Diploid	High	WashU	chr7	81372747	81372747	G	A
HGF	TCGA-B5-A0JY-01	Uterine (TCGA)	P443T	Missense	Diploid	High	WashU	chr7	81346626	81346626	G	T
HGF	TCGA-B5-A0JY-01	Uterine (TCGA)	R393C	Missense	Diploid	Medium	WashU	chr7	81350155	81350155	G	A
HGF	TCGA-BS-A0UF-01	Uterine (TCGA)	S486Y	Missense	Diploid	Low	WashU	chr7	81339547	81339547	G	T
HGF	TCGA-BS-A0U7-01	Uterine (TCGA)	A56V	Missense	Diploid	Low	WashU	chr7	81392110	81392110	G	A
HGF	TCGA-BS-A0TE-01	Uterine (TCGA)	D390E	Missense	Gain	Neutral	WashU	chr7	81350162	81350162	A	C
HGF	TCGA-D1-A103-01	Uterine (TCGA pub)	F706V	Missense	Diploid	Medium	WashU	chr7	81331968	81331968	A	C
HGF	TCGA-D1-A16Y-01	Uterine (TCGA pub)	D462E	Missense	Diploid	Neutral	WashU	chr7	81346567	81346567	A	C
HGF	TCGA-AX-A0J1-01	Uterine (TCGA pub)	L688I	Missense	Diploid	Neutral	WashU	chr7	81332022	81332022	G	T
HGF	TCGA-AP-A051-01	Uterine (TCGA pub)	R279C	Missense	Diploid	High	WashU	chr7	81372699	81372699	G	A
HGF	TCGA-AP-A0LM-01	Uterine (TCGA pub)	P726S	Missense	Diploid	Neutral	WashU	chr7	81331908	81331908	G	A
HGF	TCGA-B5-A0JY-01	Uterine (TCGA pub)	C84F	Missense	Diploid	Medium	WashU	chr7	81392026	81392026	C	A
HGF	TCGA-AP-A0LM-01	Uterine (TCGA pub)	R539Q	Missense	Diploid	Neutral	WashU	chr7	81336606	81336606	C	T
HGF	TCGA-AP-A051-01	Uterine (TCGA pub)	R630*	Nonsense	Diploid		WashU	chr7	81334828	81334828	G	A
HGF	TCGA-BS-A0UF-01	Uterine (TCGA pub)	P263S	Missense	Diploid	High	WashU	chr7	81372747	81372747	G	A
HGF	TCGA-B5-A0JY-01	Uterine (TCGA pub)	R393C	Missense	Diploid	Medium	WashU	chr7	81350155	81350155	G	A
HGF	TCGA-BS-A0UF-01	Uterine (TCGA pub)	S486Y	Missense	Diploid	Low	WashU	chr7	81339547	81339547	G	T
HGF	TCGA-BS-A0U7-01	Uterine (TCGA pub)	A56V	Missense	Diploid	Low	WashU	chr7	81392110	81392110	G	A
HGF	TCGA-B5-A0JY-01	Uterine (TCGA pub)	P443T	Missense	Diploid	High	WashU	chr7	81346626	81346626	G	T
IGF1	BR-M-155	Breast (Broad)	L11S	Missense	NA	Low	Broad	chr12	102874128	102874128	A	G
IGF1	TCGA-AR-A0U4-01	Breast (TCGA pub)	I171M	Missense	Diploid	Neutral	WashU	chr12	102811671	102811671	G	C
IGF1	587376	Colorectal (Genentech)	F19L	Missense	NA	Low	Genentech	chr12	102874103	102874103	G	T
IGF1	TCGA-AA-A010-01	Colorectal (TCGA pub)	F16L	Missense	Diploid	Neutral	Broad	chr12	102874112	102874112	A	C
IGF1	TCGA-AA-3554-01	Colorectal (TCGA pub)	R125C	Missense	Diploid	Low	Baylor	chr12	102813316	102813316	G	A
IGF1	TCGA-AA-3554-01	Colorectal (TCGA)	R125C	Missense	Diploid	Low	Baylor	chr12	102813316	102813316	G	A
IGF1	TCGA-AA-A010-01	Colorectal (TCGA)	F16L	Missense	Diploid	Neutral	Broad	chr12	102874112	102874112	A	C
IGF1	ESO-0053	Esophagus (Broad)	V121F	Missense	NA	Low	Broad	chr12	102813328	102813328	C	A
IGF1	TCGA-12-0619-01	GBM (TCGA 2013)	L112P	Missense	ShallowDel	Low	Broad	chr12	102813354	102813354	A	G
IGF1	TCGA-12-0619-01	GBM (TCGA)	L112P	Missense	ShallowDel	Low	Broad	chr12	102813354	102813354	A	G
IGF1	H050226	Liver (AMC)	E57*	Nonsense	Diploid		LGGM	chr12	102869472	102869472	C	A
IGF1	H110170	Liver (AMC)	T9N	Missense	Diploid	Low	LGGM	chr12	102874134	102874134	G	T
IGF1	LUAD-RT-S01711	Lung adeno (Broad)	A115fs	FS del	Diploid		Broad	chr12	102813344	102813344	G	-
IGF1	LUAD-5V8LT	Lung adeno (Broad)	L32H	Missense	Diploid	Low	Broad	chr12	102869546	102869546	A	T
IGF1	TCGA-50-5941-01	Lung adeno (TCGA pub)	G90V	Missense	Diploid	High	Broad	chr12	102813420	102813420	C	A
IGF1	TCGA-50-5935-01	Lung adeno (TCGA pub)	Q147H	Missense	Diploid	Neutral	Broad	chr12	102811743	102811743	C	G
IGF1	TCGA-91-6836-01	Lung adeno (TCGA)	*154Y	Nonstop	Gain		Broad	chr12	102796285	102796285	C	A
IGF1	TCGA-05-4396-01	Lung adeno (TCGA)	G55W	Missense	Diploid	Medium	Broad	chr12	102869478	102869478	C	A
IGF1	TCGA-50-5941-01	Lung adeno (TCGA)	G90V	Missense	Diploid	High	Broad	chr12	102813420	102813420	C	A
IGF1	TCGA-50-5935-01	Lung adeno (TCGA)	Q147H	Missense	Diploid	Neutral	Broad	chr12	102811743	102811743	C	G
IGF1	TCGA-66-2771-01	Lung squ (TCGA pub)	K142N	Missense	Diploid	Low	Broad	chr12	102811758	102811758	C	G
IGF1	TCGA-18-3409-01	Lung squ (TCGA pub)	G67R	Missense	Diploid	Medium	Broad	chr12	102869442	102869442	C	T
IGF1	TCGA-43-6770-01	Lung squ (TCGA)	R98Q	Missense	Diploid	Neutral	Broad	chr12	102813396	102813396	C	T
IGF1	TCGA-66-2771-01	Lung squ (TCGA)	K142N	Missense	Diploid	Low	Broad	chr12	102811758	102811758	C	G
IGF1	TCGA-18-3409-01	Lung squ (TCGA)	G67R	Missense	ShallowDel	Medium	Broad	chr12	102869442	102869442	C	T
IGF1	MEL-13567	Melanoma (Broad)	R119C	Missense	NA	Low	Broad	chr12	102813334	102813334	G	A
IGF1	MEL-Ma-Mel-05	Melanoma (Broad)	G183E	Missense	NA	Low	Broad	chr12	102811636	102811636	C	T
IGF1	MEL-JWCI-WGS-1	Melanoma (Broad)	P76S	Missense	NA	Medium	Broad	chr12	102813463	102813463	G	A
IGF1	ME010	Melanoma (Broad)	G194E	Missense	NA	Neutral	Broad	chr12	102811603	102811603	C	T
IGF1	MEL-Ma-Mel-65	Melanoma (Broad)	E166K	Missense	NA	Neutral	Broad	chr12	102811688	102811688	C	T
IGF1	TCGA-EE-A2GD-06	Melanoma (TCGA)	C189Y	Missense	Diploid	Neutral	Broad	chr12	102811618	102811618	C	T
IGF1	TCGA-EE-A2M5-06	Melanoma (TCGA)	R98Q	Missense	Gain	Neutral	Broad	chr12	102813396	102813396	C	T
IGF1	TCGA-FW-A3R5-06	Melanoma (TCGA)	S29F	Missense	ShallowDel	Low	Broad	chr12	102869555	102869555	G	A
IGF1	TCGA-DA-A1HY-06	Melanoma (TCGA)	G164R	Missense	Diploid	Low	Broad	chr12	102811694	102811694	C	T
IGF1	TCGA-EE-A3AA-06	Melanoma (TCGA)	E177K	Missense	ShallowDel	Neutral	Broad	chr12	102811655	102811655	C	T
IGF1	TCGA-FW-A3R5-06	Melanoma (TCGA)	G70S	Missense	ShallowDel		Broad	chr12	102869433	102869434	CC	TT
IGF1	TCGA-DA-A3F8-06	Melanoma (TCGA)	G194E	Missense	Diploid	Neutral	Broad	chr12	102811603	102811603	C	T
IGF1	TCGA-FS-A1ZK-06	Melanoma (TCGA)	A118T	Missense	Gain	Low	Broad	chr12	102813337	102813337	C	T
IGF1	TCGA-D3-A2JO-06	Melanoma (TCGA)	A118T	Missense	Gain	Low	Broad	chr12	102813337	102813337	C	T
IGF1	TCGA-EE-A17Y-06	Melanoma (TCGA)	D93N	Missense	Gain	Low	Broad	chr12	102813412	102813412	C	T
IGF1	YUDIALE	Melanoma (Yale)	G67E	Missense	NA	Medium	yale.edu	chr12	102869441	102869441	C	T
IGF1	pfg160T	Stomach (Pfizer UHK)	K116T	Missense	NA	Low	pfizer_uhongkong	chr12	102813342	102813342	T	G
IGF1	TCGA-HU-A4GN-01	Stomach (TCGA pub)	Q170K	Missense	Diploid	Neutral	Broad	chr12	102811676	102811676	G	T
IGF1	TCGA-CG-5728-01	Stomach (TCGA pub)	R98Q	Missense	Diploid	Neutral	Broad	chr12	102813396	102813396	C	T
IGF1	TCGA-CG-5720-01	Stomach (TCGA pub)	K142N	Missense	Diploid	Low	Broad	chr12	102811758	102811758	C	A
IGF1	TCGA-BR-4257-01	Stomach (TCGA pub)	G164W	Missense	ShallowDel	Low	Broad	chr12	102811694	102811694	C	A
IGF1	TCGA-HU-A4GN-01	Stomach (TCGA)	Q170K	Missense	Diploid	Neutral	Broad	chr12	102811676	102811676	G	T
IGF1	TCGA-BR-4257-01	Stomach (TCGA)	G164W	Missense	ShallowDel	Low	Broad	chr12	102811694	102811694	C	A
IGF1	TCGA-CG-5728-01	Stomach (TCGA)	R98Q	Missense	Diploid	Neutral	Broad	chr12	102813396	102813396	C	T
IGF1	TCGA-CG-5720-01	Stomach (TCGA)	K142N	Missense	Diploid	Low	Broad	chr12	102811758	102811758	C	A
IGF1	TCGA-B5-A0JY-01	Uterine (TCGA)	K193N	Missense	Diploid	Neutral	WashU	chr12	102811605	102811605	T	A
IGF1	TCGA-D1-A16J-01	Uterine (TCGA)	G67E	Missense	Diploid	Medium	WashU	chr12	102869441	102869441	C	T
IGF1	TCGA-BS-A0TC-01	Uterine (TCGA)	F19L	Missense	Diploid	Low	WashU	chr12	102874103	102874103	G	T
IGF1	TCGA-AX-A0J0-01	Uterine (TCGA)	A56D	Missense	Diploid	Low	WashU	chr12	102869474	102869474	G	T
IGF1	TCGA-AP-A059-01	Uterine (TCGA)	Q136H	Missense	Diploid	Neutral	WashU	chr12	102811776	102811776	C	A
IGF1	TCGA-BS-A0TC-01	Uterine (TCGA pub)	F19L	Missense	Diploid	Low	WashU	chr12	102874103	102874103	G	T
IGF1	TCGA-B5-A0JY-01	Uterine (TCGA pub)	K193N	Missense	Diploid	Neutral	WashU	chr12	102811605	102811605	T	A
IGF1	TCGA-D1-A16J-01	Uterine (TCGA pub)	G67E	Missense	Diploid	Medium	WashU	chr12	102869441	102869441	C	T
IGF1	TCGA-AX-A0J0-01	Uterine (TCGA pub)	A56D	Missense	Diploid	Low	WashU	chr12	102869474	102869474	G	T
IL6	TCGA-DK-A2I4-01	Bladder (TCGA pub)	H192Y	Missense	Gain	Low	Broad	chr7	22771127	22771127	C	T
IL6	TCGA-GC-A3I6-01	Bladder (TCGA pub)	K74N	Missense	Gain	Low	Broad	chr7	22768323	22768323	G	C
IL6	TCGA-GC-A3I6-01	Bladder (TCGA)	K74N	Missense	Gain	Low	Broad	chr7	22768323	22768323	G	C
IL6	TCGA-DK-A2I4-01	Bladder (TCGA)	H192Y	Missense	Gain	Low	Broad	chr7	22771127	22771127	C	T
IL6	TCGA-HT-7688-01	Glioma (TCGA)	E127V	Missense	Gain	Low	Broad	chr7	22769188	22769188	A	T
IL6	TCGA-AR-A0U4-01	Breast (TCGA pub)	A13fs	FS del	Diploid		WashU	chr7	22767081	22767081	C	-
IL6	TCGA-A2-A4S1-01	Breast (TCGA)	Q45K	Missense	Gain	Neutral	WashU	chr7	22767176	22767176	C	A
IL6	587376	Colorectal (Genentech)	R52Q	Missense	NA	Neutral	Genentech	chr7	22767198	22767198	G	A
IL6	TCGA-AG-A002-01	Colorectal (TCGA pub)	D62N	Missense	Diploid	Low	broad.mit.edu;hgsc.bcm.edu	chr7	22767227	22767227	G	A
IL6	TCGA-AA-3555-01	Colorectal (TCGA pub)	G63S	Missense	Diploid	Neutral	Baylor	chr7	22767230	22767230	G	A
IL6	TCGA-AA-3555-01	Colorectal (TCGA)	G63S	Missense	Diploid	Neutral	Baylor	chr7	22767230	22767230	G	A
IL6	TCGA-AG-A002-01	Colorectal (TCGA)	D62N	Missense	Diploid	Low	Broad	chr7	22767227	22767227	G	A
IL6	TCGA-32-2634-01	GBM (TCGA 2013)	Y125F	Missense	Diploid	Low	Broad	chr7	22769182	22769182	A	T
IL6	TCGA-32-2634-01	GBM (TCGA)	Y125F	Missense	Diploid	Low	Broad	chr7	22769182	22769182	A	T
IL6	TCGA-UB-A7MC-01	Liver (TCGA)	I60N	Missense	Diploid	Medium	hgsc.bcm.edu;broad.mit.edu;ucsc.edu;bcgsc.ca;mdanderson.org	chr7	22767222	22767222	T	A
IL6	TCGA-K7-A5RF-01	Liver (TCGA)	A28V	Missense	Diploid	Low	hgsc.bcm.edu;broad.mit.edu;bcgsc.ca	chr7	22767126	22767126	C	T
IL6	LUAD-F00057	Lung adeno (Broad)	S65*	Nonsense	Diploid		Broad	chr7	22767237	22767237	C	G
IL6	TCGA-78-7152-01	Lung adeno (TCGA pub)	F4V	Missense	Diploid	Low	Broad	chr7	22766891	22766891	T	G
IL6	TCGA-85-6561-01	Lung squ (TCGA pub)	A28S	Missense	Gain	Low	Broad	chr7	22767125	22767125	G	T
IL6	TCGA-85-6561-01	Lung squ (TCGA)	A28S	Missense	Gain	Low	Broad	chr7	22767125	22767125	G	T
IL6	MM-0600	MM (Broad)	S75N	Missense	NA	Neutral	Broad	chr7	22768325	22768325	G	A
IL6	RPMI_8226	NCI-60	R210P	Missense	Diploid	Medium	discover.nci.nih.gov	chr7	22771182	22771182	G	C
IL6	TCGA-IB-7651-01	Pancreas (TCGA)	P46Q	Missense	Diploid	Neutral	Broad	chr7	22767180	22767180	C	A
IL6	PR-02-1431	Prostate (Broad/Cornell 2013)	MUTATED	translation_start_site	Diploid		Broad	chr7	22765798	22765798	A	T
IL6	TCGA-KK-A59V-01	Prostate (TCGA)	S36F	Missense	Diploid	Neutral	Broad	chr7	22767150	22767150	C	T
IL6	MEL-JWCI-WGS-22	Melanoma (Broad)	S15F	Missense	NA		Broad	chr7	22767087	22767088	CC	TT
IL6	MEL-JWCI-WGS-4	Melanoma (Broad)	R52Q	Missense	NA	Neutral	Broad	chr7	22767198	22767198	G	A
IL6	TCGA-ER-A197-06	Melanoma (TCGA)	I53T	Missense	Gain	Neutral	Broad	chr7	22767201	22767201	T	C
IL6	TCGA-ER-A199-06	Melanoma (TCGA)	A140G	Missense	Gain	Low	Broad	chr7	22769227	22769227	C	G
IL6	YUWAND	Melanoma (Yale)	N76S	Missense	NA	Neutral	yale.edu	chr7	22768328	22768328	A	G
IL6	TCGA-EY-A1GS-01	Uterine (TCGA)	E137K	Missense	Diploid	Neutral	WashU	chr7	22769217	22769217	G	A
IL6	TCGA-BS-A0TI-01	Uterine (TCGA)	R207W	Missense	AMP	Medium	WashU	chr7	22771172	22771172	A	T
IL6	TCGA-D1-A1NU-01	Uterine (TCGA)	E51Q	Missense	Diploid	Neutral	WashU	chr7	22767194	22767194	G	C
IL6	TCGA-D1-A17Q-01	Uterine (TCGA)	E34*	Nonsense	Diploid		WashU	chr7	22767143	22767143	G	T
IL6	TCGA-AP-A059-01	Uterine (TCGA)	L92P	Missense	Diploid	Medium	WashU	chr7	22768376	22768376	T	C
IL6	TCGA-BS-A0TI-01	Uterine (TCGA pub)	R207W	Missense	AMP	Medium	WashU	chr7	22771172	22771172	A	T
[truncated: 6,222 more rows]
